# Supplementary material for: Recurrent gene co-amplification on Drosophila X and Y chromosomes
Source: PLoS Genet. 2019 Jul 22;15(7):e1008251. doi: 10.1371/journal.pgen.1008251 (PMC6690552; doi:10.1371/journal.pgen.1008251)
Supplement: S1 Data — (FASTA) [file pgen.1008251.s019.fasta]

>Dgri_GH22515 1184 bp
ATGTCAATTTTTAAAGCGCGTGTAAAGGAATTCGAGGATCTTTTTGCACAGGATGTGATT
GACATTAAAGAACTGCGTCGAAATGTCAACAATGGTGTGCCAGATGTGCTCAGCTTTCGT
GCGCTCAGCTGGAAAATGTTGTTAGGCTATCTGGGACCCAATCGCATCCATTGGGCCACC
ACATTGGCAAAGAAACGTGCTCTGTATAAGCAATTTATAATGGAACTTGTGCTCCCACCT
GGACACACACAAAATGGCGAAGACAATAGCGATG-TCGAGGGGCGTTGGCCTCCAAGATC
ATCCGCTCAGCGAGGGGCCAGAGAGTGCTTGGAATACGTTTTTCAATGATAACGAATTTC
TGCTGCAAATCGACAAAGATGTAAGACGCCTGTGCCCAGACATATCGTTCTTTCAGCAGC
CCACAGAATACCCATGTGAAGTTGTTGTGCACAGCAAAGGGGAACAGGGTAGAAGGCTGC
ACGAGCGTGTTGTGCCTTCCGTGCTGAGCTCGGCGAATGTTGAGCGCAAAGGTCTGGGTG
TGACTAAGATTAACTTAATCACAAAGCGATCGGCGGAAAACTATGCCGCCATGGAGGAGG
GCCAAGAGGCGCATTGGGAGGTTGTGCAACGAATTTTATTTATCTACGCGAAACTCAATC
CCGGACAGGGGTACGTGCAGGGCATGAACGAGATAGTTGGACCCATTTACTATGTGATGG
CCTCAGATCCCGATCTGTCGAATCGTGCCCATGCCGAGGCAGATTGTTTCTTTTGTTTTA
CCGCTTTGATGAGTGAAATACGCGACTTCTTTATCAAGACACTGGATGATGCGGAAGGCG
GTATAAAGTGCATGATGTCTAGGCTTGAAAATATGCTAAAAGCGAAGGACATCAGCATAT
ACAATCACCTTAAGAGCCAGGAGTTACACCCCCAGTACTACAGCTTTAGATGGATAAATC
TGCTGCTCTCACAGGAATTTCCACTGCCGGATGTGTTGCGCATATGGGACTCGGTGTTCT
CAGATGAGAAGCGCTTTGATTTCCTCATCAAAGTTTGTTGTTCTATGATATTAATTCAAC
GGGAGGCCATCCTGGAGAATGACTTTGCCTCGAATGTGAAACTACTACAAAATTATCCAC
CCATTGATATAAACGTTGTACTGACTCATGCAGTTTCACTGGCG
>Dmoj_GI12417 1184 bp
ATGGCAATTTTTAAAGCACGCGTAAAGGAATTTGAAGATATTTTTGCACAGGATGTAATT
GAGTTGAAGCAGCTGCGCCAGCACACGTTCAACGGTGTCCCCGATGTGCTCAGCTTTCGT
GCGCTCAGCTGGAAAATGCTGTTAGGGTATCTAGGACCCAGGCGTAGCACTTGGTCAACG
ACGCTTGCACAGAAACGTGCGCTGTATAAACAATTCATTATGGAGCTTGTGCTACCGCCT
GGTCATACGCATAACGGCGAAGGTGACAGCGATGTTCAAGGGGCGTTGGCCTAAAAGATC
ATCCGCTCAGCGAGGGTCCGGAAAGCGCTTGGAATACATTTTTCAACGATAACGAATTTT
TGCTACAAATTGATAAAGATGTGAGACGACTATGCCCAGACATATCGTTCTTTCAGCAGC
CCACAGACTATCCATGCGAAATTGTTGTCCACAGCAAGGGAGAGCAGGGCCGAAGACTAC
ACGAACGAGTTGTGCCCTCCGTTTTAAGTTCGGCAAATGTTGAACGTAAAGGTCTAGGGG
TGACGAAGATAAACTTGATTACAAAGCGCTCGGCGGAAAACTACGCCGCCATGGAAGAAG
GTCAAGAAGCTCATTGGGAGGTTGTGCAACGAATATTATTTATCTACGCCAAACTGAATC
CCGGCCAGGGTTATGTACAAGGCATGAACGAAATAGTTGGACCTATATATTATGTTATGG
CCTCAGATCCTGATCTCTCAAATCGCGCACATGCCGAGGCGGATTGTTTCTTTTGCTTTA
CTGCGTTAATGAGTGAGATACGAGACTTTTTCATTAAAACTTTGGATGATGCCGAAGGCG
GCATAAAGTGCATGATGTCTAGGCTGTCGAATATGTTAAAAGCAAAAGATCTAAGCATCT
ACAATCATCTCAAGAGCCAGGAGTTGCATCCACAGTACTATAGTTTCCGATGGATCAATT
TATTACTCTCACAAGAATTTCCACTGCCAGATGTGTTACGTATATGGGATTCAATATTCT
CGGATGAGAATCGTTTCGATTTTCTCATCAAAATATGCTGCTCGATGATATTAATTCAAC
GGGAGGCCATACTAGAGAATGATTTTGCGTCGAATGTAAAGCTGTTGCAGAACTATCCAC
CCATTGATATTAACGTTGTTCTGACGCATGCTGTTTCACTGGCG
>Dvir_GJ12310 1184 bp
ATGTCCATTTTTAAAGTGCGCGTTAAGGAATTCGAGGAGATTTTTGCACAGGATGTAATT
GAACTCAAGCAACTTCGTCGGCACACTTTCAATGGTGTGCCAGATGTGCTCAGCTTTCGA
GCGCTCAGCTGGAAAATGTTGTTGGGCTATTTGGGACCCAGACGCAGCAGCTGGCCCACA
ACATTGGCGCAGAAGCGCGCGCTCTATAAACAATTCATAATGGAGCTAGTGCTGCCGCCT
GGACACACACAAAATGGCGCTGGCGACAGCGATG-TCGAGGGGCGTTGGCCTGCAAGATC
ATCCGCTTAGCGAGGGGCCGGAGAGCGCTTGGAACACGTTTTTCAACGATAACGAATTTC
TGCTGCAAATTGATAAAGATGTGAGGCGTTTGTGTCCGGACATATCGTTCTTTCAACAGC
CCACGGACTATCCATGTGAAATTGTTGTGCACAGCAAGGGGGAGCAGGGCAGGAGGCTAC
ACGAGCGCGTGGTGCCCTCCGTGCTGAGCTCGGCAAATGTTGAGCGCAAAGGTCTGGGTG
TGACTAAGATAAACTTGATAACAAAACGCTCGGCCGAAAACTATGCCGCCATGGAAGAAG
GCCAAGAAGCACATTGGGAGGTTGTGCAACGAATATTATTTATATATGCCAAACTCAATC
CCGGTCAGGGATATGTGCAAGGCATGAATGAGATAGTTGGACCCATTTACTACGTTATGG
CCTCAGATCCGGATCTATCGAATCGTGCACACGCCGAGGCTGACTGTTTCTTTTGTTTTA
CTGCATTGATGAGTGAAATAAGAGACTTTTTTATAAAGACATTGGACGATGCGGAGGGCG
GCATTAAATGCATGATGTCCAGGCTTTCGAATATGCTGAAATCAAAAGATATAAGCATAT
ACAATCATCTCAAAAGTCAGGAGCTGCATCCTCAATACTACAGCTTCAGGTGGATCAATC
TGCTACTCTCACAGGAATTCCCACTGCCCGATGTGTTGCGAATATGGGACTCAATATTCT
CGGATGAAAAGCGTTTTGATTTTCTTATTAAAATTTGTTGCTCCATGATATTAATTCAAC
GGGACGCCATACTCGAGAATGACTTTGCCTCGAATGTGAAACTGCTTCAGAACTATCCAC
CCATAGATATTAACGTGCTTTTGACTCACGCTGTCTCATTGGCG
>Dwil_GK25595 1184 bp
ATGGCCATGTTTAAGGCGCGTGTTAAGGAATTCGAAGATATTTTCGCCCAGGATGTGATT
GACATGAAGCATTTGCGACAGCTGACATTCAATGGTGTCCCAGATGTCCAGAGTTTTCGG
GCCCTCAGTTGGAAACTTCTATTGGGCTATCTTGGTCCAAAGCGAAGCAGTTGGGCGACC
ACACTGAGCAAGAAACGTGCTTTATACAAGCAATTTATTGTGGAACTCGTTCTGCCGCCT
GGTCATACACTCAATGGCGAGGGCGATGGTGCTGTTCGGGGGGCGTTGGCTTACAAGATC
ATCCACTAAGCGAAGGTCCCGAGAGTGCATGGAATACATTCTTCAATGACAATGAATTTT
TGCTACAAATCGATAAGGATGTGAGACGTCTTTGCCCGGACATCTCATTCTTTCAGCAGC
CCACAGAGTATCCCTGTGACATTGTGGTCCACAGCGAGGGGGAACAGGGCAGAAGGCTTC
ACGAACGTGTAGTACCATCAGTTCTGAGTTCAGCAAATGTGGAACGTAAAGGACTTGGCA
TGACAAAGATAAATTTGATAACAAAACGCTCTGCGGAAAATTATGCCGCCATGGAGGAGG
GCCAAGAGGCCCATTGGGAGGTTGTGCAACGCATTTTATTTCTCTATGCCAAATTGAATC
CCGGCCAGGGATATGTTCAAGGCATGAATGAGATAGTCGGTCCCATTTATTATGTGATGG
CCTCGAATCCTGATCTCTCGTTTCGTGCTCACGCCGAGGCGGATTGTTTCTTTTGTTTTA
CAGCCCTAATGGGTGAAATACGAGACTTTTTTATCAAGACATTGGACGACGCGGAGGGCG
GTATTAGGTGTATGATGGCTAAACTATCGAATATGCTTAAATCGAAAGACATAGGCATTT
ATGATCATTTGCGGCATCAAGAGCTTCATCCACAATACTATAGCTTTCGTTGGTTAACTC
TCCTGCTTTCTCAAGAGTTCCCACTGCCCGATGTGGTACGCATTTGGGACTCAGTGTTCT
CCGACGAGCATCGTTTCGATTTCCTTATCAAAATTTGCTGTTCCATGATATTAATGCAAC
GCGAAGCGATTCTGGAGAATGATTTTGCTTCTAACGTGAAGCTGCTGCAAAACTATCCAC
CAATTGATATTAATGTGGTACTCACTCATGCCTTATCTTTAGCG
>dper_GAPsec_dup 1184 bp
-------------------GTGTAAAAGAGTTCGATGATGCGCTGGCCCAGGATGTGGTT
GACCTAAAGGAGCTGCGCAGACTGACGTTTAATGGTGTGCCCAATGTACAAAGCTTCCGT
GCACTCAGCTGGAAACTGCTGTTGGGCTACTTGGGACCAAGGCGCAGCAGTTGGACGACC
ATGCTGGCCCAGAAGCGAGCCCTGTACAAGCAGTTCATCGAGGAATTGGTACTCCCCCCG
GGACACAGCTGCAATGGAGAAGGCGACGGGGATGTTCAAGGGGCGTTGGCCT--------
----G----------------AAAGCGCCTGGAACACATT--------------------
------------------------------------------------------------
------------------------------------------------------------
------------------------------------------------------------
------------------------------------------------------------
------------------------------------------------------------
------------------------------------------------------------
------------------------------------------------------------
------------------------------------------------------------
------------------------------------------------------------
------------------------------CACAGTACTACAGCTTCAGGTGGCTCACCC
TCCTGCTCTCGCAGGAGTTTCCACTGCCCGATGTGCTGCGAATTTGGGATTCGGTATTCT
CGGACGAGCAGCGCTTTAATTTTCTCATCAAAATTTGCTGTTCCATTATATTAATTTTAA
GGGAAGCAATTTTGGAGAACGAC--TGCCTCGAATGTGAAGCTGGTGCAAAACTATCCAC
CTATTGACATAAAGGTTG--------------------------
>Dpse_GAPsec_dup 1184 bp
-------------------GAGTAAAAGAGTTCGATGATGCGCTGGCCCAGGATGTGGTT
GACCTAAAGGAGCTGCGCAGACTGACGTTTAATGGTGTGCCCGACGTACAAAGCTTCCGT
GCACTCAGCTGGAAACTGCTGTTGGGCTACTTGGGACCAAGGCGCAGCAGTTGGACGACA
ACGCTGGCGAAGAAGCGAGCCCTGTACAAGCAGTTCATTGAGGAATTGGTACTTCCCCCG
GGACACAGCTGCAATGGAGT--------------TTCAAGGGGCGTTGGCCC--------
----GCTTAGCGAGGG-CCAGAAAGCGCCTGGAACACATT--------------------
------------------------------------------------------------
------------------------------------------------------------
------------------------------------------------------------
------------------------------------------------------------
------------------------------------------------------------
------------------------------------------------------------
------------------------------------------------------------
------------------------------------------------------------
------------------------------------------------------------
------------------------------CACAGTACTACAGCTTCAGGTGGCTAACCC
TCCTGCTCTCGCGGGAGTTCCCACTGCCCGATGTGCTGCGAATTTGGGATTCGATATTCT
CGGACGAGCAGCGCTTTAATTTTCTCATAAAAATCTGCTGTTACATGATATTAATCCAAA
GGGAAGAAATTTTGGAGAACGACTTTGCCTCGAATGTGAAGCTGCTGCAAAACTATCCAC
CTATTGACATAAAGGTTG--------------------------
>dpse_GAPsec_Yconsensus 1184 bp
ATGTCTATTTTCAAGGCGCGTGTAAAAGAGTTCGATGATGCGCTGGCCCAGGATGTGGTT
GACCTAAAGGAGCTGCGCAGACTGACGTTTAATGGTGTGCCCGATGTACAAAGCTTCCGT
GCACTCAGCTGGAAACTGCTGTTGGGCTACTTGGGACCAAGGCGCAGCAGTTGGACGACC
ACGCTGGCCCAGAAGCGAGCCCTGTACAAGCAGTTCA-CGAGG-----------------
------------------------------------------------------------
--------------GG-CCAGAAAGCGCCTGGAACACATTCTTCAATGACAACGAATTTC
TGCTGCAGATC-------------------------------------------------
-CACAGAGTATCCCTGTGACATTGTGGTGCACAGTAAAGGCGAGCACGGGCGGCGGCTTC
ACGAACGGGTAGTGCCCACGGTGCTCAGCTCGGCGAACGTCGAGCGCAAGGGCTTGGGCA
TGACCAAGATCAATTTAATCACAAAGCGTTCGGTGGAGACCTATGCCGCCATCGAGGACG
GCCAGGAGGCCCACTGGGAAGTTGTGCAGCGCATCCTATTCATCTACGCCAAGCTGAATC
CTGGCCAGGGTTACGTACAGGGCATGAATGAGATTGTCGGACCCATCTACTATGTGATGG
CCTCGGATCCGGATCTCTCGTACCGCGCCCACGCGGAGGCAGACTGTTTCTTCTGCTTCA
CTGCTCTAATGAGCGAGATACGCGACTTCTTCATCAAGACTCTGGACGATGCGGAGGGTG
GCATAAAGTTCATGATGGGCCTGCTATCTAACATGCTGAAGACTAAAGATATAGACATCT
ACGAGCATCTGAAGAGCCAAGAGCTGCATCCGCAGTACTACAGCTTCAGGTGGCTCACCC
TCCTGCTCTCGCAGGAGTTTCCACTGCCCGATGTGCTGCGAATTTGGGATTCGGTATTCT
CGGACGAGCAGCGCTTTAATTTTCTCATCAAAATCTGCTGTTCCATGATATTAATCCAAC
GGGATGCAATTTTGGAGAACGACTTTGCCTCGAATGTGAAGCTGCTGCAAAACTATCCAC
CCATTGACATAAACGTTGTGATTACTCATGCAGTCTCCCTGGCG
>Dpse_GA28668 1184 bp
ATGTCTATTTTCAAGGCGCGTGTAAAAGAGTTTGATGATGCGCTGGCCCAGGATGTGGTT
GACCTAAAGGAGCTGCGCAGACTTACGTTTAAT----TGCCCGATGTACAAAGCTTCCGT
GCACTCAGCTGGAAACTGCTGTTGGGCTACTTGGGACCAAGACGCAGCAGTTGGACGACC
ACGCTGGCCCAGAAGCGAGCCCTGTACAAGCAGTTCATTGAGGAATTGGTACTCCCCCCG
GGACACAGCTGCAATGGAGAAGGCGACGGGGATGTTCAAGGGGCGTTGGCCTACAAGATC
ATCCGCTTAGCGAGGGGCCAGAAAGCGCCTGGAACACATTCTTCAATGACAACGAATTTC
TGCTGCAGATCGACAAAGATGTGAGGCGCCTGTGTCCCGACATCTCGTTCTTTCAACAGC
CCACAGAGTATCCCTGTGACATTGTGGTGCACAGTAAAGGCGAGCACGGGCGGCGGCTTC
ACGAACGGGTAGTGCCCACGGTGCTCAGCTCGGCGAACGTCGAGCGCAAGGGCTTGGGCA
TGACCAAGATCAATTTAATCACAAAGCGTTCGGTGGAGACCTATGCCGCCATGGAGGACG
GCCAGGAGGCCCACTGGGAGGTTGTGCAGCGCATCCTATTCATCTACGCCAAGCTGAATC
CTGGCCAGGGTTACGTACAGGGCATGAATGAGATTGTCGGACCCATCTACTATGTGATGG
CCTCGGATCCGGATCTCTCGTACCGCGCCCACGCGGAGGCAGACTGTTTCTTCTGCTTCA
CGGCTCTAATGAGCGAGATACGCGACTTCTTCATCAAGACTCTGGACGATGCGGAGGGTG
GCATAAAGTTCATGATGGGCCTGCTATCTAACATGCTGAAGACTAAAGATATAGACATAT
ACGAGCATCTGAAGAGCCAGGAGCTGCATCCGCAGTACTACAGCTTCAGGTGGCTCACCC
TCCTGCTCTCGCAGGAGTTTCCACTGCCCGATGTGCTGCGAATTTGGGATTCGGTATTCT
CGGACGAGCAGCGCTTTAATTTTCTCATCAAAATCTGCTGTTCCATGATATTAATCCAAA
GGGAAGCAATTTTGGAGAACGACTTTGCCTCGAATGTGAAGCTGCTGCAAAACTATCCAC
CCATTGACATAAACGTTGTGATTACTCATGCAGTCTCCCTGGCG
>Dper_GL10295 1184 bp
ATGTCTATTTTCAAGGCGCGTGTAAAAGAGTTCGATGATGCGCTGGCCCAGGATGTGGTT
GACCTAAAGGAGCTGCGCAGACTGACGTTTAAT----TGCCCGATGTACAAAGCTTCCGT
GCACTCAGCTGGAAACTGCTGTTGGGCTACTTGGGACCAAGGCGCAGCAGTTGGACGACC
ACGCTGGCCCAGAAGCGAGCCCTGTACAAGCAGTTCATTGAGGAATTGGTGCTCCCCCCG
GGACACAGCTGCAATGGAGAAGGCGACGGGGATGTTCAAGGGGCGTTGGCCTACAAGATC
ATCCGCTTAGCGAGGGGCCTGAAAGCGCCTGGAACACATTCTTCAATGACAACGAATTTC
TGCTGCAGATCGACAAAGATGTGAGGCGCCTGTGTCCCGACATCTCATTCTTTCAACAGC
CCACAGAGTATCCCTGTGACATTGTGGTGCACAGTAAAGGCGAGCACGGGCGGCGGCTTC
ACGAACGGGTAGTGCCCACGGTGCTCAGCTCGGCGAACGTCGAGCGCAAGGGCTTGGGCA
TGACCAAGATCAATTTAATCACAAAGCGTTCGGTGGAGACCTATGCCGCCATGGAGGACG
GCCAGGAGGCCCACTGGGAGGTTGTGCAGCGCATCCTATTCATCTACGCCAAGCTGAATC
CTGGCCAGGGTTACGTACAGGGCATGAATGAGATTGTCGGACCCATCTACTATGTGATGG
CCTCGGATCCGGATCTCTCGTACCGCGCCCACGCGGAGGCAGACTGTTTCTTCTGCTTCA
CGGCTCTAATGAGCGAGATACGCGACTTCTTCATCAAGACTCTGGACGATGCGGAGGGTG
GCATAAAGTTCATGATGGGCCTGCTATCTAACATGCTGAAGACTAAAGATATAGACATCT
ACGAGCATCTGAAGAGCCAAGAGCTGCATCCGCAGTACTACAGCTTCAGGTGGCTCACCC
TCCTGCTCTCGCAGGAGTTTCCACTGCCCGATGTGCTGCGAATTTGGGATTCGGTATTCT
CGGACGAGCAGCGCTTTAATTTTCTCATCAAAATCTGCTGTTCCATGATATTAATCCAAA
GGGAAGCAATTTTGGAGAACGACTTTGCCTCGAATGTGAAGCTGCTGCAAAACTATCCAC
CCATTGACATAAACGTTGTGATTACTCATGCAGTCTCCCTGACG
>Dmir_GAPsec 1184 bp
------------------------------------------------------------
---------------------------------GGTGTGCCCGATGTGCAAAGCTTCCGT
GCACTCAGCTGGAAACTGCTGTTGGGCTACTTGGGACCAAGGCGCAGCAGTTAGACGACC
ACGCTGGCCCAGAAGCGAGCCCTGTACAAGCAATTCATTGAGGAATTGGTACTCCCCCCG
GGACACAGCTGCAATGGAGAAGGCGACGGGGATGTTCAAGGGGCGTTGGCCTGCAAGATC
ATCCGCTTAGCGAGGGGCCAGAAAGCGCCTGGAACACATTCTTCAATGACAACGAATTTC
TGCTGCAGATCGACAAAGATGTGAGGCGCCTGTGCCCCGACATCTCGTTCTTTCAACAGC
CCACAGAGTATCCCTGTGACATTGTGGTGCACAGTAAAGGCGAGCACGGGCGGCGGCTTC
ACGAGCGGGTAGTGCCCACGGTGCTCAGCTCGGCGAACGTCGAGCGCAAGGGCTTGGGCA
TGACCAAGATCAATTTAATCACAAAGCGTTCGGTGGAGACCTATGCCGCCATGGAGGACG
GCCAGGAGGCCCACTGGGAGGTTGTGCAGCGCATCCTATTCATCTATGCCAAGCTGAATC
CGGGCCAGGGGTACGTACAGGGCATGAATGAGATTGTCGGACCCATCTACTATGTGATGG
CCTCGGATCCGGATCTCTCGTACCGCGCCCACGCGGAGGCAGACTGTTTCTTCTGCTTCA
CGGCTCTAATGAGCGAGATACGCGACTTCTTCATCAAGACTCTGGACGATGCGGAGGGTG
GCATAAAGTTCATGATGGGCCTGCTATCCAACATGCTGAAGACTAAAGATATATACATCT
ACGAGCATCTGAAGAGCCAAGAGCTGCATCCGCAGTACTATAGCTTTAGGTGGCTCACCC
TCCTGCTCTCGCAGGAGTTTCCACTGCCCGATGTGCTGCGAATTTGGGATTCGGTATTCT
CGGACGAGCAGCGCTTTAATTTTCTCATCAAAATCTGCTGTTCCATGATATTAATCCAAA
GGGAAGCAATTTTGGAGAACGACTTTGCCTCGAATGTGAAGCTGCTGCAAAACTATCCAC
CCATTGACATAAACGTTGTGATTACTCATGCAGTCTCCCTGGCG
>Dmel_GAPsec 1184 bp
ATGTCTATTTTCAAGGCGCGAGTCAAGGAATTTGAGGATGTTTTGGCGCAGGATTTAATT
GACCTGAAACAACTCAGGAAACTGGCATTTAATGGTGTGCCCGATGTGCAGAGTTTTCGA
GCACTCAGTTGGAAGCTACTCCTTGGCTATTTGGGGCCTAGGCGCAGTAGTTGGACCACA
ACCTTGGCCCAAAAGCGAGCCCTGTATAAACAGTTCATCGAGGAGCTAGTCCTGCCCCCC
GGACACTCGAGCAATAGCGGAGGAGATGGGGACGTTCGGGGGGCGTTGGCCTGCAAGATC
ATCCGCTGAGCGAGGGACCCGAAAGCGCGTGGAACACGTTCTTCAATGATAACGAGTTTC
TACTGCAAATCGACAAGGATGTCCGCCGCTTGTGCCCGGACATATCCTTTTTCCAGCAGC
CCACCGATTATCCCTGCGAGATTGTGGTCCACAGCAAAGGAGAGCATGGACGAAGGCTCC
ACGAACGGGTGGTTCCCGCCGTTCTAAGTTCGGCGAATGTGGAACGCAAGGGCCTCGGCA
TGACAAAGATAAATTTGATTACAAAACGCTCCGTTGAAAACTATGCCGCCATGGAGGAGG
GCCAAGAGGCTCACTGGGAAGTTGTGCAACGCATTTTGTTCATCTATGCCAAACTAAATC
CCGGCCAGGGATATGTCCAGGGCATGAACGAAATCGTGGGACCCATTTACTATGTTATGG
CCTCCGATCCTGACCTCACATATCGCGCCCACGCTGAGGCTGATTGTTTCTTTTGTTTTA
CCGCCCTGATGAGCGAGATAAGAGACTTTTTTATTAAAACACTAGACGACGCAGAAGGCG
GCATCAAGTTCATGATGGCCAGGCTATCGAATATGCTGAAATCAAAGGACCTAAGCATTT
ACGAGCTACTCAGGAGCCAAGAGCTGCATCCGCAGTATTACAGCTTCAGGTGGCTCACAC
TGCTCCTGTCGCAGGAGTTTCCACTGCCAGATGTACTGCGCATTTGGGATTCCGTGTTTG
CGGACGAACAGCGATTTGATTTTCTGATAAAAATATGCTGTTCAATGATATTAATCCAAA
GGGAAGCAATTTTGGAAAACGACTTTGCCTCGAATGTGAAACTCTTGCAAAACTATCCGC
CAATTGACATTAATGTTGTGATTGCTCATGCCGGATCATTGGCG
>Dsim_GD12972 1184 bp
ATGTCTATTTTCAAGGCGCGAGTTAAGGAATTTGAGGATGTTTTGGCGCAGGATTCAATT
GACCTAAACCAACTCAGGAAACTGGCATTTAATGGTGTGCCCGATGTGCAGAGTTTTCGA
GCACTCAGTTGGAAGCTACTCCTTGGCTATTTGGGGCCCAGACGTAGTAGTTGGACCACG
ACCTTGGCACAAAAGCGAGCCCTGTACAAACAGTTCATCGAGGAGCTAGTCCTGCCCCCC
GGACACTCGAGCAATGGCGGAGGAGATGGGGACGTTCGGGGGGCGTTGGCCTGCAAGATC
ATCCGCTGAGCGAGGGACCCGAAAGCGCGTGGAATACGTTCTTCAATGATAACGAGTTCC
TACTGCAAATCGACAAGGATGTACGACGCTTGTGCCCGGACATATCCTTTTTCCAGCAGC
CCACCGATTATCCCTGCGAGATTGTGGTCCACAGCAAAGGAGAGCATGGACGAAGGCTCC
ACGAACGGGTGGTTCCCGCCGTTCTAAGTTCGGCGAATGTGGAACGCAAGGGCCTCGGCA
TGACAAAGATCAATTTGATTACTAAACGCTCGGTTGAGAACTATGCCGCCATGGAGGAGG
GCCAAGAGGCTCACTGGGAAGTTGTACAGCGCATTTTGTTCATCTATGCTAAACTGAATC
CCGGCCAGGGATATGTACAGGGCATGAACGAAATCGTGGGACCCATTTACTATGTTATGG
CCTCCGATCCTGATCTCTCATATCGCGCCCACGCTGAGGCTGATTGCTTCTTTTGTTTTA
CCGCCCTGATGAGCGAGATAAGAGACTTCTTCATTAAAACACTAGACGACGCAGAAGGCG
GCATTAAGTTCATGATGGCCAGGCTATCGAATATGCTGAAATCAAAGGACCTAAGCATTT
ACGAGCTACTCAGAAGCCAAGAGCTGCATCCGCAGTACTATAGCTTCAGGTGGCTCACAC
TGCTCCTCTCGCAGGAGTTTCCACTGCCCGATGTACTCCGCATTTGGGATTCCGTGTTTG
CGGACGAACAGCGATTTGATTTTCTGATAAAAATATGCTGTTCAATGATATTAATCCAAA
GGGAAGCAATTTTGGAAAACGACTTTGCCTCGAATGTGAAACTCTTGCAAAACTATCCGC
CAATTGACATTAATGTTGTGATTGCTCATGCCGGATCATTGGCG
>Dsec_GM24925 1184 bp
ATGTCTATTTTCAAGGCGCGAGTCAAGGAATTTGAGGATGTTTTGGCGCAGGATTCAATT
GACCTAAACCAGCTCAGGAAACTGGCATTTAATGGTGTGCCCGATGTGCAGAGTTTTCGA
GCACTCAGTTGGAAGCTGCTCCTTGGCTATTTGGGGCCCAGACGCAGTAGTTGGACCACG
ACCTTGGCACAAAAGCGGGCCCTGTACAAACAGTTCATCGAGGAGCTAGTCCTGCCCCCC
GGACACTCGAGTAATGGCGGAGGAGATGGGGACGTTCGGGGGGCGTTGGCCTGCAAGATC
ATCCGCTCAGCGAGGGACCCGAAAGCGCGTGGAATACGTTCTTCAATGATAACGAGTTCC
TACTGCAAATCGACAAGGATGTACGACGCTTGTGCCCGGACATATCCTTTTTCCAGCAGC
CCACCGATTATCCCTGCGAGATTGTGGTCCACAGCAAAGGAGAGCATGGACGAAGACTCC
ACGAACGGGTGGTTCCCGCCGTTCTAAGTTCGGCGAATGTGGAACGCAAGGGCCTCGGCA
TGACAAAGATCAATTTGATTACTAAACGCTCGGTTGAGAACTATGCCGCCATGGAGGAGG
GCCAAGAGGCTCACTGGGAAGTTGTACAGCGCATTTTGTTCATCTATGCTAAACTGAATC
CCGGCCAGGGATATGTACAGGGCATGAACGAAATCGTGGGACCCATTTACTATGTTATGG
CCTCCGATCCTGATCTCTCATATCGCGCCCACGCTGAGGCTGATTGTTTCTTTAGTTTTA
CCGCCCTAATGAGCGAGATAAGAGACTTCTTCATTAAAACACTAGACGACGCGGAAGGCG
GCATCAAGTTCATGATGGCCAGGCTATCTAATATGCTGAAATCAAAGGACCTAAGCATTT
ACGAGCTACTCAGGAGCCAAGAGCTGCATCCGCAGTACTATAGCTTCAGGTGGCTCACAC
TGCTCCTCTCGCAAGAGTTCCCCCTGCCGGATGTACTCCGCATTTGGGATTCCGTGTTTG
CGGACGAACAGCGATTTGATTTTCTGATAAAAATATGCTGTTCAATGATATTAATCCAAA
GAGAAGCAATTTTGGAAAACGACTTTGCCTCGAATGTGAAACTCTTGCAAAACTATCCGC
CAATTGACATTAATGTTGTGATTGCTCATGCCAGATCATTGGCG
>Dyak_GE21292 1184 bp
ATGTCTATTTTCAAGGCGCGAGTCAAGGAATTTGAGGACATTTTGACGCAGGACTTTATT
GACCTGAAACAACTCAGGAAACTGGCATTTAATGGTGTGCCCGACGTGCAGAGTTTTCGA
GCACTCAGCTGGAAGCTGCTCCTTGGCTACTTGGGGCCCAGGCGCAGTAGTTGGACCACG
ACCTTGGCCCAAAAGCGAGCGCTGTACAAACAGTTCATCGAGGAGCTGGTTTTGCCACCA
GGCCACGAAAGCAATGGCGGAGGAGATGGGGACGTTCGGGGGGCGTTGGCCTGCAAGATC
ATCCGCTGAGCGAGGGACCCGAAAGCGCGTGGAACACGTTCTTCAATGACAACGAGTTCC
TACTGCAAATCGACAAGGACGTGCGGCGCTTGTGTCCAGACATATCCTTTTTTCAGCAGC
CCACCGATTATCCCTGCGAGATTGTGGTTCACAGCAAAGGAGAGCATGGACGTAGACTCC
ACGAACGCGTAGTTCCCGCCGTTCTTAGCTCGGCGAATGTGGAACGAAAAGGCCTGGGCA
TGACAAAGATAAATTTGATTACAAAACGCTCCGTTGAAAACTATGCCGCCATGGAGGAGG
GGCAAGAAGCTCACTGGGAAGTTGTGCAACGCATTTTGTTCATCTATGCCAAACTGAATC
CCGGCCAGGGATATGTCCAGGGCATGAACGAAATCGTGGGACCCATTTACTATGTTATGG
CCTCCGATCCTGATCTTTCATATCGCGCCCACGCGGAGGCTGATTGCTTCTTCTGTTTTA
CCGCCCTGATGAGCGAGATAAGAGACTTTTTCATTAAAACATTAGACGACGCGGAGGGCG
GCATCAAGTTCATGATGGCCAGGCTATCAAATATGCTGAAATCAAAAGACCCAAGCATTT
ACGAGCTGCTTAGGAGCCAAGAGCTGCATCCGCAGTACTATAGCTTTAGGTGGCTCACAC
TGCTCCTCTCGCAGGAGTTTCCACTGCCGGATGTACTGCGCATTTGGGATTCCGTTTTTG
CGGACGAACAGCGTTTTGATTTTCTGATCAAAATATGCTGTTCTATGATACTAATCCAAA
GGGACGCAATTTTGGAAAACGACTTTGCCTCGAATGTGAAACTCCTGCAAAACTATCCGC
CAATTGATATTAATGTTGTGATTGCTCATGCCGGTTCATTGGCG
>Dere_GG15068 1184 bp
ATGTCTATTTTCAAGGCGCGAGTCAAGGAATTCGAGGATGTTTTGACGCAGGATTTAATT
GACCTGAAACAACTCAGGAAGCTGGCCTTTAATGGTGTGCCCGACGTGCAGAGTTTTCGA
GCACTTAGTTGGAAGCTACTCCTGGGGTACTTGGGGCCCAGGCGCAGTAGTTGGACCACG
ACCCTGGCCCAAAAGCGAGCCCTGTACAAACAGTTCATCGAGGAGCTAGTCCTGCCCCCA
GGGCACTCGAGTAATGGCGGTGGAGATGGGGACGTTCGGGGGGCGTTGGCCTGCAAGATC
ATCCGCTGAGCGAGGGACCCGAGAGCGCGTGGAACACGTTTTTTAATGACAACGAGTTCC
TACTGCAAATCGACAAGGACGTGCGGCGCTTGTGTCCGGACATATCCTTCTTCCAGCAGC
CCACCGATTATCCCTGCGAAATTGTGGTTCACAGCAAAGGAGAGCACGGACGACGGCTCC
ACGAACGGGTGGTTCCCGCCGTTCTCAGTTCGGCGAACGTGGAACGCAAAGGCCTGGGCA
TGACAAAGATAAATTTGATTACAAAACGCTCTGTTGAAAACTATGCCGCCATGGAGGAAG
GCCAAGAGGCTCACTGGGAGGTTGTGCAACGCATTTTGTTCATCTATGCCAAACTGAATC
CCGGCCAGGGATATGTCCAGGGTATGAACGAGATCGTGGGACCCATTTACTATGTTATGG
CTTCCGATCCCGATCTTTCATATCGCGCCCACGCTGAGGCTGATTGCTTCTTTTGTTTTA
CCGCCCTGATGAGCGAGATAAGAGACTTTTTCATTAAAACATTAGACGACGCGGAAGGCG
GCATCAAGTTTATGATGGCCAGGCTATCTAATATGCTGAAATCAAAAGACCTAAGCATTT
ACGAGCTGCTTAGGAGCCAAGAGCTGCATCCGCAGTACTATAGCTTCAGGTGGCTCACAC
TGCTCCTCTCGCAGGAGTTTCCACTGCCAGATGTACTCCGCATTTGGGATTCCGTTTTTG
CGGACGAACAGCGTTTTGATTTCCTGATAAAAATATGCTGTTCAATGATACTAATCCAAA
GGGAAGCAATATTGGAAAACGACTTCGCCTCGAATGTGAAACTCTTGCAAAACTATCCGC
CAATTGATATTAATGTTGTGATTGCTCATGCCGGATCATTGGCG
>Dana_GF10155 1184 bp
ATGTCTATTTTCAAGGCGCGAGTTAAGGAATTCGAGGATGTTCTGGCGCAAGATGAGATT
GATCTGAAGCAGCTCCGGAGACTGGCTTTCAACGGTGTGCCCGATGTACAAAGTTTCCGG
GCCCTGAGCTGGAAGATCCTACTTGGCTACTTGGGCCCCAAACGCAGTAGTTGGGCATCC
ACCCTTGCCCAGAAGAGGGCCCTTTACAAGCAGTTCATTGAAGAGCTAGTCCTTCCGCCG
GGACACTCGAATAACGGCTCAGGCTCCGGAGAGGTTTGAGGGGCGTTGGCCTGCAAGATC
ACCCGCTAAGTGAGGGACCCGAGAGTGCCTGGAATACGTTTTTCAACGACAACGAGTTCC
TGCTACAGATCGACAAGGATGTGCGGCGATTGTGTCCGGACATATCATTCTTTCAACAAC
CCACTGAATATCCCTGCAACATTGTGGTCCACAGCAAGGGGGAGCATGGACGCAGGCTGC
ACGAACGAGTGGTTCCCGCCGTCCTCAGCTCGGCAAATGTGGAGCGCAAGGGACTTGGTA
TGACGAAGATAAACTTAATTACCAAACGCTCTGTGGAAAACTATGCCGCAATGGAGGAGG
GCCAAGAAGCCCACTGGGAGGTGGTGCAAAGGATACTCTTTATTTACGCCAAACTGAATC
CCGGCCAGGGCTACGTTCAAGGCATGAACGAGATTGTGGGTCCTATCTACTATGTTATGG
CTTCGGATCCGGATCTGTCCTATCGGGAACATGCTGAGGCGGATTGCTTTTTCTGTTTCA
CAGCTTTGATGAGCGAGATTAGAGACTTTTTCATCAAAACATTGGACGATGCCGAGGGAG
GCATCAAATGCATGATGGCCAGGCTATCTAACATGTTGAAAGACAAGGATCCAAATATCT
ACGAGCACCTGAAGACCCAAGAACTGCATCCGCAATACTACAGCTTCAGGTGGCTCACCT
TGCTACTTTCACAGGAGTTTCCACTGCCGGATGTGCTGCGTATTTGGGATTCCGTATTCT
CCGACGAGCATCGTTTTGATTTTTTAATCAAAATCTGTTGCTCCATGATGCTAATCCAAA
GAGAAGCTATACTGGAAAACGACTTCGCGTCCAACGTGAAGCTGCTGCAAAACTATCCCC
CAATTGATATCAATGTTGTGATTACCCACGCCGTTTCTTTAGCG
