# Supplementary material for: Recurrent gene co-amplification on Drosophila X and Y chromosomes
Source: PLoS Genet. 2019 Jul 22;15(7):e1008251. doi: 10.1371/journal.pgen.1008251 (PMC6690552; doi:10.1371/journal.pgen.1008251)
Supplement: S2 Data — (FASTA) [file pgen.1008251.s020.fasta]

>Dper_GL10325 1572 bp
TCCTCGCAGGCGGTAAACCAGATGTTGCAGCTCCAGCAGATGGATATGTGTGCGGGTCCT
CCATCGCGCGGGCTTGTGGTCGGCGTGTTCGCCGACGAAACGGACCGCAATGATGCTGGC
GTCCTCACCGCGGCCGGTTGGCGGTACAATGTCCAGAAGACTGCCGGCCGATTGTTAGAG
GTCCTCCGCATGTCCGGACCCATGCCCAAGCGGGGCGAGGCTCGCCTTTTCTTTGCGATC
GAGCCAGAGCGCATCCCCTATTACTCTGTGGTGGCTGTGGTCGGCCTCGGCAAGGAGTGT
CTCGGCTACAATCCCTACGAGGTGCTCGACGAACAGAAGGAGGCGATCCGTCGCTCCGTG
GCCGCCGCCTGCCGTATCCTGGCCGAGCTGGACACCGACAGAATCGAAGTTGAAAACTGC
GGCCACGCCGAGTCCACCGCCGAGGGGGCCGCATTGGGCATCTGGCTCTACCAGGAGCTG
CGCAACCCACAGAACAGGATTCCAGTG---------------------------------
------------------------------------------------------------
------------------------------------------------------------
------------------------------------------------------------
------------------------------------------------------------
------------------------------------------------------------
------------------------------------------------------------
------------------------------------------------------------
------------------------------------------------------------
------------------------------------------------------------
------------------------------------------------------------
------------------------------------------------------------
------------------------------------------------------------
------------------------------------------------------------
------------------------------------------------------------
------------------------------------------------------------
------------------------------------------------------------
------------------------------------------------------------
------------
>dpse_SLapDup_FBtr0287523 1572 bp
TCCTCGCAGGCGGTAAACCAGATGTTGCAGCTCCAGCAGATGGATATGTGTGCGGATCCT
CCATCGCGCGGGCTT------------------------GCGGACCGCAATGATGCTGGC
ATCCTCACCGCGGCCGGTTGGCGGTACAATGTCCAGAAGACTGCAGGCCTATTGTTAGAG
GTTCTCCGCATGTCCGGACCCATGCGCAAGCGGGGCGAGGCTCGCCTTTTCTTTGCGATC
GAGCCAGAGCGCATCCCCTGTTACTCTGTGGTGGCTGTGGTCGGCCTCGGCAAGGAGTGC
CTCGGCTACAATCCCTACGAGGTGCTCGACGAACAGAAGGAGGCGATCCGTCGCTCCGTG
GCCGCCGCCTGCCGCATCCTGGCCGAGCTGGACACCGACAGAATCGAAGTTGAAAACTGC
GGCCACGCCGAGTCCGCCGCCGAGGGGGCCGCGTTGGGGATCTGGCTCTACCAGGAGCTG
CGCAACCCACAGAACAGGATTCCAGTGCCGTCGCTGGACTTATACGCAAGAAAAGACGAG
TTCTGCGACCTCGAAGGACGGCGCATTGGTCTGCAGAAGGCAGCCACCCAGAACCTGACG
AGACAGCTGCAGGAGATGCCCTCCAACCTCCTCCAA------------------------
------------------------------------------------------------
------------------------------------------------------------
------------------------------------------------------------
------------------------------------------------------------
------------------------------------------------------------
------------------------------CCTTTATGTCAA------------------
------------------------------------------------------------
------------------------------------------------------------
------------------------------------------------------------
------------------------------------------------------------
------------------------------------------------------------
------------------------------------------------------------
------------------------------------------------------------
------------------------------------------------------------
------------------------------------------------------------
------------
>dpse_Y_consensus 1572 bp
TCCTCGCAGGCGGTAAACCAGATGTTGCAGCTCCAGCAGATGGACATGTGTGCGGATCCT
CCATCCCGCGGACTTGTGGTCGGCGTGTTCGCCGACGAAACGGACCGCAATGATGCTGGC
GTCCTCACCGCGGCCGGTTGGCGGTACAATGTCCAGAAGACTGCCGGCCGATTGCTAGAG
GTCCTCCGCATGTCCGGACCCATGCCCAAGCGGGGCGAGGCTCGCCTTTTCTTCGCGATC
GAGCCAGAGCGCATCCCCTATTACTCTGTGGTGGCTGTGGTCGGCCTCGGCAAGGAGTGC
CTCGGCTACAATCCCTACGAGGTGCTCGACGAACAGAAGGAGGCGATCCGTCGTTCCGTG
GCCGCCGCCTGCCGTATCCTGGCCGAGCTGGACACCGACAGAATCGAAGTTAAAAACTGC
GGCCACGCCGAGTCCGCCGCCGAGGGGGCCGTATTGGGCATCTGGCTCTACCAGGAGCTG
CGCAACCCACAGAACAGGATTCCAGTGCCGTCGCTGGACTTATACGCAAGAAAAGACGAG
GTCTGCGACCTCGAAGGATGGCGTATTGGTCTGCAGAAGGCAGCCGCCCAGAACCTGACG
AGACAGCTGCAGGAGATGCCCTCCAACCTCCTCACACCCACAGCTTTTGCGCGGAATGTC
GTCGAGGTGCTGTGCAAATCCGGTGTCAATGTGGAGGTCAAGGTCGAGGGCTGGGCCGAG
AGCCAGTCAATGCACGCCTTCCTGGCTGTGGGCAAGGCCTCGTGCGAGCCACCCATCTTC
CTGGAGCTGAGTTACTACGGCACCTGTGCCGAGGAGCGCCCCATTGTGCTGGTGGGCCAA
GGCGTGACTTACGATGCTGGAGGATTGTGCCTGAAAGAGAAACATGAGCTCTTCCATATG
CGTGGCGACATGACCGGGGCCGCCGTTGTGGTGGCCTGTTGTCGAGCTGTGGCTGGCCTG
CGTTTACCGGTCAACATTCGCGGCCTGATACCTCTTTGTGAAAACGTGGTGGGCTGCAAT
TCGGTCCGTACTGGGGACATGGTCAAGTCCATGAACGGCAAGACCATCGAGATCCAGTGC
ACCGATCACGACGATGTACTGGTCCTGGCAGACGCCCTGCTGTATGCGCAAAACTTCTAT
CCCAAGTGCATCATTGACGTCGGCACCTGCTCGGGCTACATGAGCCAGGCCCTGGATGAG
TCGGCTGCGGGGGTCTTTACCAACTCGGAGATCCTGTGGCAGCAGATCAAGCACGCCAGC
ATGCATACCGGAGATCGTGTGTGGCGCTTCCCATTGTGGAAATATTACAGCAAAGCCGTG
CGTGCCGGGGGACGCAGCGATGTACAGAACTATGGCATTGACCGAGGTGGACGTCCCTGC
AAGGCCGCTGCCTTTCTCCGTGAGTTTGTGCCCTGTGGCCAGTGGATGCATATTGATGCC
ACAAATGTGATGGTGACAAAGGGCTTCGAATACGAGTATCTGCGCAAGGGAATGGCCGGC
CGCCCGACCCGAACACTGGTGGAGTTTATTGCTCAGACGATTTGCAAGGATACGGCCCCA
CGTTTGGCCAAG
>dmir_SLap2 1572 bp
TCCTCGCAGGCGGTAAACCAGATGTTGCAGCTCCAGCAGATGGATATGTGTGCGGATCCT
CCATCGCGCGGACTTGTGGTCGGCGTGTTCGCCGACGAAACGGACCGCAATGATTCTGGC
ATCCTCACCCCGGCCGGTTGGCGGTACAATGTCCAGAAGACTGCCGGCCGATTGCTAGAG
GTCCTCCGCATGTCCGGACCCATGCCCAAGCGGGGCGAGGCTCGCCTTTTCTTCGCGATC
GAGCCAGAGCGCATCCCCTATTACTCTGTGGTGGCTGTGGTCGGCCTCGGCAAGGAGTGC
CTCGGCTACAATCCCTACGAGGTGCTCGACGAACAGAAAGAGGCGATCCGTCGCTCCGTG
GCCGCCGCCTGCCGCATCCTGGCCGAGCTGGACACCGACAGAATCGAAGTTGAAAACTGC
GGCCACGCCGAGTCCGCCGCCGAGGGGGCCGCATTGGGCATCTGGCTCTACCAGGAGCTG
CGCAACCTACAGAACAGGATTCCAGTGCCGTCGCTGGACTTGTACGCAACAAAGGACGAG
GTCTGCGACCTCGAAGGATGGCGAATTGGTCTGCAGAAGGCAGCCGCCCAGAACCTGACG
AGACAGCTGCAGGAGATGCCCTCCAACCTCCTCACACCCACAGCCTTTGCGCAGAATGTC
GTCGAGGTGCTTTGCAAGTCCGGTGTCAATGTGGAGGTCAAAGTCGAGGGCTGGGCCGAG
AGCCAGTCGATGCACGCCTTCCTGGCTGTGGGCAAGGCCTCGTGCGAGCCACCCATCTTC
CTGGAGCTGAGTTACTACGGCACTTGTGCCGAGGAGCGTCCCATTGTGCTGGTGGGCCAA
GGCGTGACGTACGATGCTGGAGGATTGTGCCTGAAAGAGAAACATGAGCTCTTCCATATG
CGTGGGGACATGACCGGGGCCGCCGTTGTGGTGGCCTGTTGTCGAGCTGTGGCTGGCCTG
CGTTTACCGGTCAACATTCGCGGCCTGATACCTCTTTGTGAAAACGTAGTGGGCTGCAAT
TCGGTCCGTCCTGGGGACATGGTCAAGTCCATGAACGGCAAGACCATCGAGATCCAGTGC
ACCGATCACGAGGATGTACTGGTCCTGGCAGACGCCCTGCTGTATGCGCAAAACTTCTGT
CCCAAGTGCATCATTGACGTCGGCACCTGCTCGGGCTACATGCGCCAGGCCCTGGATGAG
TCGGCTGCGGGGGTCTTTACCAACTCGGAGATCCTGTGGCAGCAGATCAAGCACGCCAGC
ATGCACACCGGAGATCGCGTGTGGCGCTTCCCATTGTGGAAATATTACAGCAAGGCCGTG
CGTGCCGGGGGACGCAGCGATGTGCAGAACTACGGCATTGACCGAGGTGGACGTCCCTGC
AAGGCCGCTGCCTTTCTCCGTGAGTTTGTGCCCTGCGGCCAGTGGATGCATATTGATGCT
ACAAATGTGATGGTGACAAAGGGCTTCGAATACGAGTATCTGCGCAAGGGAATGGCCGGC
CGCCCGACCCGAACACTGGTGGAGTTTATTGCTCAGACGATTTGCAAGGATACGGCCCCA
CGTTTGGCCAAG
>Dper_GL10324 1572 bp
TACTCGCAGGCCATCAACCAGATGCTGCAGCTGCAACAGATGGACATCTGTGCGGATCAG
CCCTCGCGCGGCTTAGTGATCGGTGTCTTCGCGGATGAGGAGGACAAGAACGATGCCGGC
ATCCTGACCCCGGCCGGTTGGCGGTACAACGTGACCAAGACCAACGGCCGCCTCATCCAG
GTCCTGCGTATGTCCGGACCCATGCCCAAGCGGGGCGAGGCCCGTCTGCTCTTCGCGATC
GAGCCAGAGCGCATCCCCTACTACTCTGTGGTGGCTGTGGTCGGCCTCGGCAAGGAGTGC
CTCGGGTACAATCCCTACGAGGTGCTCGACGAGCAGAAGGAGGCGATCCGTCGCTCTGTG
GCCGCCGCCTGCCGCATCCTGGCCGAGCTGGACACCGACAGAATCGAAGTTGAAAACTGC
GGCCACGCCGAGTCCGCCGCCGAGGGGGCCGCATTGGGCATCTGGCTCTACCAGGAGGTG
CGTAACCCACAGAACAGGATTCCAGTGCCGTCGCTGGACTTATACGCAAGAAAAGACGAG
GTCTGCGACCTCGAAGGATGGCGCATTGGTCTGCAGAAGGCAGCCGCCCAGAACCTGACG
CGGCAGCTGCAGGAGATGCCCTCCAACCTGCTCACACCCACAGCCTTTGCGCAGAATGTC
GTCGAGGTGCTGTGCAAGTCCGGTGTCAATGTGGAGGTCAAGGTCGAGGGCTGGGCCGAG
AGCCAGTCGATGCACGCCTTCCTGGCTGTGGGCAAGGCCTCGTGCGAGCCACCCATCTTC
TTGGAGCTGAGTTACTACGGCACCTGTGCCGAGGAGCGTCCCATTGTACTGGTGGGCCAA
GGCGTGACTTACGATGCCGGTGGCTTATGCCTGAAGAGACGCAAAGAACTGTACAACATG
CGTGGCGACATGACCGGAGCAGCAGTCGTCGTAGCCACCTGTCGAGCCGTGGCCAGTCTC
CGTTTACCCGTCAACATCCGTGGTCTGATACCTCTGTGTGAAAACGTTGTTGGCTGCAAT
TCGTTTCGTCCCGGGGACATGGTCAAGTCAATGAACGGCAAGACCATCGAGATCCAATGC
ACCGATCACGAGGATGTACTGGTCCTGGCAGATGCCCTGCTTTATGCGCAAAACTTCTGT
CCCAAGTGCATCATTGACGTCGGCACCTGCTCGGGCTACATGCGTCAGTCCCTGGACGAA
GCAGCCGCCGGAGTGTTCACAAACTCGGAGATCCTGTGGCAGCAGATCAAGCACGCCAGC
ATGCACACCGGAGACCGCGTGTGGCGCTTCCCGTTGTGGAACTACTACAGCAAGGCAGTG
CGTGCCGGATCCCGCAGCGATGTCCAGAACTACGGCATTGGCCGAGGTGGACGTCCCTGC
AAGGCCGCTGCCTTCCTGCGTGAGTTCGTTCCCTGCGGCCAGTGGATGCACATTGATGCC
ACGAACGTGATGGTCACCAACGGCATCGACTTTGAGTATCTTCGCCGTGGCATGGCTGGC
CGTCCGACCCGCACCCTGGTCGAGTTTATTGCCCAGACCATCTGCAAGGACACCGCCCCG
AAGTTGGGCAAG
>dpse_SLap_FBtr0287522 1572 bp
TACTCGCAGGCCATCAACCAGATGCTGCAGCTGCAACAGATGGACATCTGTGCGGATCAG
CCCTCACGCGGCTTGGTGATCGGTGTCTTCGCGGATGAGGAGGACAAGAACGATGCCGGC
ATCCTGACACCGGCCGGTTGGCGGTACAACGTGACCAAGACCAACGGCCGCCTCATCCAG
GTCCTGCGTATGTCCGGACCCATGCCCAAGCGGGGCGAGGCCCGTCTGCTCTTCGCGATC
GAGCCAGAGCGCATCCCCTACTACTCTGTGGTGGCTGTGGTCGGCCTCGGCAAGGAGTGC
CTCGGCTACAATCCCTACGAGGTGCTCGACGAACAGAAGGAGGCGATCCGTCGCTCCGTG
GCCGCCGCCTGCCGCATCCTGGCCGAGCTGGACACCGACAGAATCGAAGTTGAAAACTGC
GGCCACGCCGAGTCCGCCGCCGAGGGGGCCGCGTTGGGCATCTGGGCCTATCAAGAGCTG
CGAGACCCCAAGCAACGCGTCTCCGTACCGTCCATTGATTTGTTTGCCACCCCAGATGAT
ATTTGCGACATCGAAGGATGGCGCATTGGTCTGCAGAAGGCAGCCGCCCAGAACCTGACG
CGGCAGCTGCAGGAGATGCCCTCCAACCTCCTCACACCCACAGCCTTTGCGCAGAATGTC
GTCGAGGTGCTGTGCAAGTCCGGTGTCAATGTGGAGGTCAAGGTCGAGGGCTGGGCCGAG
AGCCAGTCGATGCACGCCTTCCTGGCTGTGGGCAAGGCCTCGTGCGAGCCACCCATCTTC
TTGGAGCTGAGTTACTACGGCACCTGTGCCGAGGAGCGTCCCATTGTACTGGTGGGCCAA
GGCGTGACTTACGATGCCGGTGGCTTATGCCTGAAGAGACGGAAAGAACTGTACAACATG
CGTGGCGACATGACCGGAGCAGCAGTCGTCGTAGCCACCTGTCGAGCCGTGGCCAGTCTC
CGTTTACCCGTCAACATCCGTGGTCTGATACCTCTGTGTGAAAACGTTGTTGGCTGCAAT
TCGTTTCGTCCCGGGGACATGGTCAAGTCCATGAACGGCAAGACCATCGAGATCCAATGC
ACCGATCACGAGGATGTACTGGTCCTGGCAGACGCCCTGCTGTATGCGCAAAATTTCTGT
CCCAAGTGCATCATTGACGTCGGCACCTGCTCGGGCTACATGCGTCAGTCCCTGGACGAG
GCAGCCGCCGGAGTGTTCACAAACTCGGAGATCCTGTGGCAGCAGATCAAGCACGCCAGC
ATGCACACCGGAGACCGCGTGTGGCGCTTTCCGTTGTGGAACTACTACAGCAAGGCAGTG
CGTGCCGGATCCCGCAGCGATGTCCAGAACTACGGCATTGGCCGAGGTGGACGTCCCTGC
AAGGCCGCTGCCTTCCTGCGTGAGTTCGTGCCCTGCGGCCAGTGGATGCACATTGATGCC
ACGAACGTGATGGTCACCAACGGCATCGACTTTGAGTACCTTCGCCGTGGCATGGCTGGC
CGTCCGACCCGCACCCTGGTCGAGTTTATTGCCCAGACCATCTGCAAGGACACCGCCCCG
AAGTTGGGCAAG
>dmir_SLap1 1572 bp
---------------------ATGCTGCAGCTGCAGCAGATGGACATCTGTGCGGATCAG
CCCTCGCGCGGTTTAGTGATCGGTGTCTTTGCGGATGAGGAGGACAAGAACGATGCCGGC
ATCCTGACCCCGGCCGGTTGGCGGTACAACGTGACCAAGACCAACGGCCGCCTCATCCAG
GTCCTGCGTATGTCCGGACCCATGCCCAAGAGGGGCGAGGCCCGTCTGCTCTTCGCGATC
GAGCCAGAGCGCATCCCGTACTACTCTGTGGTGGCTGTGGTCGGCCTCGGCAAGGAGTGC
CTCGGCTACAATCCGTACGAGGTGCTCGACGAGCAGAAGGAGGCGATCCGTCGCTCCGTG
GCCGCCGCCTGCCGCATCCTGGCCGAGCTGGACACCGACAGAATCGAAGTTGAAAACTGC
GGCCACGCCGAGTCCGCCGCCGAGGGGGCAGCGTTGGGCATCTGGGCTTATCAAGAGCTG
CGAGACCCCAAGCAACGCCTCTCCGTACCGTCCATTGATTTGTTTGCCACCCCAGATGAT
ATTTGCGACATCGAAGGATGGCGCATAGGCCTGCAGAAGGCAGCCGCCCAGAACCTGACG
CGGCAGCTGCAGGAGATGCCCTCCAACCTCCTCACACCCACAGCCTTTGCGCAGAATGTC
GTCGAGGTGCTTTGCAAGTCCGGTGTCAATGTGGAGGTCAAAGTCGAGGGCTGGGCCGAG
AGCCAGTCGATGCACGCCTTCCTGGCTGTGGGCAAGGCCTCGTGCGAGCCACCCATCTTC
CTGGAGCTGAGTTACTACGGCACCTGTGCCGAGGAGCGTCCCATTGTACTGGTGGGCCAA
GGCGTGACTTACGATGCTGGAGGATTGTGCCTGAAGAGACGCAACGAACTGTACAACATG
CGTGGCGACATGACCGGAGCAGCAGTCGTCGTAGCCACCTGTCGAGCCGTGGCCGGTCTC
CGTTTACCCGTCAACATCCGTGGTCTGATACCTCTTTGTGAAAACGTTGTTGGTTGCAAT
TCGTTTCGTCCCGGGGACATGGTCAAGTCCATGAACGGCAAGACCATCGAGATCCAGTGC
ACCGATCACGAGGATGTACTGGTCCTGGCAGACGCCCTGCTGTATGCGCAAAACTTCTGT
CCCAAGTGCATCATTGACGTCGGCACCTGCTCGGGCTACATGCGTCAGTCCCTGGACGAA
GCAGCCGCCGGAGTCTTCACCAACTCGGAGATCCTGTGGCAGCAGATCAAGCACGCCAGC
ATGCACACCGGAGACCGCGTGTGGCGCTTCCCGTTGTGGAACTACTACAGCAAGGCCGTG
CGTGCCGGATCCCGCAGCGATGTCCAGAACTACGGCATTGGCCGAGGTGGACGTCCCTGC
AAGGCCGCTGCCTTCCTGCGTGAGTTCGTGCCGTGTGGCCAGTGGATGCACATTGATGCC
ACGAACGTGATGGTCACCAACGGCATCGACTTTGAGTACCTTCGCCGTGGCATGGCTGGC
CGTCCGACCCGCACCCTGGTCGAGTTCATTGCCCAGACCATCTGCAAGGACACCGCGCCG
AAGTTGGGCAAG
>dmel_SLap1_FBpp0076362 1572 bp
TACTCGCAGGCGGTTAACCAGATGCTGCTGCTCCAGCAGATGGACATCTGTGCGGATCAG
CCGTCGCGAGCCTTGGTCATAGGCGTCTATGCGGATGAGGAGGACAAGAACGATGCCGGC
ATTCTGACCCCCGCCGGCTGGCGTTATAATCTTCAAAAGACAAATGGTCGTCTGATAGAG
GTGCTCCGGATGTCGGGACCCATGCCCAAGAGAGGCGAGGCCCGTCTTCTCTTCGCCGTT
GAGCCGGAGCGTATTCCCTATTATTCTGTGGTGGCGGTCGTTGGTCTGGGTAAGGAGTGC
TTGGGCTATAATCCCTATGAGGTCCTGGACGAACAGAAGGAGGCTATCCGAAGGTCGGTG
GCCGCTGCCTGTAGGATTCTCGCCGAGTTGGATACCGATCGTATTGAGGTGGAGAACTGC
GGACACGCCGAATCGGCTGCCGAAGGTGCCGCCTTGGGTATCTGGTTGTACCAGGAATTG
CGCGATCCCAAGACCCGAATCTTTGTTCCGGCCATCGATTTGTACGCCACCAAGGACGAG
GTCTGCGACATAGAAGGATGGCGCATTGGGCTGCAAAAGGCTGCCGCGCAGAACCTGACC
CGCCAGTTGCAGGAGATGCCCTCCAACCTTTTGACCCCCACTGCCTTTGCCCAGAATGTC
GTCGAAGTGCTCTGTAAGTCCGGCGTCAATGTAGAGGTCAAAGTCGAGGGTTGGGCTGAG
AGCCAGTCGATGCACGCCTTCTTGGCGGTGGGAAAGGCCTCTTGCGAACCACCAATCTTT
CTGGAGCTGAGCTACTACGGCACCTGCGCGGAGGAGAGACCCATCGTCCTGGTTGGACAG
GGCATCACCTACGATGCCGGCGGTCTGTGCCTGAAGAAAAAGAAGGAGCTCTTCAACATG
CGCGGCGACATGACTGGAGCGGCTGTGGTGGTGGCCACATGTCGGGCCGTTGCTGGACTT
AGATTGCCTGTCAATATCCGAGGCCTTATTCCTCTGTGCGAAAACGTCGTTGGCTGCAAC
TCCTTCCGACCAGGTGACATGGTCAAGTCTATGAATGGCAAGACCATTGAGGTGCAGTGC
ACGGATCACGAGGATGTCTTGGTTCTGGCCGATGCCCTGCTGTATGCCCAGAACTTCTGC
CCCAAGTGCATCATTGACATCGGCACCTGTTCGGGATACATGCGTCAGTCCCTCGACGAA
GCTGCTTGCGGTGTGTTCACCAACTCCGAGATCCTTTGGCAGCAGATCAAGCACGCCAGC
ATGCACACTGGAGACCGCGTGTGGCGCTTCCCGTTGTGGAACTTCTACAGCAAGGCGGTT
CGTGCCGGAGGACGAAGTGATGTCCAGAACTACGGTATCGGTCGTGGTGGACGCCCTTGC
AAGGCTGCCGCCTTCCTTCGTGAATTTGTGCCTTGCGGCCAATGGATGCATATTGATGCC
ACCAATGTGATGGTCACCAACGGTATTGACTTCGAGTACCTGCGACGCGGAATGGCTGGC
CGACCCACTCGTACTCTTATCGAATTCATTGCACAGACGATCTGCAAAGACACCGCTCCC
AAGATGGGCAAG
>Dsim_GD14112 1572 bp
TACTCGCAGGCGATTAACCAGATGCTCCTGCTCCAGCAGATGGATATCTGTGCGGATCAG
CCGTCGCGAGCCTTAGTCATAGGCGTCTATGCGGATGAGGAGGACAAGAACGATGCCGGC
ATTCTGACCCCCGCCGGCTGGCGTTATAATCTTCAAAAGACAAATGGTCGTCTGATAGAG
GTGCTCCGGATGTCGGGGCCCATGCCCAAGAGAGGCGAGGCCCGTCTCCTGTTCGCCGTT
GAGCCGGAGCGTATTCCCTATTATTCTGTGGTGGCGGTCGTTGGTCTGGGCAAGGAGTGC
TTGGGCTATAATCCCTATGAGGTCCTGGACGAACAGAAGGAGGCCATCCGAAGGTCGGTG
GCAGCCGCCTGCAGGATTCTCGCCGAGTTAGATACCGATCGTATTGAGGTAGAGAACTGC
GGACACGCCGAATCGGCTGCCGAAGGTGCCGCCTTGGGTATCTGGTTGTACCAGGAGTTG
CGCGATCCCAAGAGTCGAATCTTTGTTCCGGCCATCGATTTGTACGCCACCAAGGACGAG
GTCTGCGACATAGAAGGATGGCGCATTGGGCTGCAAAAGGCTGCCGCGCAGAACCTGACC
CGCCAATTGCAGGAGATGCCCTCCAACCTTTTGACCCCCACTGCCTTTGCCCAGAATGTC
GTCGAAGTGCTCTGTAAGTCCGGTGTCAACGTAGAGGTCAAAGTCGAGGGTTGGGCTGAG
AGCCAGTCGATGCACGCCTTCTTGGCGGTGGGAAAGGCCTCTTGCGAACCCCCAATCTTT
TTGGAGCTGAGCTACTACGGCACCTGTGCCGAGGAGAGACCCATCGTCCTGGTTGGGCAG
GGCATCACCTACGATGCCGGCGGTCTGTGCCTGAAGAAAAAGAAGGAGCTCTTCAACATG
CGCGGCGACATGACTGGAGCGGCTGTGGTGGTGGCCACATGTCGGGCTGTTGCTGGACTT
CGATTGCCTGTCAATATCCGTGGCCTGATCCCTCTGTGCGAAAACGTCGTTGGCTGCAAC
TCCTTCCGACCTGGAGACATGGTGAAATCCATGAATGGCAAGACCATTGAGGTTCAGTGC
ACGGATCACGAAGATGTCTTGGTTCTGGCCGATGCCCTACTGTATGCCCAAAACTTCTGT
CCCAAGTGCATCATTGACATCGGCACGTGTTCGGGGTACATGCGTCAGTCCCTCGACGAA
GCTGCATGTGGTGTGTTCACCAACTCCGAGATCCTTTGGCAGCAGATCAAGCACGCCAGC
ATGCACACTGGAGATCGCGTGTGGCGCTTCCCCCTGTGGAACTTCTACAGCAAGGCGGTT
CGTGCGGGAGGACGCAGTGATGTCCAGAACTACGGCAGCGGTCGTGGTGGACGTCCTTGC
AAAGCTGCCGCCTTCCTTCGTGAATTTGTCCCTTGTGGCCAATGGATGCATATTGATGCC
ACCAATGTGATGGTCACCAACGGTATTGACTTCGAGTACCTGCGCCGTGGAATGGCTGGC
CGACCAACTCGTACTCTTATTGAATTCATTGCGCAGACGATCTGCAAGGACACTGCTCCC
AAGATGGGCAAG
>Dsec_GM25074 1572 bp
TACTCGCAGGCAATTAACCAGATGCTCCTGCTCCAGCAGATGGATATCTGTGCGGATCAG
CCGTCGCGAGCCTTAGTCATAGGCGTCTATGCGGATGAGGAGGACAAGAACGATGCCGGC
ATTCTGACCCCCGCCGGCTGGCGTTATAATCTTCAAAAGACAAATGGTCGTCTGATAGAG
GTGCTCCGGATGTCGGGACCCATGCCCAAGAGAGGCGAGGCCCGTCTCCTGTTCGCCGTT
GAGCCGGAGCGTATTCCCTATTATTCTGTGGTGGCGGTCGTTGGTCTGGGCAAGGAGTGC
TTGGGCTATAATCCCTATGAGGTCCTGGACGAACAGAAGGAGGCCATCCGAAGGTCGGTG
GCAGCCGCCTGCAGGATTCTCGCCGAGTTAGATACCGATCGTATTGAGGTGGAGAACTGC
GGACACGCCGAATCGGCTGCCGAAGGTGCCGCCTTGGGTATCTGGTTGTACCAGGAGTTG
CGCGATCCCAAGAGTCGAATTTTTGTTCCGGCCATCGATTTGTACGCCACCAAGGACGAG
GTCTGCGACATAGAAGGATGGCGCATTGGGCTGCAAAAGGCTGCCGCGCAGAACCTGACC
CGCCAATTGCAGGAGATGCCCTCCAACCTTTTGACCCCCACTGCCTTTGCCCAGAATGTC
GTCGAAGTGCTCTGTAAGTCCGGTGTCAACGTAGAGGTCAAAGTCGAGGGTTGGGCTGAG
AGCCAGTCGATGCACGCCTTTTTGGCGGTGGGAAAGGCCTCTTGCGAACCCCCAATCTTT
TTAGAGCTGAGCTACTACGGCACCTGTGCCGAGGAGAGACCCATCGTCCTGGTTGGGCAG
GGCATCACTTACGATGCCGGCGGTCTGTGCCTGAAGAAAAAGAAGGAGCTCTTCAACATG
CGCGGCGACATGACTGGAGCGGCTGTGGTGGTGGCCACATGTCGGGCTGTTGCTGGACTT
CGATTGCCTGTCAATATCCGTGGCCTGATCCCTCTGTGCGAAAACGTCGTTGGCTGCAAC
TCCTTCCGACCTGGAGACATGGTGAAATCCATGAATGGCAAGACCATTGAGGTTCAGTGC
ACGGATCACGAAGATGTCTTGGTTCTGGCCGATGCCCTACTGTATGCCCAGAACTTCTGT
CCCAAGTGCATCATTGACATCGGCACCTGTTCGGGATACATGCGTCAGTCCCTCGACGAA
GCGGCATGTGGTGTGTTCACCAACTCCGAGATCCTTTGGCAGCAGATCAAGCACGCCAGC
ATGCACACTGGAGATCGCGTGTGGCGCTTCCCCCTGTGGAACTTCTACAGCAAGGCGGTT
CGTGCGGGAGGACGCAGTGATGTCCAGAACTACGGCAGCGGTCGTGGTGGACGTCCTTGC
AAAGCTGCCGCCTTCCTTCGTGAATTTGTCCCTTGTGGCCAATGGATGCATATTGATGCC
ACCAATGTGATGGTCACCAACGGTATTGACTTCGAGTACCTGCGCCGTGGAATGGCTGGC
CGACCAACTCGTACTCTTATTGAATTCATTGCGCAGACGATCTGCAAGGACACTGCTCCC
AAGATGGGCAAG
>Dere_GG14331 1572 bp
TACTCGCAGGCGGTCAACCAGATGCTGCTGCTCCAGCAGATGGACATCTGTGCGGATCAG
CCGTCGCGAGCCTTGGTCATTGGCGTCTATGCGGATGAGGAGGACAAGAACGATGCCGGC
ATTCTGACACCCGCCGGCTGGCGGTATAATCTTCAGAAGACAAATGGTCGTCTGATAGAG
GTGCTCCGGATGTCGGGACCCATGCCCAAGAGGGGCGAAGCACGTCTGCTGTTCGCCGTC
GAGCCGGAGCGCATTCCATATTATTCAGTGGTGGCTGTCGTTGGTCTGGGCAAGGAGTGC
TTGGGCTATAATCCCTATGAGGTCCTGGACGAACAGAAGGAGGCCATCCGCAGGTCGGTG
GCCGCCGCGTGCAGGATTCTCGCCGAGCTGGATACCGATCGTATTGAGGTGGAAAACTGC
GGACACGCCGAGTCGGCTGCCGAAGGAGCCGCCTTGGGTATCTGGTTGTACCAGGAACTG
CGCGATCCCAAGACCCGAATCTTTGTACCGGCCATCGATTTGTACGCCACCAAGGACGAA
GTTTGCGACATAGAAGGATGGCGCATTGGGCTGCAAAAGGCTGCCGCGCAGAACCTGACC
CGCCAGCTGCAGGAGATGCCCTCCAACCTTTTGACCCCCACTGCCTTTGCCCAGAATGTC
GTCGAGGTGCTCTGTAAGTCCGGTGTCAACGTGGAGGTCAAAGTCGAGGGTTGGGCCGAG
AGCCAGTCGATGCACGCCTTCCTGGCGGTGGGAAAGGCCTCCTGCGAGCCACCCATCTTC
CTGGAGTTGAGCTACTACGGCACCTGTGCCGAGGAGCGACCTATCGTCCTGGTTGGCCAG
GGCATCACCTACGATGCCGGCGGCTTGTGCCTGAAGAAAAAGCACGAGCTCTTCCACATG
CGCGGCGACATGACTGGAGCTGCTGTGGTGGTGGCCACATGTCGGGCAGTCGCTGGACTT
CGATTGCCAGTCAATATCCGTGGGCTGATCCCTCTGTGTGAAAACGTAGTTGGTTGCAAC
TCCTTCCGGCCGGGTGACATGGTGAAGTCCATGAATGGCAAGACCATCGAGGTTCAGTGC
ACGGATCACGAGGATGTCTTGGTGCTGGCCGATGCCCTACTCTATGCCCAGAACTTCTGT
CCCAAGTGCATCATTGACATCGGCACCTGCTCGGGATATATGCGCCAGTCCCTCGACGAA
GCTGCATGCGGTGTCTTCACCAACTCGGAAATCCTGTGGCAGCAGATCAAGCACGCCAGT
ATGCACACTGGGGATCGCGTGTGGCGCTTCCCCCTGTGGAACTTCTACAGCAAGGCGGTT
CGTGCCGGAGGACGCAGTGATGTCCAGAACTACGGCATCGGCCGTGGTGGTCGTCCTTGC
AAAGCTGCTGCCTTCCTGCGTGAATTCGTGCCTTGTGGCCAATGGATGCATATTGACGCC
ACCAATGTGATGGTTACCAACGGCATTGATTTCGAGTACCTGCGTCGTGGAATGGCTGGC
CGACCCACTAGGACTCTAATCGAATTCATTGCACAGACGATCTGCAAGGACACCGCTCCC
AAGATGGGCAAG
>Dyak_GE20759 1572 bp
TACTCGCAGGCGGTCAACCAGATGCTGTTGCTCCAGCAGATGGACATCTGTGCGGATCAG
CCGTCGCGAGCCCTGGTCATTGGCGTCTATGCGGATGAGGAGGACAAGAACGATGCCGGC
ATTCTGACGCCAGCCGGCTGGCGTTACAATCTTCAGAAGACCAATGGTCGTCTGATAGAG
GTGCTCCGGATGTCTGGACCCATGCCCAAGAGGGGCGAAGCACGTCTCCTCTTCGCCGTT
GAGCCGGAGCGCATACCCTATTATTCTGTGGTGGCGGTCGTTGGTCTGGGCAAGGAGTGC
TTGGGCTACAATCCCTACGAGGTCCTGGACGAGCAGAAGGAGGCCATCCGCAGGTCGGTG
GCCGCCGCCTGCCGTATACTCGCCGAACTGGATACCGATCGTATTGAGGTGGAGAACTGC
GGACACGCCGAATCGGCTGCCGAGGGAGCCGCCTTGGGTATCTGGTTGTACCAGGAGCTG
CGCGATCCCAAGACCCGAATCTTTGTTCCGGCCATCGATTTGTACGCCACCAAGGACGAA
GTTTGCGACATAGAAGGATGGCGCATTGGGCTGCAAAAGGCTGCCGCGCAGAACCTGACC
CGCCAGCTGCAGGAGATGCCCTCCAACCTTTTGACCCCCACTGCCTTTGCCCAGAATGTC
GTCGAAGTGCTTTGTAAGTCCGGTGTCAACGTGGAGGTCAAAGTCGAGGGCTGGGCCGAG
AGCCAGTCGATGCACGCCTTCCTGGCGGTGGGCAAGGCCTCCTGCGAACCACCAATCTTC
CTGGAGCTGAGCTACTACGGCACCTGTGCCGAGGAGCGACCCATCGTCCTGGTTGGCCAG
GGCATCACCTACGATGCCGGCGGTCTGTGCCTGAAGAAAAAACACGAGCTCTTCCACATG
CGGGGAGATATGACTGGAGCGGCTGTGGTGGTGGCCACATGTCGTGCTGTTGCTGGACTA
AGGTTACCGGTCAATATCCGTGGTCTGATCCCTCTGTGCGAGAATGTCGTTGGCTGCAAC
TCCTTCCGACCGGGTGACATGGTCAAGTCCATGAATGGCAAGACCATCGAGGTGCAGTGC
ACCGACCACGAGGATGTCCTGGTTCTGGCCGACGCCCTGCTGTACGCCCAGAACTTCTGT
CCCAAGTGCATCATCGACATCGGCACCTGCTCGGGTTACATGCGTCAGTCCCTCGACGAA
GCGGCATGCGGTGTGTTTACCAACTCGGAGATCCTGTGGCAGCAGATCAAGCACGCCAGT
ATGCACACCGGGGATCGCGTGTGGCGCTTCCCCCTGTGGAACTTCTACAGCAAGGCGGTG
CGTGCCGGAGGACGCAGTGATGTCAAGAACTACGGCATCGGTCGTGGTGGACGTCCTTGC
AAGGCTGCCGCCTTCCTGCGCGAGTTCGTTCCCTGCGGCCAATGGATGCATATTGATGCC
ACCAATGTGATGGTCACCAATGGCATTGACTTCGAGTACCTGCGTCGTGGAATGGCTGGC
CGACCCACTCGAACTCTGATCGAGTTCATTGCACAGACGATCTGCAAGGACACCGCTCCC
AAGATGGGCAAG
>Dana_GF24338 1572 bp
TACTCTCAGGCCATCAACCAGATGCTGCTCCTCCAGCAGATGGACATCTGCGCTGACCAG
CCTTCCCGAGCCTTAGTGATCGGTGTGTACGCCGACGAGGAGGACAAAAACGATGCGGGC
ATCCTTACGCCCGCCGGTTGGCGCTACAATCTCCAGAAGACAAAAGGTCGCCTCATTGAG
GTTCTTCGGATGTCTGGACCCATGCCCAAGCGAGGCGAGGCCCGCCTCCTCTTTGCCGTG
GAGCCTGAACGCATCCCTTACTACTCCGTGGTGGCAGTCGTGGGCCTGGGCAAAGAGTGC
CTTGGCTACAATCCGTACGAGGTCCTCGACGAGCAGAAGGAGGCTATCCGTCGCTCGGTG
GCCGCCGCCTGCCGCATCCTCGCTGAACTCGACACTGACCGAATCGAAGTGGAGAATTGC
GGACACGCCGAATCTGCCGCCGAAGGTGCAGCACTGGGCATCTGGCTGTATCAGGAACTC
CGTGACCCGAAGACTCGCATCTTCGTCCCAGCCATTGATCTGTACGCCACCAAGGACGAG
GTCTGCGACATCGAAGGCTGGCGCATCGGCTTACAGAAGGCTGCCGCTCAGAATCTGACG
CGCCAACTGCAGGAAATGCCCTCTAACCTTCTGACTCCCACGGCCTTCGCCCAGAATGTC
GTCGAGGTGCTCTGTAAATCTGGAGTCAACGTGGAAGTGAAAGTCGAGGGCTGGGCGGAG
AGCCAGTCGATGCACGCCTTCTTGGCAGTGGGCAAGGCCTCCTGCGAGCCACCCATCTTC
CTGGAATTGAGCTACTACGGAACCTGCGCTGAGGAGCGACCGATCGTTCTGGTCGGTCAA
GGAATCACATACGATGCTGGCGGCCTGTGCTTGAAGCAAAAGAAGGAACTCTTCAACATG
CGTGGCGACATGACTGGAGCAGCAGTGGTTGTAGCCACTTGCAGAGCCGTGGCTGGACTG
AGATTGCCGGTTAACATTCGTGGCCTTATCCCGCTGTGCGAAAACGTGATCGGTTGCAAT
TCCTTCCGTCCTGGAGACATGGTCAAGTCCATGAACGGCAAGACCATTGAAGTACAGTGC
ACCGACCACGAGGATGTCCTGGTGCTAGCAGATGCTCTACTGTATGCACAAAACTTCTGT
CCCAAGTGCATTATCGATATCGGCACCTGTTCCGGCTACATGAGACAGGCCTTGGATGAA
GCGGCCGCTGGCGTGTTCACCAATTCCGAGATCCTCTGGCAGCAAATCAAGCACGCCAGC
ATGCACACCGGTGATCGGGTGTGGCGCTTCCCTCTGTGGAACTATTACAGCAAGGCCGTG
CGTGCCGGAGGACGCAGTGATGTCCAGAACTACGGTATTGGCCGTGGAGGACGTCCCTGC
AAGGCTGCCGCTTTCCTGCGTGAATTTGTGCCATGCGGACAATGGATGCATATTGATGCT
ACCAATGTGATGGTCACCAACGGGATGGATTTCGAGTATCTGCGTCGCGGCATGGCGGGT
CGTCCCACGCGTACCCTTATTGAATTTATTGCCCAAACTATCTGCAAGGACACCGCTCCT
AAGATGGGAAAA
>dmel_SLap2_FBpp0076363 1572 bp
TACTCGCAGGCGATCAACCAGATGCTGCAGCTGCAGCAGATGGAGATCTGCGCGGATCCT
CCGTCGCGTGGCTTGGTCGTTGGAGTCTACGCCGACGAGGAGGACAAGAACGACGCTGGC
ATCCTGACGCCAACCGGCTGGAAGTACAATGTGCAGAAGACGCACGGTCGGTTGCTAGAA
GTGCTGCGAATGTCCGGACCCATGCCCAAAAGGGGAGAGACCCGCCTCCTGTTCGCCGTG
GAGCCGGAGCGCGTGCCCTACTATTCGGCGGTGGCAGTTATCGGTTTGGGTAAGGAATGC
CTGGGCTATAACCCATACGAGGTGCTCGACGAGCAGAAGGAGGCCATCCGACGGTCGGTA
GCGGATGCCTGCCGAATACTCGCTGAACTGGACACCGACCGCATCGAAGTAGAGAACTGT
GGACACGCCGAATCTGCCGCGGAGGGAGCAGCTCTCGGGATCTGGATCTACCAGGAGCTT
CGCGATCCCAAGCGGCGAATCTCAGTGCCTTCCATCGATCTGTATGCCACTAAGGATGAG
ATTTGCGACATAGAAGGATGGCGTATCGGCCTGCAAAAGGCTGCCGCGCAGAACCTGACC
CGCCAGTTGCAGGAGATGCCCTCCAACCTTTTGACCCCCACTGCCTTTGCCCAGAATGTC
GTCGAAGTGCTTTGTAAGTCCGGCGTCAATGTAGAGGTCAAAGTCGAGGGTTGGGCTGAG
AGCCAGTCGATGCACGCCTTCTTGGCGGTGGGAAAGGCCTCTTGCGAACCACCAATCTTT
CTGGAGCTGAGCTACTACGGCACCTGTGCCGAGGAGCGACCCATCGTCTTGGTTGGGCAG
GGAGTGACTTACGATGCAGGTGGTTTGTGCTTAAAGGAGAAGCAGGAACTTTTCCACATG
CGCGGAGATATGACTGGTGCGGCCGTAGTGGTGGCCACTTGTCGTGCTGTCGCTGGCCTG
AGGTTACCGGTCAATATTCGTGGACTAATACCCCTGTGCGAGAACGTTATTGGATGCAAT
TCCTTCCGTCCTGGAGACATGGTGAAATCCATGAATGGCAAGACCATTGAGGTGCAGTGC
ACCGACCACGAAGATGTTCTAGTGCTGGCGGATGCCCTTCTGTACGGGCAGAACTTCTGT
CCGAAGTGCATCATTGACATTGGCACCTGCTCGGGATATATGCGCCAAGCGTTGGATGAG
GCTGCCTGTGGGGTGTTTACCAACTCTGAGATCCTTTGGCAGCAGATCAAGCACGCCAGC
ATGCACACTGGAGACCGCGTGTGGCGTTTCCCCCTGTGGAACTACTACAGCAAGGCGGTG
CGTGCCGGTGGACGCAGTGATGTCCAGAACTACGGTATCGGTCGTGGTGGACGTCCTTGC
AAAGCTGCCGCTTTCCTTCGTGAATTTGTGCCTTGCGGCCAATGGATGCATATTGATGCC
ACCAACGTGATGATCACACGTGGTGATGAGTTCGAGTATCTGCGAGAGGGCATGGCCGGA
CGTCCAACAAGGACACTCATCGAGTTTATTGCACAGTCCATATGCAAGGACACAGCTCCA
AAGCTTAACAAG
>Dsim_GD14113 1572 bp
TACTCGCAGGCGATCAACCAGATGCTGCAGCTGCAGCAGATGGAAATCTGCGCGGATCCT
CCGTCGCGTGGCTTGGTCGTTGGAGTCTACGCCGACGAGGAGGACAAGAACGACGCTGGC
ATCCTAACGCCAACCGGCTGGAGGTACAATGTGCAGAAGACGCACGGTCGTTTGCTGGAA
GTGCTGCGAATGTCCGGACCTATGCCCAAAAGGGGAGAGACCCGCCTTCTGTTCGCTGTG
GAGCCGGAACGGGTGCCCTACTATTCGGCGGTGGCGGTTATCGGTTTGGGCAAGGAATGC
CTGGGCTATAACCCATACGAGGTGCTCGACGAGCAGAAGGAGGCCATCCGACGGTCGGTA
GCGGATGCCTGCCGAATACTCGCTGAACTGGACACCGACCGCATCGAGGTGGAGAACTGT
GGACACGCCGAATCTGCCGCGGAGGGAGCAGCTCTCGGGATCTGGATCTACCAGGAGCTT
CGCGATCCCAAGCGGCGGATCTCAGTGCCTTCGATCGATCTGTATGCCACTAAGGATGAG
ATTTGTGACATAGAAGGATGGCGCATCGGCCTGCAAAAGGCTGCCGCACAGAACTTGACC
CGCCAGCTGCAGGAAATGCCCTCCAACCTTTTGACCCCCACTGCCTTTGCCCAGAATGTC
GTCGAGGTGCTCTGTAAATCCGGTGTCAACGTGGAGGTCAAAGTTGAGGGTTGGGCTGAG
AGCCAGTCGATGCACGCCTTCCTGGCGGTGGGAAAGGCCTCTTGCGAACCACCAATCTTT
TTGGAGCTGAGCTACTACGGCACCTGTGCCGAGGAGAGACCCATCGTCCTGGTTGGGCAG
GGTGTGACTTACGATGCAGGTGGTTTGTGCTTAAAGGAGAAGCAGGAACTTTTCCACATG
CGCGGAGATATGACTGGAGCGGCCGTAGTGGTGGCCACTTGTCGTGCTGTCGCTGGCCTG
AGGTTACCGGTCAATATCCGTGGACTAATCCCCCTGTGCGAGAACGTTATTGGGTGCAAT
TCCTTCCGTCCTGGAGACATGGTGAAATCCATGAATGGCAAGACCATTGAGGTGCAGTGC
ACCGACCACGAAGATGTTCTAGTGCTCGCGGATGCCCTTCTGTACGGGCAGAATTTCTGT
CCGAAGTGCATCATTGACATTGGCACCTGCTCGGGATATATGCGCCAAGCGTTGGATGAG
GCTGCCTGTGGGGTGTTTACCAACTCCGAGATCCTTTGGCAGCAGATCAAGCACGCCAGC
ATGCACACTGGAGACCGCGTGTGGCGCTTCCCCCTGTGGAACTACTACAGCAAGGCGGTG
CGTGCCGGTGGACGCAGTGATGTCCAGAACTACGGCATCGGTCGTGGTGGTCGTCCTTGC
AAAGCTGCCGCCTTCCTTCGTGAATTCGTGCCCTGTGGCCAATGGATGCATATCGATGCC
ACCAACGTGATGATCACACGTGGTGATGAGTTCGAGTATCTGCGAGAGGGCATGGCTGGA
CGTCCGACAAGGACACTCATCGAGTTCATTGCACAGTCCATATGCAAGGACACAGCTCCA
AAGCTTAACAAG
>Dsec_GM25075 1572 bp
TACTCGCAGGCGATCAACCAGATGCTGCAGCTGCAGCAGATGGAAATCTGCGCGGATCCT
CCGTCGCGTGGCTTGGTCGTTGGAGTCTACGCCGACGAGGAGGACAAGAACGACGCTGGC
ATCCTGACGCCAACCGGCTGGAGGTACAATGTGCAGAAGACGCACGGTCGGTTGCTGGAA
GTGCTGCGAATGTCCGGACCTATGCCCAAAAGGGGAGAGACCCGCCTCCTGTTCGCCGTG
GAGCCGGAGCGGGTGCCCTACTATTCGGCGGTGGCGGTTATCGGTTTGGGCAAGGAATGC
CTGGGCTATAACCCATACGAGGTGCTCGACGAGCAGAAGGAGGCCATCCGACGGTCGGTA
GCGGATGCCTGCCGAATACTTGCTGAACTGGACACCGACCGCATCGAGGTGGAGAACTGC
GGACACGCCGAATCTGCCGCGGAGGGAGCAGCTCTCGGGATCTGGATTTACCAGGAGCTT
CGCGATCCCAAGCGGCGGATCTCAGTGCCTTCCATCGATCTGTATGCCACTAAGGATGAG
ATTTGTGACATAGAAGGATGGCGCATCGGCCTGCAAAAGGCTGCCGCCCAGAACTTGACC
CGCCAGCTGCAGGAAATGCCATCAAACCTTCTGACCCCCACTGCTTTTGCCCAGAATGTC
GTCGAGGTGCTCTGTAAATCCGGTGTCAACGTGGAGGTCAAAGTTGAGGGTTGGGCTGAG
AGCCAGTCAATGCACGCCTTCCTGGCGGTGGGAAAGGCCTCTTGCGAACCACCAATATTT
TTGGAGCTGAGCTACTATGGCACCTGTGCCGAGGAGAGACCCATCGTCCTGGTTGGGCAG
GGTGTGACTTACGATGCAGGTGGTTTGTGCTTAAAGGAGAAGCAGGAACTTTTCCACATG
CGCGGAGATATGACTGGAGCGGCCGTAGTGGTGGCCACTTGTCGTGCTGTCGCTGGCCTG
AGGTTACCG---------------------------------------------------
------------------------------------------------------------
------------------------------------------------------------
------------------------------------------------------------
------------------------------------------------------------
------------------------------------------------------------
------------------------------------------------------------
------------------------------------------------------GATGCC
ACCAACGTGATGATCACACGTGGTGATGAGTTCGAGTATCTGCGAGAGGGCATGGCAGGA
CGTCCGACAAGGACACTCATCGAGTTTATTGCACAGTCCATATGCAAGGACACAGCTCCA
AAGCTTAACAAG
>Dyak_GE20760 1572 bp
TACTCGCAGGCGATCAACCAGATGCTGCAGCTGCAGCAGATGGAGATCTGCGCGGATCCT
CCGTCGCGTGGCCTGGTTGTAGGAGTCTATGCCGACGAGGAGGACAAGAATGACGCCGGC
ATCCTGACGCCGACCGGCTGGAAGTACAATGTGCAGAAGACGCACGGCCGCTTGCTGGAA
GTGCTGCGAATGTCCGGACCCATGCCCAAAAGGGGAGAGACCCGCGTCCTATTCGCCGTG
GAGCCGGAGCGTGTGCCCTACTACTCGGCGGTGGCGGTTATCGGTTTGGGCAAAGAGTGC
CTGGGCTACAATCCATACGAAGTGCTCGACGAGCAAAAGGAGGCCATCCGACGCTCGGTA
GCAGATGCCTGCCGTATACTCGCTGAACTGGATACCGACCGCATCGAGGTGGAGAACTGT
GGACACGCCGAATCTGCAGCGGAGGGAGCAGCTCTGGGCATCTGGATCTACCAGGAGCTA
CGGGATCCGAAGCGGCGGATTTCAGTGCCCTCCATCGATCTGTATGCCACCAAGGACGAG
ATCTGCGACATAGAAGGATGGCGCATTGGCCTCCAAAAGGCTGCCGCGCAGAACCTGACC
CGCCAGCTGCAGGAGATGCCCTCCAACCTTTTGACCCCCACTGCCTTTGCCCAGAATGTC
GTCGAGGTGCTCTGCAAGTCCGGTGTCAACGTGGAGGTCAAAGTCGAGGGCTGGGCCGAG
AGCCAGTCGATGCACGCCTTCCTGGCGGTGGGCAAGGCCTCCTGCGAGCCACCCATCTTT
CTGGAACTTAGCTACTACGGAACCTGTGCCGAGGAGCGTCCCATTGTCCTGGTTGGGCAG
GGAGTGACTTACGATGCGGGTGGCTTGTGCCTAAAGGAGAAGCAGGAACTTTTCCACATG
CGCGGAGATATGACTGGAGCGGCCGTAGTGGTGGCCACTTGTCGTGCGGTCGCTGGTCTG
AGGTTACCGGTCAACATTCGTGGACTAATCCCGCTGTGCGAGAATGTTATTGGGTGCAAT
TCCTTCCGGCCCGGAGACATGGTGAAATCCATGAATGGCAAGACCATTGAGGTGCAGTGC
ACCGACCACGAAGATGTTCTAGTGCTGGCGGATGCCCTGCTCTACGGGCAGAACTTCTGT
CCGAAGTGCATCATTGACATTGGCACCTGCTCGGGATATATGCGCCAGGCGTTGGATGAG
GCGGCCTGTGGGGTGTTCACCAACTCGGAGATCCTGTGGCAGCAGATTAAGCACGCCAGT
ATGCACACTGGAGACCGCGTGTGGCGCTTCCCCTTGTGGAACTACTACAGCAAGGCGGTG
CGTGCCGGAGGACGCAGTGATGTGCAGAACTACGGCATTGGCCGTGGTGGTCGTCCTTGC
AAAGCCGCCGCTTTCCTGCGTGAATTCGTGCCTTGTGGTCAATGGATGCATATTGACGCC
ACCAACGTGATGATCACACGTGGCGATGAGTTCGAGTATCTGCGTCAGGGCATGGCCGGA
CGACCTACAAGGACACTCATCGAGTTTATTGCACAGTCCATTTGCAAGGACACAGCTCCA
AAACTTAACAAG
>Dere_GG14332 1572 bp
TACTCGCAGGCTATCAACCAGATGCTGCAGCTGCAGCAAATGGAGATCTGCGCGGATCCG
CCGTCGCGCGGCTTGGTCGTAGGAGTCTACGCCGACGAGGAGGACAAGAACGATGCCGGC
ATCCTGACGCCGACCGGCTGGAAGTACAATGTGCAGAAGACGCACGGCCGGTTGCTAGAA
GTGCTGCGAATGTCCGGACCTATGCCCAAGAGGGGAGAGACCCGCGTCCTATTCGCCGTG
GAGCCGGAGCGGGTGCCCTACTACTCGGCGGTGGCGGTTATCGGTTTGGGTAAGGAGTGC
CTGGGTTATAATCCGTACGAGGTGCTCGACGAGCAGAAGGAGGCCATCCGGCGCTCGGTA
GCGGATGCCTGCCGCATACTCGCTGAACTGGATACCGACCGCATCGAGGTGGAGAACTGT
GGACACGCCGAATCTGCCGCGGAGGGAGCAGCTCTGGGGATCTGGATCTACCAGGAGCTT
CGGGATCCCAAGCGGCGTATTTCAGTGCCCTCCATCGATCTGTACGCTACAAAGGACGAG
ATCTGCGACATAGAAGGATGGCGCATTGGCCTCCAAAAGGCGGCGGCGCAGAACCTGACC
CGCCAGCTGCAGGAGATGCCCTCCAACCTTTTGACCCCCACTGCCTTTGCCCAGAATGTC
GTCGAGGTGCTGTGTAAGTCTGGTGTCAACGTGGAGGTCAAAGTCGAGGGTTGGGCCGAG
AGCCAGTCGATGCACGCCTTCCTGGCGGTGGGAAAGGCCTCCTGCGAACCACCCATCTTT
CTGGAACTTAGTTACTACGGAACCTGTGCCGAAGAGCGTCCCATTGTCCTGGTTGGGCAG
GGAGTGACCTACGATGCGGGTGGCTTGTGCTTAAAGGAGAAGCAGGAACTTTTCCACATG
CGTGGGGATATGACTGGAGCAGCCGTTGTGGTGGCCACTTGTCGGGCTGTCGCTGGTCTG
AGGCTACCGGTCAACATTCGTGGATTAATACCTCTGTGCGAGAACGTCATTGGATGCAAT
TCCTTCCGTCCTGGAGACATGGTGAAATCCATGAATGGCAAAACCATTGAGGTGCAGTGC
ACCGACCACGAAGATGTTCTAGTGCTGGCGGATGCCCTGCTTTACGGGCAGAACTTCTGT
CCGAAGTGCATCATTGACATTGGCACCTGCTCGGGATATATGCGCCAAGCGTTGGATGAG
GCGGCCTGTGGAGTGTTTACCAACTCCGAGATCCTATGGCAGCAGATCAAGCACGCCAGT
ATGCACACTGGCGATCGCGTGTGGCGCTTCCCCTTGTGGAACTACTACAGCAAGGCTGTG
CGTGCCGGAGGACGCAGTGATGTCCAGAACTACGGCATTGGTCGTGGTGGTCGTCCTTGC
AAAGCTGCCGCCTTCCTGCGTGAATTCGTGCCTTGTGGCCAATGGATGCATATTGACGCC
ACCAACGTGATGATCACACGTGGCGATGAGTTCGAGTATCTGCGCCAGGGCATGGCCGGA
CGACCTACAAGGACACTCATCGAGTTTATTGCACAGTCCATATGCAAGGACACAGCTCCA
AAACTTAACAAG
>Dana_GF24339 1572 bp
TATTCGCAAGCCATCAACCAGATGCTGCAGCTCCAGCAGATGGAGATCTGTGCGGATCCA
CCGTCCCGTGGCTTGGTGATTGGTGTGTACGCTGACGAGGAGGACAAAAACGACGCTGGC
ATACTCACGCCGACCGGGTGGCGGTACAACGTACAGAAGACCCACGGACGCCTGCTGGAG
GTGCTGCGTATGTCGGGACCCATGCCCAAGCGCGGAGAGACGCGCCTGCTCTTTGCCGTC
GAACCAGAGCGAGTGCCCTACTACTCGGCCGTGGCGGTCATCGGTCTGGGCAAGGAGTGC
CTGGGCTACAATCCGTACGAGGTCCTCGACGAGCAGAAAGAGGCCATCCGGCGATCGGTG
GCGGATGCCTGCCGTATTCTCGCCGAAATCGATACAGACCGCATCGAGGTGGAGAACTGC
GGGCATGCCGAGTCAGCCGCTGAAGGTGCCGCCCTGGGAATTTGGATCTACCAGGAGCTG
AGGGATCCCAAGCGCCGGGTGTCTGTGCCCTCTATTGATTTGTTCGCCACCAAGGACGAA
ATTTGCGATATTGAGGGATGGCGTATAGGACTCCAGAAGGCCGCCGCCCAGAATCTTACA
CGCCAGCTCCAGGAGATGCCCTCCAACCTTCTGACACCCACTGCGTTTGCTCAAAATGTG
GTGGAGGTACTTTGTAAGTCCGGTGTCAACGTGGAGGTCAAGGTTGAGGGCTGGGCCGAA
AGCCAGTCGATGCACGCCTTCCTGGCGGTGGGCAAGGCCTCCTGCGAGCCACCCATCTTT
CTGGAGTTGAGCTACTACGGAACCTGCGCTGAGGAGCGTCCAATTGTTCTTGTGGGTCAG
GGCGTGACCTATGATGCTGGTGGCCTGTGCCTCAAGGAGAAGGAAGAGCTCTTCCACATG
CGTGGAGACATGACGGGAGCAGCAGTTGTAGTTGCCACTTGCCGAGCTGTAGCTGGACTG
AGATTGCCGGTTAACATTCGCGGCCTTATTCCGCTGTGTGAGAACGTAATTGGCTGCAAC
TCATTCCGTCCCGGAGATATGGTCAAGTCTATGAACGGCAAGACCATCGAAGTGCAGTGC
ACCGACCACGAGGATGTCCTGGTGCTAGCCGATGCCTTGCTTTATGGGCAGAACTTCTGT
CCGAAGTGCATTATCGATATCGGCACTTGCTCCGGTTACATGCGTCAAGCTTTGGACGAG
GCAGCCTGCGGCGTCTTCACCAATTCCGAGATCCTGTGGCAGCAAATTAAGCACGCCAGC
ATGCACACCGGTGATCGGGTGTGGCGCTTACCTCTGTGGAACTACTACAGCAAGGCCGTG
CGTGCCGGAGGACGCAGTGATGTCCAGAACTACGGTATTGGCCGTGGCGGACGTCCCTGC
AAAGCTGCCGCTTTTCTGCGCGAATTTGTGCCCTGCGGACAATGGATGCATATTGACGCT
ACCAACGTAATGATAACTCGCGGCGACGAGTTTGAATATCTGCGACAGGGAATGGCTGGC
CGCCCCACGCGAACCCTCATCGAGTTTATTGCGCAGACCATTTGCAAGGATACGGCACCC
AAGCTTAACAAG
>Dwil_GK13093 1572 bp
TACTCGCAGGCGATCAACCAGATGCTGCAGCTCCAACAGATGGATATTTGCGCCGACCAG
CCATCCCGAGGACTAGTAATCGGTGTCTATGCGGATGAAGAGGACAAAAACGATGCAGGC
ATCCTGACACCAACTGGCTGGCGCTATAACATCCAGAAGACTAGCGGACGTTTGATTGAA
GTGCTGCGCATGTCTGGACCCATTCCCAAGCGTGGCGAGGCTCGTTTGCTCTTTGCCATC
GAACCCGACCGTGTGCCATACTATTCCGTGGTGGCTGTCGTCGGACTGGGTAAGGAATGC
TTGGGATATAATCCCTACGAGGTGCTCGATGAACAAAAAGAGGCTATCCGCCGCTCTGTG
GCGGCTGCCTGTCAGATCCTGGCAGAACTGGACACGGATCGTATTGAAGTTGAGAATTGC
GGCCATGCTGAATCGGCTGCTGAGGGAGCAGCCCTGGGCATTTGGGCTTATCAGGAATTG
CGGGATCCCAAGACACGTTTATCCGTGCCAACCATTGACTTGTACGCCACCAAGGACGAG
GTCTGTGATATTGAAGGATGGCGCATCGGACTGCAGAAGGCGGCGGCTCAAAATCTAACA
AGACAGCTGCAGGAGATGCCCTCCAATCTGCTCACACCCACTGCTTTTGCCCAAAATGTG
GTGGAAGTGCTCTGTAAGTCTGGCGTGAACGTGGAGGTCAAGGTTGAAGGATGGGCCGAG
AGCCAATCGATGCACGCCTTCCTGGCTGTGGGCAAGGCCTCTTGCGAACCTCCCATTTTC
CTCGAGCTAAGCTACTATGGCACCTGTGCCGAGGAGCGTCCCATCGTTTTGGTCGGACAG
GGCATCACTTTCGATGCTGGCGGCTTATGTCTAAAGAAACGTAAGGAACTGTACAATATG
CGAGGTGACATGACTGGTGCTGCCGTGGTTGTGGCCACCTGTCGTGCTGTTGCCGGTCTA
CGCTTGCCGGTCAACATTCGCGGCCTGATCCCACTGTGCGAGAACGTGATTGGTTGCAAC
TCCTTCCGCCCTGGCGATATGGTCAAATCAATGAACGGCAAGACCATTGAGATCCAATGT
ACAGATCATGAAGATGTTCTTGTCTTGGCCGATGCCCTGCTATATGCCCAGAACTTCTGT
CCCAAGTGCATTATTGACATTGGCACTTGCTCCGGCTACATGCGTCAAGCCTTGGATGAG
GCTGCATGTGGCGTCTTTACCAACTCTGAAATACTCTGGCAGCAGATCAAGCATGCCAGC
ATGCACACTGGCGATCGCGTCTGGCGCTTCCCATTGTGGAACTACTACAGCAAGGCTGTC
CGTTCCGGTGGACGCAGTGATGTCCAGAACTACGGCATTGGCCGTGGAGGTCGCCCCTGC
AAGGCTGCTGCCTTCCTACGTGAATTTGTGCCATGTGGCCAATGGATGCACATTGATGCC
ACCAATGTGATGGTCACCAATGGACTTGACTTTGAATATTTGCGCCGTGGCATGGCCGGA
CGCCCAACTCGTACTCTAATTGAGTTTATTGCTCAAACCATTTGTAAGGACACAGCCCCA
AAAATGGGCCAA
>Dwil_GK13104 1572 bp
TATTCGCAGGCATTGAATCAGATGCTGACCATTCAGCAAATGGAAATATGTGCGGATCCT
CCGTCAAGAGGACTAGTAATTGGAGTGTATGCGGATGAGGAGGATAAAAATGATGCTGGA
ATCCTGACGCCCACTGGATGGCGTTACAATGTACAGAAAACTCAAGGCCGTTTATTGGAG
GTGTTGCGGATGTCTGGACCCATGCCCAAGCGTGGAGAGACCCGTTTGCTGTTCGCTGTA
GAACCCGAGCGTGTCCCATACTATTCGGCTGTGGCTGTGGTAGGACTGGGTAAGGAGTGC
CTCGGATATAATCCCTATGAGGTGCTCGATGAACAAAAGGAGGCGATTCGTCGGTCCGTT
GCCGATGCATGCAAGATCCTGTCTGAGCTAGATACGGACCGCATCGAAGTGGAGAATTGT
GGTCATGCGGAATCGGCTGCAGAGGGTGCAGCCCTGGGCATTTGGATTTACCAGGAACTG
AGGGACCCCAAGCGTAGGATCTCGGTTCCATCAATTGATTTGTATGCCAGTAAAGATGAA
ATTTGTGATATTGAAGGATGGCGCATTGGACTGCAGAAGGCTGCTGCTCAGAATCTAACC
CGGCAGCTGCAGGAGATGCCCTCCAATCTGCTCACACCCACTGCTTTTGCCCAAAATGTG
GTGGAAGTGCTCTGTAAGTCTGGCGTGAACGTGGAGGTCAAGGTTGAAGGATGGGCTGAG
AGCCAATCGATGCACGCCTTTCTCGCTGTGGGCAAGGCCTCTTGCGAACCTCCCATTTTC
CTCGAGCTAAGCTACTATGGCACCTGTGCCGAGGAGCGTCCCATCGTTTTGGTCGGACAG
GGAGTAACTTATGATGCAGGTGGTTTGTGCTTGAAGAAGAAGCACGAACTCTTCCATATG
AGAGGTGACATGACAGGAGCAGCTGTTGTTGTGGCCACCTGCCGTGCTGTTGCAGGACTG
CGTTTACCCGTAAACATTCGAGGTCTTATTCCTCTTTGCGAGAACGTAATTGGTTGTAAC
TCGTTCCGTCCTGGTGATATGGTCAAATCAATGAATGGCAAGACAATCGAGGTCCAATGT
ACGGATCACGAGGATGTCTTGGTATTGGCCGATGCCCTGCTATATGGGCAGAATTTCTGT
CCCAAGTGCATTATTGACATTGGCACTTGCTCCGGCTACATGCGTCAAGCCTTGGATGAG
GCTGCATGTGGCGTCTTTACCAACTCTGAAATACTCTGGCAGCAGATCAAGCATGCCAGC
ATGCACACTGGCGATCGCGTCTGGCGTTTCCCATTGTGGAACTACTACAGCAAGGCCGTG
CGTGCTGGTGGACGCAGTGATGTTCAGAACTACGGCATTGGCCGTGGAGGTCGTCCCTGC
AAGGCTGCTGCCTTCCTACGTGAATTTGTGCCATGTGGCCAATGGATGCATATCGATGCA
ACCAATGTGATGGTGACTAAAGGCGATGAGTTTGAGTATCTGCGACAGGGCATGGCTGGA
CGTCCTACACGCACGCTAATCGAGTTTATAGCTCAAACTATTTGCAAGGACACAGCGCCT
AAGGCGCAGAAG
>Dvir_GJ13057 1572 bp
AATCAGCAGCTAATCAACCAGATGCTGATGCTGCAGCAGATGGACATCTGTGCTGATCAG
CCATCTCGCGGTCTGATCCTCGGCGTCTATGCCGATGAAGAGGACAAAAACGATGCTGGC
ATTCTGACTGGACCTGGCTGGCGATACAACGTGCAGAAGACCAACGGCCGTCTGATTGAG
GTGCTCCGTATGTCTGGACCCATGCCAAAGCGCGGTGAGGCTCGTCTCCTTTTTGCTGTC
GAGCCGGAGCGCATTCCCTACTATTCCGTCGTGGCCGTTGTTGGCCTGGGCAAAGAATGT
TTGGGATATAATCCCTACGAGGTCCTGGATGAGCAAAAGGAAGCCATCCGCCGTTCAGTG
GCCAAGGCCTGTCAGATTCTGGCTGAACTAGACACTGATCGTATTGAAGTGGAGAACTGC
GGACATGCCGAGTCTGCTGCCGAAGGTGCTGCCTTGGGCATTTGGGCCTACCAAGAAATG
CGCGACCCCAAATCTCGCATTTCCATTCCCTCAATCGATTTGTACGCTGTTAAGGACGAG
GTCTGCGATATTGAAGGCTGGCGTATTGGTCTACAGAAAGCCGCTGCACAGAATCTGACC
CGTCAACTGCAGGAAATGCCCTCCAACTTGCTAACCCCCACAGCATTTGCCCAGAACGTC
GTAGAGGTTCTGTGTAAATCTGGTGTCAATGTGGAAGTCAAAGTAGAGGGCTGGGCCGAG
AGCCAGTCGATGCATGCCTTCTTGGCGGTAGGCAAGGCTTCCTGTGAGCCACCGATCTTC
CTGGAGCTGAGCTACTACGGAACCTGTGCCGAGGAACGTCCCATTGTGCTGGTCGGTCAG
GGAATCACCTTTGATGCTGGTGGCCTGTGCCTGAAGAAACGTGGAGAGCTCTACCACATG
CGTGGTGACATGACCGGAGCTGCTGTTGTTGTGGCAACCTGTCGTGCCGTAGCCGGACTG
CGTTTGCCGGTCAACATTCGCGGTCTCATCCCACTCTGCGAGAACGTCATTGGATGCAAC
TCGTTCCGTCCCGGCGACATGGTTAAATCCATGAATGGCAAGACCATCGAGGTCCAGTGT
ACCGACCATGAAGATGTTCTAGTTCTAGCCGATGCCTTGCTGTACGGTCAGAACTTCTGC
CCCAAGTGCATCATTGATATTGGCACCTGCTCGGGCTATATGCGTCAGGCCTTGGACGAA
GCTGCCTGCGGCGTCTTCACTAACTCTGAAATCCTCTGGCAACAGATCAAGCACGCCAGC
ATGCACACCGGAGATCGCGTCTGGCGCTTCCCATTGTGGAACTACTACAGCAAGGCTGTC
CGCGCCGGACAGCGCAGCGATGTTCAGAACTACGGCATTGGACGTGGAGGCCGTCCCTGC
AAGGCAGCTGCCTTCCTCCGTGAATTTGTGCCATGCGGCCAGTGGATGCATATTGATGCC
ACCAATGTGATGGTAACAAACGGCTTGGACTTCGAATACTTGCGACGTGGCATGGCCGGT
CGTCCTACCAGAACCCTGATTGAGTTCATCGCTCAAACCATTTGCAAGGATACTGCACCA
AAGATGGGAAAA
>Dvir_GJ13059 1572 bp
TACTCCCAGATGATTAACCAGATGTTGCAGATTCAGCAGATGGAAATCTGCGCAGATCCT
CCATCACGTGGCCTGATTATCGGAGTCTATGCGGACGAAGAAGACAAAAACGATGCCGGT
ATCTTGACCCAGGCCGGCTGGCGATACAATGTTCAAAAGACGCACGGACGTTTGCTGGAG
GTGCTGCGCATGTCTGGTCCCATGCCGAAGCGCGGTGAGACGCGGATGCTCTTCGCGATT
GAGCCCGAGCGGGTACCCTATTACTCGGCGGTGGCTGTGATAGGTCTGGGCAAGGAATGC
CTGGGCTATAATCCTTACGAGGTGCTCGATGAGCAAAAGGAGGCCATTCGTCGGTCGGTG
GCTGACGCCTGCAGGATCCTGGCCGAACTAGACACCGATCGTATTGAAGTTGAGAACTGT
GGTCATGCCGAGTCAGCCGCTGAGGGAGCCGCTTTGGGCATTTGGGTATACCAGGAGCTG
CGCGATCCCAAGCGGCGTATGTCAGTCCCAGCAATTGATTTGTATACCAACAAAGACGAG
ATCTGCGACATCGAGGGCTGGCGTATTGGATTGCAGAAAGCCGCTGCACAGAATCTGACC
CGGCAGCTTCAAGAGATGCCTTCTAACTTGCTAACCCCCACAGCATTTGCCCAGAACGTC
GTCGAGGTTCTGTGTAAATCTGGTGTCAATGTGGAAGTCAAAGTAGAGGGCTGGGCCGAG
AGCCAGTCGATGCATGCCTTCTTGGCGGTAGGCAAGGCTTCCTGTGAGCCACCGATCTTC
CTAGAGCTGAGCTACTATGGAACATGCGCCGAGGAGCGTCCAATTGTTCTTGTCGGTCAA
GGTGTCACCTTTGATGCTGGTGGCCTGTGCCTGAAGGAACGTGGAGAACTTTACCACATG
CGTGGTGACATGACCGGAGCTGCTGTAGTGGTGGCGACGTGTCGTGCCGTGGCGGGACTG
CGTTTGCCGGTCAACATTCGCGGTCTCATCCCACTCTGCGAGAACGTAATTGGATGCAAC
TCGTTCCGTCCCGGCGACATGGTTAAATCTATGAATGGCAAGACTATCGAGGTCCAGTGT
ACCGACCATGAGGATGTTCTGGTTCTGGCTGATGCTTTACTGTACGGTCAGAACTTCTGC
CCCAAGTGCATCATTGATATTGGCACCTGCTCGGGCTATATGCGTCAGGCCTTGGACGAA
GCTGCCTGCGGTATTTTCACTAACTCTGAAATCCTCTGGCAACAGATCAAGCACGCCAGC
ATGCACACTGGAGATCGCGTCTGGCGCTTCCCATTGTGGAACTATTACAGCAAGGCCGTC
CGCGCTGGTGGACGTAGTGATGTTCAGAACTACGGCATTGGACGTGGCGGCCGTCCCTGC
AAGGCAGCTGCCTTCCTGCGTGAATTTGTGCCATGCGGCCAATGGATGCATATTGATGCT
ACCAACGTGATGGTAACAGCGGGTGAAGAGTTCGAGTATTTGCGACGTGGAATGGCTGGT
CGTCCAACTCGCACTTTGATTGAGTTTATTGCTCAGACCATTTGCAAGGACACTGCCCCA
AAGTTGAAGGGT
>Dgri_GH22522 1572 bp
---TCGCAAGCCATTAACCAGATGCTGATGCTGCAGCAAATGGACATCTGCGCCGATCAG
CCCTCCCGTGGACTGATTATCGGTGTCTATGCAGATGAGGAGGACAAGAATGATGCAGGT
ATTCTGACACACGCCGGCTGGCGCTACAATGTCCAGAAGACCAATGGTCGCCTGATCGAG
GTGCTCCGCATGTCGGGGCCCATGCCTAAGCGTGGCGAGGCCCGCCTCTTGTTTGCCATT
GAGCCCGAGCGCATTCCTTACTACTCTGTTGTTGCCGTTGTTGGCCTGGGCAAGGAATGC
TTGGGATACAATCCCTATGAGGTTCTCGATGAGCAGAAGGAGGCCATTCGTCGCTCCGTG
GCAAAGGCTTGTCAGGTTCTTGCTGAACTTGATACCGATCGTATTGAGGTTGAGAACTGC
GGCCATGCGGAATCTGCCGCTGAAGGAGCAGCTTTGGGAATTTGGGCCTATCAGGAAATG
CGTGATCCGAAGACTCGCATTTCCGTGCCTACTATCGATTTGTACGCTCTCAAGGACGAG
ACCTGTGACATTGAGGGATGGCGCATTGGTCTTCAGAAAGCGGCTGCACAGAACTTAACC
CGGCAGCTACAAGAGATGCCTTCCAATCTGCTGACTCCCACGGCATTTGCACAGAATGTC
GTCGAAGTTCTGTGTAAGTCAGGCGTCAATGTTGAGGTCAAAGTTGAGGGCTGGGCAGAG
AGTCAGTCGATGCATGCTTTCCTTGCGGTAGGCAAGGCATCCTGTGAGCCACCCATTTTC
CTGGAACTGAGCTACTATGGCACGTGTGCCGAGGAACGTCCCATAGTCCTCGTCGGCCAA
GGAATAACATTTGATGCTGGTGGCTTGTGTCTCAAGAAGCGCGGAGAGCTTTACCACATG
CGTGGCGACATGACCGGAGCTGCTGTTGTGGTAGCCACCTGTCGAGCAGTGGCGGGACTC
CGATTACCAGTCAACATTCGCGGTCTCATTCCACTTTGCGAGAACGTTATTGGTTGCAAC
TCATTCCGTCCTGGCGACATGGTCAAGTCTATGAATGGAAAGACCATTGAGGTCCAGTGT
ACTGACCACGAAGATGTCCTGGTTCTAGCTGATGCGTTGCTGTACGGTCAGAACTTCTGT
CCCAAGTGCATCATTGACATTGGCACCTGTTCCGGCTATATGCGTCAGGCCTTGGACGAG
GCTGCCTGTGGTATCTTCACCAATTCAGAGATCCTCTGGCAACAGATAAAGCACGCGAGC
ATGCACACTGGAGATCGTGTCTGGCGTTTCCCATTGTGGAACTACTACAGCAAGGCAGTT
CGCGCCGGAGAACGCAGCGATGTTCAGAACTACGGTATTGCTCGTGGTGGACGTCCTTGC
AAGGCAGCTGCCTTCCTCCGCGAATTTGTGCCGTGTGGCCAATGGATGCACATTGATGCC
ACCAATGTTATGGTAACCAATGGAGTTGACTTCGAATATCTCAGGCGTGGAATGGCTGGA
CGTCCTACCAGAACCCTCATTGAATTCATTGCGCAGACCATTTGCAAGGACACTGCGCCA
AAAATGGGAAAA
>Dgri_GH22523 1572 bp
TATTCACAGATGATTAACCAGATGTTGCAGATTCAACAGATGGAAATCTGCGCCGATCCT
CCCTCGCGAGGCCTTATAATCGGAGTCTATGCCGATGAAGAAGACAAGAACGATGCGGGA
ATCCTCACGCAGGCTGGTTGGCGCTACAATGTCCAGAAGACGCATGGACGTCTGCTGGAG
GTGCTGCGAATGGCTGGACCAATGCCCAAGCGGGGTGAAACTCGATTGCTATTCGCGATA
GAGCCGGAGCGCATACCGTATTACTCTGCCGTGGCCGTAATAGGTTTAGGAAAGGAATGT
CTGGGCTATAATCCCTACGAGGTACTCGATGAACAGAAGGAAGCCATTCGCCGTTCAGTG
GCCGATGCTTGTAGGATCCTGGCTGAACTGGACACCGATCGCATTGAAGTGGAAAACTGT
GGCCACGCCGAGTCCGCCGCTGAAGGCGCAGCGTTGGGAATTTGGGTGTACCAGGAGCTG
CGTGATCCCAAACGTCGGATGTCAGTCCCATCTATTGATTTATATACCAACAAGGATGAG
ATCTGTGACATTGAAGGCTGGCGCATTGGACTGCAGAAAGCGGCTGCACAGAACTTAACC
CGGCAGCTACAAGAGATGCCTTCCAATCTGCTGACGCCCACGGCGTTTGCACAGAATGTC
GTCGAAGTTCTGTGTAAATCGGGCGTCAATGTGGAGGTCAAAGTTGAGGGCTGGGCTGAA
AGTCAGTCGATGCATGCTTTCCTTGCGGTGGGCAAGGCATCCTGTGAGCCACCCATTTTC
TTGGAACTGAGCTACTATGGCACATGTGCCGAGGAACGCCCCATAGTCCTCGTAGGTCAG
GGTGTAACCTATGACGCTGGAGGCTTATGTCTCAAAAAGAAGGGGGAGCTTTTCCATATG
CGTGGTGACATGACCGGAGCTGCTGTTGTGGTAGCCACCTGTCGCGCAGTAGCGGGACTC
CGATTACCAGTCAACATTCGCGGTCTCATTCCACTTTGCGAGAACGTTATTGGTTGCAAC
TCATTCCGTCCTGGCGACATGGTCAAGTCTATGAATGGAAAGACCATTGAGGTCCAGTGT
ACTGACCACGAAGATGTCCTGGTTCTAGCTGATGCGTTGCTGTACGGTCAGAACTTCTGT
CCCAAGTGCATCATTGACATTGGCACCTGTTCCGGCTATATGCGTCAGGCCTTGGACGAG
GCTGCCTGTGGTATCTTCACCAATTCAGAGATCCTCTGGCAACAGATAAAGCACGCGAGT
ATGCACACTGGAGATCGCGTCTGGCGTTTCCCATTGTGGAACTACTACAGCAAGGCTGTG
CGATCTGGGGGACGCAGTGACGTTCAGAACTATGGCATTGGTCGAGGTGGACGTCCTTGC
AAGGCTGCTGCCTTCCTCCGCGAATTCGTTCCATGTGGCCAATGGATGCACATTGACGCC
ACCAATGTCATGGTAACAGAGGGCGTCGAGTATGAGTATCTGCGACGTGGCATGGCTGGC
CGGCCGACTCGTACTTTGATAGAATTCATTGCGCAGACCATTTGCAAGGATACCGCTCCA
AAGATGAATAAG
>Dmoj_GI12914 1572 bp
---TCACAAGCCATCAACCAGATGCTGATGCTCCAACAGATGGACATCTGTGCGGATCAG
CCCTCGCGCGGTCTGGTCATCGGCGTGTATGCCGACGAGGAAGACAAGAACGACGCGGGC
ATCCTGACCGCAGCTGGTTGGCGATACAATGTCCAGAAGACAAACGGTCGTTTGATTGAG
GTGCTGCGTATGTCTGGACCGATGCCGAAGCGCGGAGAGGCTCGCCTCCTGTTCGCCATT
GAGCCGGAGCGAGTTCCCTACTATTCCGTCGTAGCTGTTGTTGGCTTGGGCAAGGAGTGT
CTGGGCTACAATCCCTATGAGGTTCTGGATGAGCAAAAGGAAGCTATCCGACGCTCTGTG
GCAAAGGCCTGTCAGATTTTAGCTGAGCTCGATACAGACAGAATTGAAGTTGAGAATTGT
GGACATGCGGAGTCTGCAGCGGAAGGAGCTGCCTTAGGTATTTGGGCCTATCAAGAAATG
CGCGACCCCAAGACTCGAATCTATGTGCCTTCAATCGATCTCTACGCGCTCAAAGATGAG
CCCTGCGATATAGAAGGCTGGCGCATCGGACTCCAGAAAGCTGCTGCACAGAACCTGACC
CGGCAGCTTCAGGAAATGCCTTCCAATCTACTGACACCAACAGCATTCGCCCAGAATGTT
GTGGAGGTTCTGTGTAAATCAGGTGTGAATGTGGAAGTCAAGGTAGAGGGATGGGCCGAG
AGTCAGTCGATGCATGCCTTCCTTGCAGTGGGCAAAGCCTCTTGTGAACCGCCCATCTTC
CTCGAACTGAGCTACTACGGCACTTGTGCGGAGGAGCGTCCCATTGTGTTGGTCGGACAA
GGCATCACCTTTGATGCCGGTGGCTTGTGCCTCAAAGAGCGCGAGGAGTTGTACCATATG
CGAGGTGATATGACGGGAGCTGCTGTTGTGGTGGCCACCTGTCGCGCCGTAGCAGGGCTG
CGTTTGCCAGTCAACATTCGCGGTCTCATTCCACTTTGTGAAAATGTGGTTGGTTGCAAT
TCGTTCCGTCCCGGAGACATGGTCAAGTCGATGAATGGCAAGACCATTGAAGTTCAGTGT
ACCGACCATGAGGATGTTCTAGTTCTAGCTGATGCATTGCTCTATGGCCAGAACTTCTGC
CCCAAGTGCATCATTGACATTGGCACCTGCTCGGGCTACATGCGCCAAGCCTTAGATGAG
GCTGCGTGTGGCGTCTTCACCAATTCTGAAATCCTGTGGCAACAGATCAAACATGCCAGC
ATGCATACCGGTGATCGCGTCTGGCGTTTCCCTCTATGGAATTACTACAGCAAAGCCGTC
CGTGCCGGACAGCGCAGCGATGTGCAGAACTACGGCATTGGTCGTGGCGGACGCCCCTGT
AAGGCGGCTGCTTTCCTGCGTGAATTTGTGCCTTGCGGACAGTGGATGCATATCGATGCG
ACCAATGTGATGGTGACAAATGGCATAGATTTCGAATACTTGCGTCGTGGCATGGCTGGT
CGACCTACCCGGACGTTAATTGAGTTCATTGCCCAGACCATCTGCAAGGATACTGCTCCG
AAGATGGGAAAA
>Dmoj_GI12915 1572 bp
TATTCGCAAATGATAAACCAGATGCTGCAGATTCAGCAGATGGAAATCTGTGCAGATCCC
CCCTCTCGGGGCTTAATCATCGGAGTATATGCGGATGAAGAGGACAAAAATGATGCCGGC
ATCCTAACTCAGGCCGGCTGGCGATATAACGTGCAGAAGACGCATGGACGATTGCTGGAG
GTCCTACGTATGTCTGGACCCATGCCAAAGCGTGGAGAAACGCGTCTGCTCTTCGCGATA
GAACCAGAGCGCGTACCTTACTACTCGGCGGTAGCTGTCATCGGTCTGGGAAAAGAGTGC
CTCGGCTATAACCCCTACGAGGTGCTGGATGAGCAGAAAGAGGCCATTCGTCGGTCGGTG
GCTGATGCTTGTCGGATTCTGGCCGAGCTGGATACAGACCGAATCGAAGTCGAGAACTGT
GGTCATGCCGAATCGGCGGCTGAGGGCGCAGCTCTGGGCATCTGGGTGTACCAGGAGTTG
CGTGATCCCAAGAAACGTATGTCAGTGCCATCCATCGATCTATATACCAACAAGGATGAG
ATATGCGATATTGAAGGCTGGCGCATTGGACTGCAGAAAGCTGCTGCACAGAACCTTACG
CGCCAGCTTCAGGAAATGCCTTCGAACCTTCTGACGCCAACAGCATTCGCCCAGAATGTT
GTGGAGGTTCTGTGTAAATCAGGTGTGAACGTGGAAGTCAAAGTAGAGGGATGGGCCGAG
AGTCAGTCGATGCATGCCTTCCTTGCAGTTGGCAAAGCCTCTTGTGAACCGCCCATCTTC
CTCGAACTGAGCTACTACGGCACTTGTGCGGAGGAGCGTCCCATTGTGTTGGTCGGACAA
GGTGTGACCTTTGACGCCGGAGGCTTGTGCCTCAAGGAACGTCAGGAACTTTATCACATG
CGTGGTGATATGACGGGAGCTGCTGTTGTGGTGGCCACCTGTCGTGCCGTGGCGGGGTTG
CGTTTGCCAGTTAACATTCGCGGCCTCATTCCACTTTGTGAAAACGTCATTGGTTGCAAC
TCGTTCCGTCCCGGAGACATGGTCAAGTCGATGAATGGCAAGACCATTGAAGTTCAGTGT
ACCGACCATGAGGATGTTCTAGTTCTAGCTGATGCATTGCTCTATGGCCAGAACTTCTGC
CCCAAGTGCATCATTGACATTGGCACCTGCTCGGGCTACATGCGCCAAGCCTTAGATGAG
GCTGCGTGTGGCGTCTTCACCAATTCTGAAATCCTATGGCAACAGATCAAACATGCCAGC
ATGCATACCGGTGATCGCGTCTGGCGTTTCCCTCTATGGAACTACTATAGTAAGACTGTG
CGCTCTGGTGGACGCAGTGATGTTCAGAATTATGGTATTGGGCGTGGTGGCCGTCCCTGT
AAAGCCGCTGCTTTCCTGAGGGAGTTTGTGCCTTGTGGTCAATGGATGCACATTGATGCT
TCCAATGTTATGGTAACAGTAGGTGATGAGTACGAGTATTTGAGAAGAGGCATGGCTGGT
CGTCCAACTCGCACGTTAATAGAATTTATTGCTCAGACTATTTGCAAGGATACTGCTCCA
AAGATGGGCAAG
