# Supplementary material for: Recurrent gene co-amplification on Drosophila X and Y chromosomes
Source: PLoS Genet. 2019 Jul 22;15(7):e1008251. doi: 10.1371/journal.pgen.1008251 (PMC6690552; doi:10.1371/journal.pgen.1008251)
Supplement: S3 Data — (FASTA) [file pgen.1008251.s021.fasta]

>Dper_GL10295 1549 bp
atgtctattttcaaggcgc-----------------------------------------
-----------------------------------gtgtaaaagagttcgatgatgcgct
ggcccaggatgtggttgacctaaaggagctgcgcagactgacgtttaat-----------
----------------------------------------------------ggtgtgcc
cgatgtacaaagcttccgtgcactcagctggaaactgctgttgggctacttgggaccaag
gcgcagcagttggacgaccacgctggcccagaagcgagccctgtacaagcagttcattga
ggaattggtgctccccccgggacacagctgcaatggagctggagaaggcgacggggacgg
ggacgtcgctgttgattcaaggggcgttggcctacaagatcatccgcttagcgaggggcc
tgaaagcgcctggaacacattcttcaatgacaacgaatttctgctgcagatcgacaaaga
tgtgaggcgcctgtgtcccgacatctcattctttcaacagcccacagagtatccctgtga
cattgtggtgcacagtaaaggcgagcacgggcggcggcttcacgaacgggtagtgcccac
ggtgctcagctcggcgaacgtcgagcgcaagggcttgggcatgacca-------------
------------------------------------------------------------
------------------------------------------------------------
--------agatcaatttaatcacaaagcgttcggtggagacctatgccgccatggagga
cggccaggaggcccactgggaggttgtgcagcgcatcctattcatctacgccaagctgaa
tcctggccagggttacgtacagggcatgaatgagattgtcggacccatctactatgtgat
ggcctcggatccggatctctcgtaccgcgcccacgcggaggcagactgtttcttctgctt
cacggctctaatgagcgagatacgcgacttcttcatcaagactctggacgatgcggaggg
tggcataaagttcatgatgggcctgctatctaacatgctgaagactaaagatatagacat
ctacgagcatctgaagagccaagagctgcatccgcagtactacagcttcaggtggctcac
cctcctgctctcgcaggagtttccactgcccgatgtgctgcgaatttgggattcggtatt
ctcggacgagcagcgctttaattttctcatcaaaatctgctgttccatgatatt------
---------------------------------------------------------aat
ccaaagggaagcaattttggagaacgactttgcctcgaatgtgaagctgctgcaaaacta
tccacccattgacataaacgttgtgattactcatgcagtctccctgacg
>dper_GAPsec_dup 1549 bp
------------------------------------------------------------
---------------------ctctgtaactttcagtgtaaaagagttcgatgatgcgct
ggcccaggatgtggttgacctaaaggagctgcgcagactgacgtttaatggtgggatagc
acacttctgataggcgtagcaattcatggacatgaatccaatccaatctacaggtgtgcc
caatgtacaaagcttccgtgcactcagctggaaactgctgttgggctacttgggaccaag
gcgcagcagttggacgaccatgctggcccagaagcgagccctgtacaagcagttcatcga
ggaattggtactccccccgggacacagctgcaatggagctggagaaggcgacggggacgg
ggacgtcgctgttgattcaaggggcgttgg----------------------------cc
tgaaagcgcctggaacacat----------------------------------------
------------------------------------------------------------
------------------------------------------------------------
------------------------------------------------------------
------------------------------------------------------------
------------------------------------------------------------
------------------------------------------------------------
------------------------------------------------------------
------------------------------------------------------------
------------------------------------------------------------
------------------------------------------------------------
------------------------------------------------------------
--------------------------ttattacacagtactacagcttcaggtggctcac
cctcctgctctcgcaggagtttccactgcccgatgtgctgcgaatttgggattcggtatt
ctcggacgagcagcgctttaattttctcatcaaaatttgctgttccattatattgtaagc
atgcgctgactttcaactgattcatttacatattctgatgtatttactgatttataaaat
tttaagggaagcaattttggagaacgac--tgcctcgaatgtgaagctggtgcaaaacta
tccacctattgacataaaggttg--------------------------
>Dpse_GAPsec_dup 1549 bp
------------------------------------------------------------
-----------------------ctgtatctttcagagtaaaagagttcgatgatgcgct
ggcccaggatgtggttgacctaaaggagctgcgcagactgacgtttaatggtgggatatc
acacttctgataggcgtagcagttcatggacatgaatccaatccaatccacaggtgtgcc
cgacgtacaaagcttccgtgcactcagctggaaactgctgttgggctacttgggaccaag
gcgcagcagttggacgacaacgctggcgaagaagcgagccctgtacaagcagttcattga
ggaattggtacttcccccgggacacagctgcaatggagctggagtttcaagggg------
---------cgttggcccgcttagcgaggg----------------------------cc
agaaagcgcctggaacaca-----------------------------------------
------------------------------------------------------------
------------------------------------------------------------
------------------------------------------------------------
------------------------------------------------------------
------------------------------------------------------------
------------------------------------------------------------
------------------------------------------------------------
------------------------------------------------------------
------------------------------------------------------------
------------------------------------------------------------
------------------------------------------------------------
--------------------------ttattacacagtactacagcttcaggtggctaac
cctcctgctctcgcgggagttcccactgcccgatgtgctgcgaatttgggattcgatatt
ctcggacgagcagcgctttaattttctcataaaaatctgctgttacatgatattgtaagc
atgcgctgactttcaactgattcatttacatttactgatgtatttactgatttataaaat
ccaaagggaagaaattttggagaacgactttgcctcgaatgtgaagctgctgcaaaacta
tccacctattgacataaaggttg--------------------------
>Dmel_GAPsec 1549 bp
atgtctattttcaaggcgc-----------------------------------------
-----------------------------------gagtcaaggaatttgaggatgtttt
ggcacaggatttaattgacctgaaacaactcaggaaactggcatttaat-----------
----------------------------------------------------ggtgtgcc
cgatgtgcagagttttcgagcactcagttggaagctactccttggctatttggggcctag
gcgcagtagttggaccacaaccttggcccaaaagcgagccctgtataaacagttcatcga
ggagctagtcctgccccccggacactcgagcaatagagctagcgtagacggaggagatgg
gga---caaagtcgattcggggggcgttggcctgcaagatcatccgctgagcgagggacc
cgaaagcgcgtggaacacgttcttcaatgataacgagtttctactgcaaatcgacaagga
tgtccgccgcttgtgcccggacatatcctttttccagcagcccaccgattatccctgcga
gattgtggtccacagcaaaggagagcatggacgaaggctccacgaacgggtggttcccgc
cgttctaagttcggcgaatgtggaacgcaagggcctcggcatgacaa-------------
------------------------------------------------------------
------------------------------------------------------------
--------agataaatttgattacaaaacgctccgttgaaaactatgccgccatggagga
gggccaagaggctcactgggaagttgtgcaacgcattttgttcatctatgccaaactaaa
tcccggccagggatatgtccagggcatgaacgaaatcgtgggacccatttactatgttat
ggcctccgatcctgacctcacatatcgcgcccacgctgaggctgattgtttcttttgttt
taccgccctgatgagcgagataagagacttttttattaaaacactagacgacgcagaagg
cggcatcaagttcatgatggccaggctatcgaatatgctgaaatcaaaggacctaagcat
ttacgagctactcaggagccaagagctgcatccgcagtattacagcttcaggtggctcac
actgctcctgtcgcaggagtttccactgccagatgtactgcgcatttgggattccgtgtt
tgcggacgaacagcgatttgattttctgataaaaatatgctgttcaatgatatt------
---------------------------------------------------------aat
ccaaagggaagcaattttggaaaacgactttgcctcgaatgtgaaactcttgcaaaacta
tccgccaattgacattaatgttgtgattgctcatgccggatcattggcg
>Dpse_GA28668 1549 bp
atgtctattttcaaggcgc-----------------------------------------
-----------------------------------gtgtaaaagagtttgatgatgcgct
ggcccaggatgtggttgacctaaaggagctgcgcagacttacgtttaat-----------
----------------------------------------------------ggtgtgcc
cgatgtacaaagcttccgtgcactcagctggaaactgctgttgggctacttgggaccaag
acgcagcagttggacgaccacgctggcccagaagcgagccctgtacaagcagttcattga
ggaattggtactccccccgggacacagctgcaatggagctggagaaggcgacggggacgg
ggacgtcgctgttgattcaaggggcgttggcctacaagatcatccgcttagcgaggggcc
agaaagcgcctggaacacattcttcaatgacaacgaatttctgctgcagatcgacaaaga
tgtgaggcgcctgtgtcccgacatctcgttctttcaacagcccacagagtatccctgtga
cattgtggtgcacagtaaaggcgagcacgggcggcggcttcacgaacgggtagtgcccac
ggtgctcagctcggcgaacgtcgagcgcaagggcttgggcatgacca-------------
------------------------------------------------------------
------------------------------------------------------------
--------agatcaatttaatcacaaagcgttcggtggagacctatgccgccatggagga
cggccaggaggcccactgggaggttgtgcagcgcatcctattcatctacgccaagctgaa
tcctggccagggttacgtacagggcatgaatgagattgtcggacccatctactatgtgat
ggcctcggatccggatctctcgtaccgcgcccacgcggaggcagactgtttcttctgctt
cacggctctaatgagcgagatacgcgacttcttcatcaagactctggacgatgcggaggg
tggcataaagttcatgatgggcctgctatctaacatgctgaagactaaagatatagacat
atacgagcatctgaagagccaggagctgcatccgcagtactacagcttcaggtggctcac
cctcctgctctcgcaggagtttccactgcccgatgtgctgcgaatttgggattcggtatt
ctcggacgagcagcgctttaattttctcatcaaaatctgctgttccatgatatt------
---------------------------------------------------------aat
ccaaagggaagcaattttggagaacgactttgcctcgaatgtgaagctgctgcaaaacta
tccacccattgacataaacgttgtgattactcatgcagtctccctggcg
>Dmir_GAPsec 1549 bp
atgaat------------------------------------------------------
------------------------------------------------------------
------------------------------------------------------------
-------------------------------------ccaatccaatccacaggtgtgcc
cgatgtgcaaagcttccgtgcactcagctggaaactgctgttgggctacttgggaccaag
gcgcagcagttagacgaccacgctggcccagaagcgagccctgtacaagcaattcattga
ggaattggtactccccccgggacacagctgcaatggagctggagaaggcgacggggacgg
ggacgtcgctgttgattcaaggggcgttggcctgcaagatcatccgcttagcgaggggcc
agaaagcgcctggaacacattcttcaatgacaacgaatttctgctgcagatcgacaaaga
tgtgaggcgcctgtgccccgacatctcgttctttcaacagcccacagagtatccctgtga
cattgtggtgcacagtaaaggcgagcacgggcggcggcttcacgagcgggtagtgcccac
ggtgctcagctcggcgaacgtcgagcgcaagggcttgggcatgacca-------------
------------------------------------------------------------
------------------------------------------------------------
--------agatcaatttaatcacaaagcgttcggtggagacctatgccgccatggagga
cggccaggaggcccactgggaggttgtgcagcgcatcctattcatctatgccaagctgaa
tccgggccaggggtacgtacagggcatgaatgagattgtcggacccatctactatgtgat
ggcctcggatccggatctctcgtaccgcgcccacgcggaggcagactgtttcttctgctt
cacggctctaatgagcgagatacgcgacttcttcatcaagactctggacgatgcggaggg
tggcataaagttcatgatgggcctgctatccaacatgctgaagactaaagatatatacat
ctacgagcatctgaagagccaagagctgcatccgcagtactatagctttaggtggctcac
cctcctgctctcgcaggagtttccactgcccgatgtgctgcgaatttgggattcggtatt
ctcggacgagcagcgctttaattttctcatcaaaatctgctgttccatgatatt------
---------------------------------------------------------aat
ccaaagggaagcaattttggagaacgactttgcctcgaatgtgaagctgctgcaaaacta
tccacccattgacataaacgttgtgattactcatgcagtctccctggcg
>scf7180000004825_18347_20220 1549 bp
gtat--------------------------------------------------------
------------------------------------------------------------
--ctggggatgtggttgacctaaaggagctgcgcagactgacgtttaatggtgatatatc
acacttctgataggcgtagcaattcatggacatgaatggacaccaatccacaggtgtgca
cgatgtacaaagcttccgtgtactcagctggaaactgctgat-ggctactttggaccaag
gcgcagcagttggacgaccacgctggcccagaagcgagccctgtacaagcagttcattga
ggaattggtactcc-cccgggacacagctgcaatggagctggagaaggcgac-------g
ggacgtcgctgttgattcaagaggcgttggcctacaagatcatccgcttagcgaggggcc
agaaagcgtctagaacacattcttcaaagacaacgaatttctgt----------------
---------------gtccgacatctcgttctttcagcagcccacagagtatccctgtga
cattgtggtgcacagtaaaggcgagcac-ggcggcggcttcacgaac-ggtagtgcccac
ggtgctcagctcggcgaacgtcgagcgcaaggagttgggcaggaccaaggtgagtttcgg
tcgaaattgtggctagaaaataagctcaaagtttgttccattatgcataccattgtggac
gtttagcagcaagtaagtgacccccactcaagcgacactcgatttaatgagcctctttgc
tcccaatcagatcaatttaatcacaaagcgttc-gtggagacctatgccgccatcgagga
cggccaggaggcccactgggaggttgtgcagcccatcctattcatctacgccaagctgaa
tcctggccagggttacgtacagagcaagaatgagattgtcggacccatctactatgtgat
ggcctcggat-cgggtctctcgtaccgcgcccacgcgga-gcagaatgtttcttctgctt
--ctgctctaatcagcgagatacgcgacttct---tcaagactctggacgatgcggagg-
-ggcataaagttcatgatgggcctgctatctaacatgctgaagtctaaagatatagacat
ctacgagcatctgaagagtcaagagctgcatccgcagtactacagcttcaggtggctcac
cctcctgctctcgcaggagtttccactgcccgatgtcctgcgaatttgggattcggtatt
ctcggacgagcagcgctttaattttctcatcaaaatctgctgttccttgctattgtaagc
atgcgttggctttcaactgattcatttgcatttactgatgtatttactgatttatagaat
ccaacgggatgcaattttggagaacgactttgcctcgaatgtaaagctgctgcaaaacta
tccacccatttacataaacgttgtgattactcatgcagtctccctggcg
>scf7180000005050_3031_3935 1549 bp
------------------------------------------------------------
------------------------------------------------------------
------------------------------------------------------------
------------------------------------------------------------
------------------------------------------------------------
------------------------------------------------------------
------------------------------------------------------------
------------------------------------------------------------
------------------------------------------------------------
------------------------------------------------------------
----gtggtgcacagtaaaggcgagcacgggcggcggcttcacgaacgggtagtgcccac
ggtgctcagctca-----------------------------gaccaagatgagtttcgg
tcggaaattgtgctagaaaatatgctcaaagtttgttccattatgcataccattgtggac
gattagcagcaagtaagtgacccccactcaagcgacactcgatttaatgagcctctttgc
tcccaatcagatcaatttaatcacaaagcgttcggtggagacctatgccgccatcgagga
cggccaggaggcccactgggaggttgtgcagtccattctattcatctacgccaagctgaa
tcctggccagggttacgtacagggcatgaatgagattgtcagacccatctactatgtgat
ggcctcggatccggatctctcgtaccgc---------ggagaagactgtttcttctactt
--ctgctctaatgagcgagatacgcgacttcttcattaagactctggacgatgcggaggg
tggcataaagttcatgatgggcctgctatctaacatgctgaagactaaagatatagacat
ctacgagcatctgaagagtcaagagctgcatccgcagtactacagcttcaggtggctcac
cctcctgctctcgcaggagtttccactgcccgatgtgctgtgaaattgggattcggtatt
ctcggacgagcagcgctttaattttctcatcaaaatctgctgttccatgatatggtaagc
atgagctgactttcaacagattcatttgcatttactgatgtatttactgatttatagaat
ccaacgggacgcaattttggagaacgactttgcctcgattgtgaagctgctgcaaaacta
tccacccattgacataaacgttgtgattactcatgcagtctccctggcg
>scf7180000005083_8196_9160 1549 bp
------------------------------------------------------------
------------------------------------------------------------
------------------------------------------------------------
------------------------------------------------------------
------------------------------------------------------------
------------------------------------------------------------
------------------------------------------------------------
------------------------------------------------------------
------------------------------------------------------------
----------------------------------gatcagagaaaggattttacgttgat
tacagtggtgcaccgtaaaggcgagcacgggcggcggctttacgaaaaggtggtgcccac
ggtgctcagctcggcgaacgtcgagcgcaaggagttgggcatgaccaaggtgagtttggg
tcggatattgtgctagaaaataagctcaaagtttgttccattatgcataccattgtggac
gtttagcagcaagtaagtgacccccactcaagcgacactcgatttaatgagcctctttgc
t-ccaatcagatcaatttaatcacaaagcgttcggtggagacctatgccgccatcgagga
cggccaggaggcccactgggaagttgtgcagcccatccttttcatctacgccaagctgaa
tcctggccagggttacgtacagggcatgaatgagattgtcggacccatctactatgtgat
ggcctcggatccggatctctcgtaccgcgcccacgc-gaagcagactgtttcttctgctt
--ctgctctaatgaacgagatacgcgacttcttcatcaagactctggacgat--ggaggg
tggcataaagttcatgatgggcctgctgtctaacatgctgaagactaaagatataaacat
ctacgagcatctgaagagtcaagagctgcatccgcagtactacagcttcaggtggctcac
cctcctgctctcgcaggagtttccactacccgatgtgctgcgaatttgggattcggtatt
ctcggacgagcagcgctttaattttctcatcaaaatctgctgttccatgatattgtaagc
atgcgctgactttcaactgattcatttgcatttactgatgtatttactgatttatagaat
ccaacgggatgcaattttggagaacgactttgcctcgaatgtgaagctgctgcgaaacta
tcca-ccattgatataaacgttgtgattactcatgcagtctccctg---
>scf7180000005155_2798_3258 1549 bp
------------------------------------------------------------
------------------------------------------------------------
-------gatgtggttgacctaaaggagctgcgcagactgacgtttaaaggtgatatatc
acacttctgataggcgtagcaattcatggacatgaatggacaccaatccacaggtgtgcc
cgatgtacaaagcttccgtgcactcagctggaaactgctgttgggctactttggaccaag
gcgcagcagttggacgaccacgctggcccagaagcgagccctgtacaagcagttcattga
ggaattggtactcctcccgggacacagctgcaatggagctggagaaggcgacggggacgg
ggacgtcgctgttgattcaaggggcgttggcctacaagatcatccggttagcgaggggcc
agaaagcgtctagaacacattcttcaaagacaacgaatttctgt----------------
--------------gtcccgacatctcgttctttcagcagcccacagagtatccctgtga
cattgtggtg--------------------------------------------------
------------------------------------------------------------
------------------------------------------------------------
------------------------------------------------------------
------------------------------------------------------------
------------------------------------------------------------
------------------------------------------------------------
------------------------------------------------------------
------------------------------------------------------------
------------------------------------------------------------
------------------------------------------------------------
------------------------------------------------------------
------------------------------------------------------------
------------------------------------------------------------
------------------------------------------------------------
-------------------------------------------------
>scf7180000005160_8968_9492 1549 bp
------------------------------------------------------------
------------------------------------------------------------
------------------------------------------------------------
------------------------------------------------------------
------------------------------------------------------------
------------------------------------------------------------
------------------------------------------------------------
------------------------------------------------------------
------------------------------------------------------------
------------------------------------------------------------
------------------------------------------------------------
------------------------------------------------------------
------------------------------------------------------------
------------------------------------------------------------
------------------------------------------------------------
------------------------------------------------------------
------------------------------------------------------------
-tctgccgctccgctgccggcgtaccgcgcccacgc-ggagcagactgtttcttctgctt
--ctgctctaatgagcgagatacgcgacttcttcatcaagactatgggcgatgcggaggg
tggcataaagttcatgatgggcctgctatctaacatgctgaagactaaagatataaacat
ctgcgagcatctgaagagtcaagagctgcatccgcagtactacagcttcaggtggctcac
cctcctgctctcgcaggagtttccactgcccgatgtgctgcgaatttgggattcggtatt
ctcggacgagcagcgcattcattttctcatcaaaatctgctgttccatgatattgtaagc
atgcgctgactttcaactgattcattttcatttactgatgtatttactgatttatagaat
ccaacgggatgcaattttggagaacgactttgcctcgaatgtgaagctgctgcaaaacta
tccacccattgacataaacgttgtgattactcatgctgtctccctggcg
>scf7180000005258_6115_6351 1549 bp
------------------------------------------------------------
------------------------------------------------------------
------------------------------------------------------------
------------------------------------------------------------
------------------------------------------------------------
------------------------------------------------------------
------------------------------------------------------------
------------------------------------------------------------
------------------------------------------------------------
------------------------------------------------------------
------------------------------------------------------------
------------------------------------------------------------
----------------------agctca--------------------------------
------------------------------------------------------------
------------------------------------------------------------
------------------------------------------------------------
------------------------------------------------------------
----------------------------------------tcagac--------------
------------------------------------------------------------
------------------------------------------------------------
------------------------------------------------------------
------------------------------------------------------------
----cagaagcagcgctttaattttctcatcaaaatctgctgttccatgatattgtaagc
atgcgctgactttcaactgattcatttgcatttactgatgtatttactgatttatagaat
ccaacggaatgcaattttggagaacgactttgcctcgaaagtgaagctgctgcaaaacta
tccacccattgacataaacgctgtgattactcatgcagtctccctggcg
>scf7180000005277_3838_4270 1549 bp
------------------------------------------------------------
------------------------------------------------------------
----------------------aaagagctgcgcagactgacgtttaatggtgatatatc
acacttctgataggcgcagcaattcatggacatgaatggacaccaatccacaggtgtgcc
cgatgtacaaagcttccgtgcactcagctggaaactgctgttgggctactttggaccaag
gcgcagcagttggacgaccacgctggtccagaagcgagccctgttcaagcagttcattga
ggaattggtacttc-cccgggacacagctgcaatggagctggagaaggcgacggga--cg
ggacgtcgctgttga--cgttgggcgttggcctacaggatcacccgcttagcgagggacc
agaaagcgtctagaacacattcttcaaagacaacgaatttctgt----------------
---------------gtccgacatctcgttctttcagcagcccacagagtatccctgtca
cattgtg-----------------------------------------------------
------------------------------------------------------------
------------------------------------------------------------
------------------------------------------------------------
------------------------------------------------------------
------------------------------------------------------------
------------------------------------------------------------
------------------------------------------------------------
------------------------------------------------------------
------------------------------------------------------------
------------------------------------------------------------
------------------------------------------------------------
------------------------------------------------------------
------------------------------------------------------------
------------------------------------------------------------
-------------------------------------------------
>scf7180000005293_3176_3557 1549 bp
------------------------------------------------------------
------------------------------------------------------------
------------------------------------------------------------
------------------------------------------------------------
------------------------------------------------------------
------------------------------------------------------------
------------------------------------------------------------
------------------------------------------------------------
------------------------------------------------------------
------------------------------------------------------------
------------------------------------------------------------
------------------------------------------------------------
------------------------------------------------------------
------------------------------------------------------------
------------------------------------------------------------
------------------------------------------------------------
------------------------------------------------------------
------------------------------------------------------------
------------------------------------------------------------
-------------------------------aacatgctgaagactaaagatatagacat
ctacgagcatctcaagagccaagagctgcatccgcagtactacagcttcaggtcgctcac
cctcctgctctcgcaggagttttcactgcccgatgtgctgcgaatttgggattcgtattc
tt--gacgagcagcgctttagttttctcatcaaaatctgctgttccatgatatggtcagc
atgcgctgactttcaactgattcatttgcatttactgatgtatttactgatttatagaat
ccaaagggaagcaattttggagaacgactttgcctcgaatgtgaagctgctgcaaaacta
tccacctattgacataaacgttgtgattacttatgcagtctccctggcg
>scf7180000005359_9007_9615 1549 bp
------------------------------------------------------------
------------------------------------------------------------
------------------------------------------------------------
------------------------------------------------------------
------------------------------------------------------------
------------------------------------------------------------
------------------------------------------------------------
------------------------------------------------------------
------------------------------------------------------------
------------------------------------------------------------
----gtggtgcacagtaaaggcgagcacgggcagcggcttcacgaacgggtagtgcccac
ggtgctcagctcggcgaacgtcgagcgcaag-ggttgggcatgaccaaggtgagtttagc
tcggaaattgtgctagaaaataagctcaaagtttgttccattatgcataccattgtggac
---------------------ccccactcaagcgacactcgatttaatgagcctctttgc
tcccaatcagatcaatttaatcacaaggcgttcggtggagacttatgccgccatcgagga
cggccaggaggcccactgggaatgagattga-----------------------------
--------------gaatgaatgagatgaatgagattgtcg-------------------
----------------------------------------gcagactgtttcttctgctt
--ctgctctaatgagcgagatacgcgacttcttcatcaagactctggacgatgcggaggg
tggcataaagttcatgatgggcctgctatctaacatgctgaagactaaagatataaacat
ctacgagcatctgaagagtcaagagctgcatccgcagtactacagcttcaggtggctcac
cctcctgctctcgcaggagtttccactgcccgatgtgctgcgaatttgggattcggtatt
ctcggacgagcagcgcttt-----------------------------------------
------------------------------------------------------------
------------------------------------------------------------
-------------------------------------------------
>scf7180000005359_11207_11464 1549 bp
------------------------------------------------------------
------------------------------------------------------------
------------------------------------------------------------
------------------------------------------------------------
------------------------------------------------------------
------------------------------------------------------------
------------------------------------------------------------
------------------------------------------------------------
------------------------------------------------------------
------------------------------------------------------------
------------------------------------------------------------
------------------------------------------------------------
------------------------------------------------------------
------------------------------------------------------------
------------------------------------------------------------
------------------------------------------------------------
------------------------------------------------------------
-----------------------------------------------------------t
--ctgctctaatgagcgagatacgcgacttcttcatcaagactctggacgatgcggaggg
tggcataaagttcatgatgggcctgctatctaacatgctgaagactaaagatataaacat
ctacgagcatctgaagagtcaagagctgcatccgcagtactacagcttcaggtggctcac
cctcctgctctcgcaggagtttccactgcccgatgtgctgcgaatttgggattcggtatt
ctcggacgagcagcgcttt-----------------------------------------
------------------------------------------------------------
------------------------------------------------------------
-------------------------------------------------
>scf7180000005359_13055_13311 1549 bp
------------------------------------------------------------
------------------------------------------------------------
------------------------------------------------------------
------------------------------------------------------------
------------------------------------------------------------
------------------------------------------------------------
------------------------------------------------------------
------------------------------------------------------------
------------------------------------------------------------
------------------------------------------------------------
------------------------------------------------------------
------------------------------------------------------------
------------------------------------------------------------
------------------------------------------------------------
------------------------------------------------------------
------------------------------------------------------------
------------------------------------------------------------
-----------------------------------------------------------t
--ctgctctaatgagcgagatacgcgacttcttcatcaagactctggacgatgcggaggg
tggcataaagttcatgatgggcctgctatctaacatgctgaagactaaagatataaacat
ctacgagcatctgaagagtcaagagctgcatccgcagtactacagcttcaggtggctcac
cctcctgctctcgcaggagtttccactg-ccgatgtgctgcgaatttgggattcggtatt
ctcggacgagcagcgcttt-----------------------------------------
------------------------------------------------------------
------------------------------------------------------------
-------------------------------------------------
>scf7180000005360_5057_5227 1549 bp
atgtctattttcaaggcgcggtatggacgacacaaaaatgttatgtgttttcgg-aatta
agaacaaaagattgttatcccccctgtatctttcagtataaaagagttcgatgatgcgct
ggcccaggatgtggttgacctaaaggagctgcgcagactgacgtttaatggt--------
------------------------------------------------------------
------------------------------------------------------------
------------------------------------------------------------
------------------------------------------------------------
------------------------------------------------------------
------------------------------------------------------------
------------------------------------------------------------
------------------------------------------------------------
------------------------------------------------------------
------------------------------------------------------------
------------------------------------------------------------
------------------------------------------------------------
------------------------------------------------------------
------------------------------------------------------------
------------------------------------------------------------
------------------------------------------------------------
------------------------------------------------------------
------------------------------------------------------------
------------------------------------------------------------
------------------------------------------------------------
------------------------------------------------------------
------------------------------------------------------------
-------------------------------------------------
>scf7180000005362_7675_8073 1549 bp
------------------------------------------------------------
------------------------------------------------------------
------------------------------------------------------------
------------------------------------------------------------
------------------------------------------------------------
------------------------------------------------------------
------------------------------------------------------------
------------------------------------------------------------
------------------------------------------------------------
------------------------------------------------------------
------------------------------------------------------------
------------------------------------------------------------
------------------------------------------------------------
------------------------------------------------------------
------------------------------------------------------------
------------------------------------------------------------
------------------------------------------------------------
------------------------------------------------------------
------------------------------------------------------------
----------tttaggaccgcatttgttaataacatgctgaagactaaagatatagatat
ctacgagcatctgaagagccaagagctgcattcgcagtactacagcttcaggtcgctcac
cctcctgctctcgcaggagtttttactgcccgatgtgctgcgaatttgggattcggtatt
ctcggacgagcagcgctttagttttctcatcaaaatctgctgttccatgatattgtaagc
atgcgctgactttcaactgattcatttgcatttactcatgtatttactgatttatagaat
ccaaagggaagcaattttggagaacgactttgcctcgaatgtgaagttgctgcaaaacta
tccacccattgacataaacgttgtgattacttatgcagtctccctggcg
>scf7180000005362_12842_14160 1549 bp
------------------------------------------------------------
------------------------------------------------------------
------------------------------------------------------------
-------------------------------------------------acaggtgtgcc
cgatgtacaaagcttccgtgcactcagctggaaactgctgttgggctacttgggaccaag
gcgcagcagtgggacgaccacgctggcccacaagcgagccctgtacaagcagttcattga
ggaattggtactccgcccgggacacagctgcaatggagctggagaaggcgacggggacgg
ggacgtcgctgttgattcaaggggcgttggcctacaagatcatccgcttagcgaggggcc
agaaagcgcctggaacacattcttcaatgacaacgaatttctgctgcagatcgacaatga
tgtgaggcgcctgtgttctgacatctcgttctttcagcagcccacagagtatccctgtga
cattgtggtgcacagtaaaggcgagcacgggcggcggcttcacgaacgggtagtgcccac
ggtgctcagctcggcgaacgtcgagcgcaagggcttgggcacgaccaaggtgagtttcgg
tcggaaattgtgctagaaaataagctcaaagtttgtttcattatgcataccattgtggac
gtttagcagcaagtaactgacccccactcaagcgacactcgatttaatgagcctcttcgc
tcccaatcagatcaatttaatcacattacgtttggtggagacctatgccgccttggagga
cggccaggaggcccactggggcgttgtgcagcgcatcctattcatctacgccaagctgaa
tcctggccagggttacgtacagggcatgaatgagattgtcggacccatctactatgtgat
ggcctcggatccggatctctcgta-cgcgcccacgcggaggcagactgtttcttctgctt
cacggctctaatgagcgagatacgcgacttctttatcaagactctggacgatgcggaggg
tggcataaagttcatgatgggcctgctatctaacatgctgaagactaaagatatagatat
ctacgagcatctgaagagccaagagctgcattcgcagtactacagcttcaggtcgctcac
cctcctgctctcgcaggagtttttactgcccgatgtgctgcgaatttgggattcggtatt
ctcggacgagcagcgctttagttttctcatcaaaatctgctgttccatgatattgtaagc
atgcgctgactttcaactgattcatttgcatttactgatgtatttactgatttatagaat
ccaaagggacgcaattttggagaacgactttgcctcgaatgtgaagttgctgcaaaacta
tccacccattgatataaacgttgtgattacttatgcagtctccctggcg
>scf7180000005438_6533_7744 1549 bp
atgtatattttcaaggcgcggtatggacgatagaaaaatgtgatgtgttttcgg-gaatt
aagaaaaaagattgttatcccccctgtatctttcagtgtaaaagagttcgatgatgcgct
ggcccaggatgtggttgacctaaaggagctg-gcagactgacgtttaatggtgggatatc
acacttctgataggcgtagtaattcatggacatgaatccaatccaatccacaggtgttcc
cgatgtacaaagcttcagtgcactcagctggaaactgctgttgggctacttgggaccaag
gcgcagcagttggacgaccacgctggtccagaagcgagccctgtacaagcagttca----
------------------------------------------------------------
----------------------------------------------------ggggagcc
agaaagcgcctggaacacatttttcaatgacaacgaatttctgctgcagatccacagaga
-------------------------------------------------tatccctgtga
cattgtggtgcacagtaaaggcgagcacgggcggcggcttcacgaaagagtagtgcccac
ggtgctcagctcggcgaacgtcgagcgcaagggcttgggcatgaccaaactcaagttcgg
tcggaaattgtgctagaaaataagctcaaagtttgtttcattatgcataccattgtggac
gtttagcagcaagtaagtgacccccaatcaagcgacactcgatttaatgagcctcttcgc
tccgaatcagatcaatttaatcacatagcgttcggtggagacctatgccgccatggagga
cggccagga-gcccactgggacgttgtgcagcgcatcctattcatctaagccaagctgaa
tcgtggccagggttacgtacagggcatgaatgagattgtc-gacccatctactatgtgat
ggcctcggatccggatctcttctaccgcgcccaggcggaggcagactgtttcttctgctt
cacggctctaatgagcaagatacgcgacttcttcatcaagactctggacgatgcgg-tgg
tggcatatagttcatgat-ggcctgctatctaacatgctgaagactaaagatatagacat
ctacgagcatctgaagagccaagagctgcatccgcagtactacagcttcaggtcgctcac
cct-ctgctctcgcaggagttttcactgcccgatgtgctgcgaatttgggattcggtatt
cttggacgagcagcgcctttagtttctcatcaaaatctgctgttccatgatttagt----
------------------------------------------------------------
----------------------a-------------------------------------
-------------------------------------------------
>scf7180000005478_3095_3494 1549 bp
------------------------------------------------------------
------------------------------------------------------------
------------------------------------------------------------
------------------------------------------------------------
------------------------------------------------------------
------------------------------------------------------------
------------------------------------------------------------
------------------------------------------------------------
------------------------------------------------------------
------------------------------------------------------------
------------------------------------------------------------
------------------------------------------------------------
------------------------------------------------------------
------------------------------------------------------------
------------------------------------------------------------
------------------------------------------------------------
------------------------------------------------------------
------------------------------------------------------------
------------------------------------------------------------
----------tttaggaccgcatttgttaataacatgctgaagactaaagatatagatat
ctacgagcatctgaagagccaagagctgcattcgcagtactacagcttcaggtcgctcac
catcctgctctcgcaggagtttttactgcccgatgtgctgcgaatttgggattcggtatt
ctcggacgagcagcgctttagttttctcatcaaaatctgctgttccatgatattgtaagc
atgcgctgactttcaactgattcatttgcatttactcatgt-tttactgatttatagaat
ccaaagggaagcaattttggagaacgactttgcctcgaatgtgaagttgctgcaaaacta
tccacccattgacataaacgttgtgattacttatgcagtctccctggcg
>scf7180000005478_8633_9030 1549 bp
------------------------------------------------------------
------------------------------------------------------------
------------------------------------------------------------
------------------------------------------------------------
------------------------------------------------------------
------------------------------------------------------------
------------------------------------------------------------
------------------------------------------------------------
------------------------------------------------------------
------------------------------------------------------------
------------------------------------------------------------
------------------------------------------------------------
------------------------------------------------------------
------------------------------------------------------------
------------------------------------------------------------
------------------------------------------------------------
------------------------------------------------------------
------------------------------------------------------------
------------------------------------------------------------
----------tttaggaccgcatttgttaataacatgctgaagactaaagatatagatat
ctacgagcatctgaagagccaagagctgcattcgcagtactacagcttcaggtcgctca-
cctcctgctctcgcaggagtttttactgcccgatgtgctgcgaatttgggattcggtatt
ctcggacgagcagcgctttagttttctcatcaaaatctgctgttccatgatattgtaagc
atgcgctgactttcaactgattcatttgcatttactcatgtatttactgatttatagaat
ccaaagggaagcaattttggagaacgactttgcctcgaatgtgaagttgctgcaaaacta
tccacccattgacataaacgttgtgattacttatgcagtctccctggcg
>scf7180000005488_10639_11575 1549 bp
------------------------------------------------------------
------------------------------------------------------------
------------------------------------------------------------
------------------------------------------------------------
------------------------------------------------------------
------------------------------------------------------------
------------------------------------------------------------
------------------------------------------------------------
------------------------------------------------------------
------------------------------------------------------------
----gtggtgcacagtaaaggcgagcacgggcggcggcttcacgaacgggtagtgccccc
ggtgctcagctcggcgaacgtcgagcgcaaggagttgggcatgaccaaggtgagtttcgg
tcggaaattgtgctagaaaataagctcaaagtttgttccattatggataccattgt-gac
gattagcagcaagtaagtgacccccactcaagcgacactcgatttaatgagcctctttgc
tcccaatcagatcaatttaatcacaaagcgttcggtggatacctatgccgccatcgaggt
cggccaggaggcccact-ggaggttgtgcagc-catcctattcatctacgccaagctgaa
tcctggccagggttacgtacagggcatgaatgagattgtcggacccatctactatgtgat
ggcctcggatccggatctctcgtaccgcgccc-cacgggagcagactgtttcttctgctt
--ctgctctaatgagcgagatacgcgacttc-tcatcaagactctggacgatgcggaggg
tggcataaagttcatgatgggcctgctatctaacatgctgaagactaaagatatagacat
ctacgagcatctgaagagtcaagagctgcatccgcagtactacagcttcaggtggctcac
cctcctgctctcgcaggagtttccactgcccgatgtgctgcgaatttgggattcggtatt
ctcggacgagcagcgctttaattttctcatcaaaatctgctgttccatgatattgtaagc
atgcgctgactttcaactgattcatttgcatttactgatgtatttactgatttatagaat
ccaacgggatgcaattttggagaacgactttgcctcg-atgtgaagctgctgcaaaacta
tccacccattgacataaacgttgtgattactcatgcagtctccctggcg
>scf7180000005497_10894_11749 1549 bp
------------------------------------------------------------
------------------------------------------------------------
------------------------------------------------------------
------------------------------------------------------------
------------------------------------------------------------
------------------------------------------------------------
------------------------------------------------------------
------------------------------------------------------------
------------------------------------------------------------
------------------------------------------------------------
------------------------------------------------------------
---------------------------caag-gagttggcatgaccaaggtgagtttggg
tcggatattgtgctagaaaataagctcaaagtttgttccattatgcataccattgtggac
gtttagcagcaagtaagtga-ccccactcaagcgacactcgatttaatgagcctctttgc
t-ccaatcagatcaatttaatcacaaagcgttcggtggagacctatgccgccatcgagga
cggccaggaggcccactgggaagttgtgcagcccatccttttcatctacgccaagctgaa
tcctggccatggttacgtacagggcatgaatgagattgtcggacccatctactatgtgat
ggcctcggatccggatctctcgtaccgcgcccacgc-ggagcagactgtttcttctgctt
--ctgctctaatgagcgagatacgcgacttcttcatcaagactctggacgatgcggaggg
tggcataaaattcatgatgggcctgctgtctaacatgctgaagactaaagatataaacat
ctacgagcatctgaagagtcaagagctgcatccgcagtactacagcttcaggtggctcac
cctcctgctctcgcaggagtttccactgcccgatgtgctgcgaatttgggattcggtatt
ctcggacgagcagcgctttaattttctcatcaaaatctgctgttccatgatattgtaagc
atgtgctgactttcaactgattcatttgcatttactgatgtatttactgatttatagaat
ccaacgggatgtaattttggagaacgactttgcctcgaatgtgaagctgctgcaaaacta
tccacccattgacataaacgttgtaattactcatgcagtctccctggcg
>scf7180000005514_8199_8839 1549 bp
------------------------------------------------------------
------------------------------------------------------------
------------------------------------------------------------
------------------------------------------------------------
------------------------------------------------------------
------------------------------------------------------------
------------------------------------------------------------
------------------------------------------------------------
------------------------------------------------------------
------------------------------------------------------------
------------------------------------------------------------
------------------------------------------------------------
------------------------------------------------------------
----------------------------caagcgacactc--------------------
------------------------------------------------------------
-------------------gacgtagtgcagcgcatcctattcatctacgccaagctgaa
tcctggccagggttacgtacagggcatgaatgagtttgtcggacccatctactatgtgat
ggcctcggatccggatctctcgtaccgcgcccacgcggaggcagactgtttcttctgctt
caaggctctaatgagcgagatacgcgacttctttatcaagactctggacgatgcggaggg
tggcataaagttcatgat-ggcctgctatctaacatgctgaagactaaagatatagacat
ctacgagcatctgaagagccaagagctgcattcgcagtactacagcttctggtcgctcac
cctcctgctctcgcaggagttttcactgcccgatgtgttgcgattttgggattcggtatt
ctcggacgagcagcgctttagttttctcatcaaaatctgctgttccatgatattgtaagc
atgcgctgactttcaactgattcacttgcatttactcatgtatttactgatttatagaat
ccaaagggaagcaattttggagaacgactttgcctcgaatgtgaagctgctgcaaaacta
tccacccattgacataaacgttgtgattacttatgcagtctccctggcg
>scf7180000005545_17465_18281 1549 bp
------------------------------------------------------------
------------------------------------------------------------
------------------------------------------------------------
------------------------------------------------------------
------------------------------------------------------------
------------------------------------------------------------
------------------------------------------------------------
------------------------------------------------------------
------------------------------------------------------------
------------------------------------------------------------
----gtggtgcacagtaaaggcgagcacgggcagcggcttcacgaacgggtagtgcccac
ggtgctcagctcggcgaacgtcgagcgcaag-ggttgggcatgaccaaggtgagtttagc
tcggaaattgtgctagaaaataagctcaaagtttgttccattatgcataccattgtggac
---------------------ccccactcaagcgacactcgatttaatgagcctctttgc
tcccaatcagatcaatttaatcacaaggcgttcggtggagacttatgccgccatcgagga
cggccaggaggcccactgggaatgagattga-----------------------------
--------------gaatgaatgagatgaatgagattgtcg-------------------
----------------------------------------gcagactgtttcttctgctt
--ctgctctaatgagcgagatacgcgacttcttcatcaagactctggacgatgcggaggg
tggcataaagttcatgatgggcctgctatctaacatgctgaagactaaagatataaacat
ctacgagcatctgaagagtcaagagctgcatccgcagtactacagcttcaggtggctcac
cctcctgctctcgcaggagtttccactgcccgatgtgctgcgaattt-ggattcggtatt
ctcggacgagcagcgctttaattttctcatcaaaatctgctgttccatgatattgtaagc
atgcgctgactttcaactgattcatttgcatttactgatgtatttactgatttatagaat
ccaacggaatgcaatttt-gagaacgactttgcctcgaaagtgaagctgctgcaaaacta
tccacccattgacataaacgctgtgattactcatgcagtctccctggcg
>scf7180000005603_13135_13953 1549 bp
------------------------------------------------------------
------------------------------------------------------------
------------------------------------------------------------
------------------------------------------------------------
------------------------------------------------------------
------------------------------------------------------------
------------------------------------------------------------
------------------------------------------------------------
------------------------------------------------------------
------------------------------------------------------------
----gtggtgcacagtaaaggcgagcacgggcagcggcttcacgaacgggtagtgcccac
ggtgctcagctcggcgaacgtcgagcgcaag-ggttgggcatgaccaaggtgagtttagc
tcggaaattgtgctagaaaataagctcaaagtttgttccattatgcataccattgtggac
---------------------ccccactcaagcgacactcgatttaatgagcctctttgc
tcccaatcagatcaatttaatcacaaggcgttcggtggagacttatgccgccatcgagga
cggccaggaggcccactgggaatgagattga-----------------------------
--------------gaatgaatgagatgaatgagattgtcg-------------------
----------------------------------------gcagactgtttcttctgctt
--ctgctctaatgagcgagatacgcgacttcttcatcaagactctggacgatgcggaggg
tggcataaagttcatgatgggcctgctatctaacatgctgaagactaaagatataaacat
ctacgagcatctgaagagtcaagagctgcatccgcagtactacagcttcaggtggctcac
cctcctgctctcgcaggagtttccactgcccgatgtgctgcgaatttgggattcggtatt
ctcggacgagcagcgctttaattttctcatcaaaatctgctgttccatgatattgtaagc
atgcgctgactttcaactgattcatttgcatttactgatgtatttactgatttatagaat
ccaacggaatgcaattttggagaacgactttgcctcgaaagtgaagctgctgcaaaacta
tccacccattgacataaacgctgtgattactcatgcagtctccctggcg
>scf7180000005900_836_2367 1549 bp
atgtctattttcaaggcgcggtatggacgacacaaaaatgtgatgtgttttcgggaatta
agaacaaaagattgttatcccccctgtatctttcagtgtaaaagagttcgatgatgcgct
ggcccaggatgtggttgacctaaaggagctgcgcagactgacgtttaatggtgggatatc
acacttctga---------taattcatggacatgaatccaatccaatccacaggtgtgcc
cgatgtacaaagcttccgtgcactcagctggaaactgctgttgggctacttgggaccaag
gcgcagcagttggacgaccacgctggcccacaagcgagccctgtacaagcagttcattga
ggaattggtactcc--cccggacacagctgcaatggagctggagaaggcgacggggacgg
ggacgtcgctgttgattcaaggggcgttggcctacaagatcatccgagggc--gagggcc
agaaagcgcctggaacacattcttcaatgacaacgaatttctgctgcagatcgacaaaga
tgtgaggcgcctgtgttccgacatctcgttctttcagcagcccacagagtatccctgtga
cattgtggtgcacagtaaaggcgagcacgggcggcggcttcacgaacgggtagtgcccac
ggtgctcagctcggcgaacgtcgagcgcaagggcttgggcatgaccaaggtgagtttcgg
tcggaaattgtgctagaaaataagctcaaagtttgtttcattatgcataccattgtggac
gtttagcagcaagtaagtgacccccactcaagcgacactcgatttaatgagcctcttcgc
tcccaatcagatcaatttaatcacattgcgttcggtggagacctatgccgccatggagga
cggccaggaggcccactggg-cgttgtgcagcgcatcctattcatctacgccaagctgaa
tcctggccagggttacgtacagggcatgaatgagattgtcggacccatctactatgtgat
ggcctcggatccggatctctcgtaccgcgcccacgcggaggcagactgtttcttctgctt
cacggctctaatgagcgagatacgcgacttctttatcaagactctggacgatgcggaggg
tggcataaagttcatgatgggcctgctatctaacatgctgaagactaaagatatagacat
ctacgagcatctgaagagccaagagctgcatccgcagtactacagcttcaggtcgctcac
cctcctgctctcgcaggagttttcactgcccgatgtgctgcgaatttgggattcggtatt
ctcggacgagcagcgctttagttttctcatcaaaatctgctgttccatgatattgtaagc
atgcgctgactttcaactgattcatttgcatttactgatg---ttactgatttatagaat
ccaaagggaagcaattttggagaacgactttgcctcgaatgtgaagctgctgcaaaacta
tccacccattgacataaacgttgtgattacttatgcagtctccctggcg
>scf7180000005900_5987_6383 1549 bp
------------------------------------------------------------
------------------------------------------------------------
------------------------------------------------------------
------------------------------------------------------------
------------------------------------------------------------
------------------------------------------------------------
------------------------------------------------------------
------------------------------------------------------------
------------------------------------------------------------
------------------------------------------------------------
------------------------------------------------------------
------------------------------------------------------------
------------------------------------------------------------
------------------------------------------------------------
------------------------------------------------------------
------------------------------------------------------------
------------------------------------------------------------
------------------------------------------------------------
------------------------------------------------------------
----------tttaggaccgcatttgttaataacatgctgaagactaaagatatagatat
ctacgagcatctgaagagccaagagctgcattcgcagtactacagcttcaggtcgctcac
cctcctgctctcgcaggagtttttactgcccgatgtgctgcgaatttgggattcggtatt
ctcggacgagcagcgctttagttttctcatcaaaatctgctgttccatgatattgtaagc
atgcgctgactttc-actgattcatttgcatttactcatgtatttactgatttatagaat
ccaaa-ggaagcaattttggagaacgactttgcctcgaatgtgaagttgctgcaaaacta
tccacccattgacataaacgttgtgattacttatgcagtctccctggcg
>scf7180000006237_18638_19456 1549 bp
------------------------------------------------------------
------------------------------------------------------------
------------------------------------------------------------
------------------------------------------------------------
------------------------------------------------------------
------------------------------------------------------------
------------------------------------------------------------
------------------------------------------------------------
------------------------------------------------------------
------------------------------------------------------------
----gtggtgcacagtaaaggcgagcacgggcagcggcttcacgaacgggtagtgcccac
ggtgctcagctcggcgaacgtcgagcgcaag-ggttgggcatgaccaaggtgagtttagc
tcggaaattgtgctagaaaataagctcaaagtttgttccattatgcataccattgtggac
---------------------ccccactcaagcgacactcgatttaatgagcctctttgc
tcccaatcagatcaatttaatcacaaggcgttcggtggagacttatgccgccatcgagga
cggccaggaggcccactgggaatgagattga-----------------------------
--------------gaatgaatgagatgaatgagattgtcg-------------------
----------------------------------------gcagactgtttcttctgctt
--ctgctctaatgagcgagatacgcgacttcttcatcaagactctggacgatgcggaggg
tggcataaagttcatgatgggcctgctatctaacatgctgaagactaaagatataaacat
ctacgagcatctgaagagtcaagagctgcatccgcagtactacagcttcaggtggctcac
cctcctgctctcgcaggagtttccactgcccgatgtgctgcgaatttgggattcggtatt
ctcggacgagcagcgctttaattttctcatcaaaatctgctgttccatgatattgtaagc
atgcgctgactttcaactgattcatttgcatttactgatgtatttactgatttatagaat
ccaacggaatgcaattttggagaacgactttgcctcgaaagtgaagctgctgcaaaacta
tccacccattgacataaacgctgtgattactcatgcagtctccctggcg
>scf7180000006238_8250_9069 1549 bp
------------------------------------------------------------
------------------------------------------------------------
------------------------------------------------------------
------------------------------------------------------------
------------------------------------------------------------
------------------------------------------------------------
------------------------------------------------------------
------------------------------------------------------------
------------------------------------------------------------
------------------------------------------------------------
----gtggtgcacagtaaaggcgagcacgggcagcggcttcacgaacgggtagtgcccac
ggtgctcagctcggcgaacgtcgagcgcaag-ggttgggcatgaccaaggtgagtttagc
tcggaaattgtgctagaaaataagctcaaagtttgttccattatgcataccattgtggac
---------------------ccccactcaagcgacactcgatttaatgagcctctttgc
tcccaatcagatcaatttaatcacaaggcgttcggtggagacttatgccgccatcgagga
cggccaggaggcccactgggaatgagattga-----------------------------
--------------gaatgaatgagatgaatgagattgtcg-------------------
----------------------------------------gcagactgtttcttctgctt
--ctgctctaatgagcgagatacgcgacttcttcatcaagactctggacgatgcggaggg
tggcataaagttcatgatgggcctgctatctaacatgctgaagactaaagatataaacat
ctacgagcatctgaagagtcaagagctgcatccgcagtactacagcttcaggtggctcac
cctcctgctctcgcaggagtttccactgcccgatgtgctgcgaatttgggattcggtatt
ctcggacgagcagcgctttaattttctcatcaaaatctgctgttccatgatattgtaagc
atgcgctgactttcaactgattcatttgcatttactgatgtatttactgatttatagaat
ccaacggaatgcaattttggagaacgactttgcctcgaaagtgaagctgctgcaaaacta
tccacccattgacataaacgctgtgattactcatgcagtctccctggcg
>scf7180000006239_7534_8352 1549 bp
------------------------------------------------------------
------------------------------------------------------------
------------------------------------------------------------
------------------------------------------------------------
------------------------------------------------------------
------------------------------------------------------------
------------------------------------------------------------
------------------------------------------------------------
------------------------------------------------------------
------------------------------------------------------------
----gtggtgcacagtaaaggcgagcacgggcagcggcttcacgaacgggtagtgcccac
ggtgctcagctcggcgaacgtcgagcgcaag-ggttgggcatgaccaaggtgagtttagc
tcggaaattgtgctagaaaataagctcaaagtttgttccattatgcataccattgtggac
---------------------ccccactcaagcgacactcgatttaatgagcctctttgc
tcccaatcagatcaatttaatcacaaggcgttcggtggagacttatgccgccatcgagga
cggccaggaggcccactgggaatgagattga-----------------------------
--------------gaatgaatgagatgaatgagattgtcg-------------------
----------------------------------------gcagactgtttcttctgctt
--ctgctctaatgagcgagatacgcgacttcttcatcaagactctggacgatgcggaggg
tggcataaagttcatgatgggcctgctatctaacatgctgaagactaaagatataaacat
ctacgagcatctgaagagtcaagagctgcatccgcagtactacagcttcaggtggctcac
cctcctgctctcgcaggagtttccactgcccgatgtgctgcgaatttgggattcggtatt
ctcggacgagcagcgctttaattttctcatcaaaatctgctgttccatgatattgtaagc
atgcgctgactttcaactgattcatttgcatttactgatgtatttactgatttatagaat
ccaacggaatgcaattttggagaacgactttgcctcgaaagtgaagctgctgcaaaacta
tccacccattgacataaacgctgtgattactcatgcagtctccctggcg
>scf7180000006240_3520_4338 1549 bp
------------------------------------------------------------
------------------------------------------------------------
------------------------------------------------------------
------------------------------------------------------------
------------------------------------------------------------
------------------------------------------------------------
------------------------------------------------------------
------------------------------------------------------------
------------------------------------------------------------
------------------------------------------------------------
----gtggtgcacagtaaaggcgagcacgggcagcggcttcacgaacgggtagtgcccac
ggtgctcagctcggcgaacgtcgagcgcaag-ggttgggcatgaccaaggtgagtttagc
tcggaaattgtgctagaaaataagctcaaagtttgttccattatgcataccattgtggac
---------------------ccccactcaagcgacactcgatttaatgagcctctttgc
tcccaatcagatcaatttaatcacaaggcgttcggtggagacttatgccgccatcgagga
cggccaggaggcccactgggaatgagattga-----------------------------
--------------gaatgaatgagatgaatgagattgtcg-------------------
----------------------------------------gcagactgtttcttctgctt
--ctgctctaatgagcgagatacgcgacttcttcatcaagactctggacgatgcggaggg
tggcataaagttcatgatgggcctgctatctaacatgctgaagactaaagatataaacat
ctacgagcatctgaagagtcaagagctgcatccgcagtactacagcttcaggtggctcac
cctcctgctctcgcaggagtttccactgcccgatgtgctgcgaatttgggattcggtatt
ctcggacgagcagcgctttaattttctcatcaaaatctgctgttccatgatattgtaagc
atgcgctgactttcaactgattcatttgcatttactgatgtatttactgatttatagaat
ccaacggaatgcaattttggagaacgactttgcctcgaaagtgaagctgctgcaaaacta
tccacccattgacataaacgctgtgattactcatgcagtctccctggcg
>scf7180000006241_2052_2870 1549 bp
------------------------------------------------------------
------------------------------------------------------------
------------------------------------------------------------
------------------------------------------------------------
------------------------------------------------------------
------------------------------------------------------------
------------------------------------------------------------
------------------------------------------------------------
------------------------------------------------------------
------------------------------------------------------------
----gtggtgcacagtaaaggcgagcacgggcagcggcttcacgaacgggtagtgcccac
ggtgctcagctcggcgaacgtcgagcgcaag-ggttgggcatgaccaaggtgagtttagc
tcggaaattgtgctagaaaataagctcaaagtttgttccattatgcataccattgtggac
---------------------ccccactcaagcgacactcgatttaatgagcctctttgc
tcccaatcagatcaatttaatcacaaggcgttcggtggagacttatgccgccatcgagga
cggccaggaggcccactgggaatgagattga-----------------------------
--------------gaatgaatgagatgaatgagattgtcg-------------------
----------------------------------------gcagactgtttcttctgctt
--ctgctctaatgagcgagatacgcgacttcttcatcaagactctggacgatgcggaggg
tggcataaagttcatgatgggcctgctatctaacatgctgaagactaaagatataaacat
ctacgagcatctgaagagtcaagagctgcatccgcagtactacagcttcaggtggctcac
cctcctgctctcgcaggagtttccactgcccgatgtgctgcgaatttgggattcggtatt
ctcggacgagcagcgctttaattttctcatcaaaatctgctgttccatgatattgtaagc
atgcgctgactttcaactgattcatttgcatttactgatgtatttactgatttatagaat
ccaacggaatgcaattttggagaacgactttgcctcgaaagtgaagctgctgcaaaacta
tccacccattgacataaacgctgtgattactcatgcagtctccctggcg
>scf7180000006473_22536_23344 1549 bp
------------------------------------------------------------
------------------------------------------------------------
------------------------------------------------------------
------------------------------------------------------------
------------------------------------------------------------
------------------------------------------------------------
------------------------------------------------------------
------------------------------------------------------------
------------------------------------------------------------
------------------------------------------------------------
----gtggtgcacagtaaaggcgagcacgggcagcggcttcacgaacgggtagtg-ccac
ggtgctcagctcggcgaacgtcgagcgcaag-ggttgggcatgaccaaggtgagtttagc
tcggaaattgtgctagaaaataagctcaaagtttgttccattatgcataccattgtggac
---------------------ccccactcaagcgacactcgatttaatgagcctctttgc
tcccaatcagatcaatttaatcacaaggcgttcggtggagacttatgccgccatcgagga
cggccaggaggcccactgggaatgagattga-----------------------------
--------------gaatgaatgagatgaatgagattgtcg-------------------
----------------------------------------gcagactgtttcttctgctt
--ctgctctaatgagcgagatacgcgacttcttcatcaagactctggacgatgcggaggg
tggcataaagttcatgatgggcctgctatctaacatgctgaagactaaagatataaacat
ctacgagcatctgaagagtcaagagctgcatccgcagtactacagcttcaggtggctcac
cctcctgctctcgcaggagtttccactgcccgatgtgctgcgaatttgggattcggtatt
ctcggacgagcagcgctttaattttctcatcaaaatctgctgttccatgatattgtaagc
atgcgctgactttcaactgattcatttgcatttactgatgtatttactgatttatagaat
ccaacggaatgcaattttggagaacgactttgcctcgaaagtgaagctgctgcaaaacta
tccacccattgacataaacgctgtgattactcatgcagtc---------
>scf7180000006474_1166_1984 1549 bp
------------------------------------------------------------
------------------------------------------------------------
------------------------------------------------------------
------------------------------------------------------------
------------------------------------------------------------
------------------------------------------------------------
------------------------------------------------------------
------------------------------------------------------------
------------------------------------------------------------
------------------------------------------------------------
----gtggtgcacagtaaaggcgagcacgggcagcggcttcacgaacgggtagtgcccac
ggtgctcagctcggcgaacgtcgagcgcaag-ggttgggcatgaccaaggtgagtttagc
tcggaaattgtgctagaaaataagctcaaagtttgttccattatgcataccattgtggac
---------------------ccccactcaagcgacactcgatttaataagcctctttgc
tcccaatcagatcaatttaatcacaaggcgttcggtggagacttatgccgccatcgagga
cggccaggaggcccactgggaatgagattga-----------------------------
--------------gaatgaatgagatgaatgagattgtcg-------------------
----------------------------------------gcagactgtttcttctgctt
--ctgctctaatgagcgagatacgcgacttcttcatcaagactctggacgatgcggaggg
tggcataaagttcatgatgggcctgctatctaacatgctgaagactaaagatataaacat
ctacgagcatctgaagagtcaagagctgcatccgcagtactacagcttcaggtggctcac
cctcctgctctcgcaggagtttccactgcccgatgtgctgcgaatttgggattcggtatt
ctcggacgagcagcgctttaattttctcatcaaaatctgctgttccatgatattgtaagc
atgcgctgactttcaactgattcatttgcatttactgatgtatttactgatttatagaat
ccaacggaatgcaattttggagaacgactttgcctcgaaagtgaagctgctgcaaaacta
tccacccattgacataaacgctgtgattactcatgcagtctccctggcg
>scf7180000006493_17649_18467 1549 bp
------------------------------------------------------------
------------------------------------------------------------
------------------------------------------------------------
------------------------------------------------------------
------------------------------------------------------------
------------------------------------------------------------
------------------------------------------------------------
------------------------------------------------------------
------------------------------------------------------------
------------------------------------------------------------
----gtggtgcacagtaaaggcgagcacgggcagcggcttcacgaacgggtagtgcccac
ggtgctcagctcggcgaacgtcgagcgcaag-ggttgggcatgaccaaggtgagtttagc
tcggaaattgtgctagaaaataagctcaaagtttgttccattatgcataccattgtggac
---------------------ccccactcaagcgacactcgatttaatgagcctctttgc
t-ccaatcagatcaatttaatcacaaggcgttcggtggagacttatgccgccatcgagga
cggccaggaggcccactgggaatgagattga-----------------------------
--------------gaatgaatgagatgaatgagattgtcg-------------------
----------------------------------------gcagactgtttcttctgctt
--ctgctctaatgagcgagatacgcgacttcttcatcaagactctggacgatgcggaggg
tggcataaagttcatgatgggcctgctatctaacatgctgaagactaaagatataaacat
ctacgagcatctgaagagtcaagagctgcatccgcagtactacagcttcaggtggctcac
cctcctgctctcgcaggagtttccactgcccgatgtgctgcgaatttgggattcggtatt
ctcggacgagcagcgctttaattttctcatcaaaatctgctgttccatgatattgtaagc
atgcgctgactttcaactgattcatttgcatttactgatgtatttactgatttatagaat
ccaacggaatgcaattttggagaacgactttgcctcgaaagtgaagctgctgcaaaacta
tccacccattgacataaacgctgtgattactcatgcagtctccctggcg
>scf7180000006495_6947_7763 1549 bp
------------------------------------------------------------
------------------------------------------------------------
------------------------------------------------------------
------------------------------------------------------------
------------------------------------------------------------
------------------------------------------------------------
------------------------------------------------------------
------------------------------------------------------------
------------------------------------------------------------
------------------------------------------------------------
----gtggtgcacagtaaaggcgagcacgggcagcggcttcacgaacgggtagtgcccac
ggtgctcagctcggcgaacgtcgagcgcaag-ggttgggcatgaccaaggtgagtttagc
tcggaaattgtgctagaaaataagctcaaagtttgttccattatgcataccattgtgga-
---------------------ccccactcaagcgacactcgatttaatgagcctctttgc
tcccaatcagatcaatttaatcacaaggcgttcggtggagacttatgccgccatcgagga
cggccaggaggcccactgggaatgagattga-----------------------------
--------------gaatgaatgagatgaatgagattgtcg-------------------
----------------------------------------gcagactgtttcttctgctt
--ctgctctaatgagcgagatacgcgacttcttcatcaagactctggacgatgcggaggg
tggcataaagttcatgatgggcctgctatctaacatgctgaagactaaagatataaacat
ctacgagcatctgaagagtcaagagctgcatccgcagtactacagcttcaggtggctcac
cctcctgctctcgcaggagtttccactgcccgatgtgctgcgaatttgggattcggtatt
ctc-gacgagcagcgctttaattttctcatcaaaatctgctgttccatgatattgtaagc
atgcgctgactttcaactgattcatttgcatttactgatgtatttactgatttatagaat
ccaacggaatgcaattttggagaacgactttgcctcgaaagtgaagctgctgcaaaacta
tccacccattgacataaacgctgtgattactcatgcagtctccctggcg
>scf7180000006512_573_2081 1549 bp
atgtctattttcaaggcgcggtatggacgacacaaaaatgtgatgtgttttcggcaatta
agaacaaaagattgttatcccccctgtatctttcagtgtaaaagagttcgatgatgcgct
ggcccaggatgtggttgacctaaaggagctgcgcagactgacgtttaatggtgggatatc
acacttctgataggcgtagtaattcatggacatgaatccaatccaatccacaggcgtgcc
cgatgtacaaagcttccgtgcactcagctggaaactgctgttgggctacttgggaccaag
gcgcagcagttggacgaccacgctggcccagaagcgagccctgtacaagcagttcattga
agaattggtact----------------------------------ggcgacagggacgg
ggacgtcgctattgattcaaggggcgttggcctacaagatcatccgcttatcgaggggcc
agaaagcgcctgttacacattcttcaaagacaacgaatttctgctgcagatcgacaaaca
tgtgaggcgtctgtgtcccgacatctcgttctttcagcagcccacagagtattcctgtga
cattgtggtgtacagtaaaggcgagcacgggcggcgtctccacgaacgggtagtgcccac
ggtgctcagctcggcgaacgtcgagcgcaagggcttgggcatgaccaaggtgagtttcgg
tcggaaattgtgctagaaaataagctcaaagtttgtttcattatgcataccattgtggac
gtttagcagc----aagtgacccccactcaagcgacactcgatttaatgagcctcttcgt
tcccaatcagatcaatttaatcacatagcgttcggtggagacctatgccgccatggagga
cggccaggaggcccactgggatgttgtgcagcgcatcctattcatctacgccaagctgaa
tcctggccaggcttacatacagggcataaatgagattgtcggacccatctactatgtgat
ggcctcggatccggatctctcgtaccgcgcccacgcggaggcagactgtttcttctgctt
cacggctctaatgagcgagatacgcgacttcttcatcaagactctggacaatgcggaggg
tggcataaagttcatgatgggcctgctatctaacatgctgaagact-aagatatagacat
ctacgagcatctgaagagccaagagctgcatccgcagtactacagcttcaggtcgctcac
cctcctgctctcgcaggagttttcactgcccgatgtgctgcgaatttgggattctgtatt
cttggacgagcagcgctttaattttctcatcaaaatctgctgttccatgatattgtaagc
atgcgctgacttacaactgattcatttgcatttactgatgtatttactgatttatagaat
ccaaagggaagcaattttggagaacgactttgcctcgaatgtgaagctgc-gcaacacta
tccacccattgacataaacgttgtgattacttatgcagtctccctggcg
>scf7180000006512_11277_12789 1549 bp
atgtctattttcaaggcgcggtatggacgacacaaaaatgtgatgtgttttcggcaatta
agaacaaaagattgttatcccccctgtatctttcagtgtaaaagagttcgatgatgcgct
ggcccaggatgtggttgacctaaaggagctgcgcagactgacgtttaatggtgggatatc
acacttctgataggcgtagtaattcatggacatgaatccaatccaatccacaggcgtgcc
cgatgtacaaagcttccgtgcactcagctggaaactgctgttgggctacttgggaccaag
gcgcagcagttggacgaccacgctgg-ccagaagcgagccctgtacaagcagttcattga
agaattggtact----------------------------ggagaaggcgacagggacgg
ggacgtcgctattgattcaa-gggcgttggcctacaagatcatccgcttatcgaggggcc
agaaagcgcctgttacacattcttcaaagacaacgaatttctgctgcagatcgacaaaca
tgtgaggcgtctgtgtcccgacatctcgttctttcagcagcccacagagtattcctgtga
cattgtgtggtacagtaaaggcgagcacgggcggcgtctccacgaacgggtagtgcccac
ggtgctcagctcggcgaacgtcgagcgcaagggcttgggcatgaccaaggtgagtttcgg
tcggaaattgtgctagaaaataagctcaaagtttgtttcattatgcataccattgtggac
gtttagcagc----aagtgacccccactcaagcgacactcgatttaatgagcctcttcgt
tcccaatcagatcaatttaatcacatagcgttcggtggagacctatgccgccatggagga
cggccaggaggcccactgggatgttgtgcagcgcatcctattcatctacgccaagctgaa
tcctggccaggcttacatacagggcataaatgagattgtcggacccatctactatgtgat
ggcctcggatccggatctctcgtaccgcgcccacgcggaggcagactgtttcttctgctt
cacggctctaatgagcgagatacgcgacttcttcatcaagactctggacaatgcggaggg
tggcataaagttcatgatgggcctgctatctaacatgctgaagactaaagatatagacat
ctacgagcatctgaagagccaagagctgcatccgcagtactacagcttcaggtcgctcac
cctcctgctctcgcaggagttttcactgcccgatgtgctgcgaatttgggattc-gtatt
cttggacgagcagcgctttaattttctcatcaaaatctgctgttccatgatattgtaagc
atgcgctgacttacaactgattcatttgcatttactgatgtatttactgatttatagaat
ccaaagggaagcaattttggagaacgactttgcctcgaatgtgaagctgc-gcaacacta
tccacccattgacataaacgttgtgattacttatgcagtctccctggcg
>scf7180000006513_10203_12080 1549 bp
aggcttatttttgtgtcgtccataccgcgccttgaaaata-gacatgctttgggtgaatg
cgggcgggatcttggtctgctccatgcacgttgcaatgatgtggactggacttatattat
tgctttgttgtcatccagccagctgcattattgctttttgcaatacagttcgaagcagaa
acaattttgatattctcgaatattcttagatatctactcagccctgcccacaggtgtgcc
cgatgtacaaagcttccgtgcactcagctggaaactgctgttgggctacttgggaccaag
gcgcagcagtgggacgaccacgctggcccacaagcgagccctgtacaagcagttcattga
ggaattggtactccgcccgggacacagctgcaatggagctggagaaggcgacggggacgg
ggacgtcgctgttgattcaaggggcgttggcctacaagatcatccggttagcgaggggcc
agaaagcgcctggaacacattcttcaatgacaacgaatttctgctgcagatcgacaatga
tgtgaggcgcctgtgttctgacatctcgttctttcagcagcccacagagtatccctgtga
cattgtggtgcacagtaaaggcgagcacgggcggcggcttcacgaacgggtagtgcccac
ggtgctcagctcggcgaacgtcgagcgcaagggcttgggcacgaccaaggtgagtttcgg
tcggaaattgtgctagaaaataagctcaaagtttgtttcattatgcataccattgtggac
gtttagcagcaagtaactgaccccaactcaagcgacactcgatttaatgagcctcttcgc
tcccaatcagatcaatttaatcacattgcgtttggtggagacctatgccgccttggagga
cggccaggaggcccactggggcgttgtgcagcgcatcctattcatctacgccaagctgaa
tcctggccagggttacgtacagggcatgaatgagattgtcggacccatctactatgtgat
ggcctcggatccggatctctcgtaccgcgcccacgcggaggcagactgtttcttctgctt
cacggctctaatgagcgagatacgcgacttctttatcaagactctggacgatgcggaggg
tggcataaagttcatgatgggcctgctatctaacatgcttaagactaaagatatagacat
ctacgagcatctgaagagccaagagctgcatccgcagtactacagcttcaggtcgctcac
cctcttgctctcgcaggagttttcactgcccgatgtgctgcgaatttgggattcggtatt
ctc-ggcgagcagcgctttagttttctcatcaaaatttgctgttccatgatattgtaagc
atgcgctgactttcaactgattcatttgcatgtactgatgtatttactgatttatagaat
ccaaagg--------------gaacgactttgcctcgaatgtgaagctgctgaaaaacta
tccacccattgacataaacgttgtgattacttatgcagtctccctggcg
>scf7180000006514_1451_2751 1549 bp
------------------------------------------------------------
------------------------------------------------------------
------------------------------------------------------------
-------------------------------------------------acaggtgtgcc
cgatgtacaaagcttccgtgcactcagctggaaactgctgttgggctacttgggaccaag
gcgcagcagtgggacgaccacgctggcccacaagcgagccctgtacaagcagttcattga
ggaattggtactccgcccgggacacagctgcaatggagctggagaaggcgacggggacgg
ggacgtcgctgttgattcaaggggcgttggcctacaagatcatccggttagcgaggggcc
agaaagcgcctggaacacattcttcaatgacaacgaatttctgctgcagatcgacaatga
tgtgaggcgcctgtgttctgacatctcgttctttcagcagcccacagagtatccctgtga
cattgtggtgcacagtaaaggcgagcacgggcggcggcttcacgaacgggtagtgcccac
ggtgctcagctcggcgaacgtcga-cgcaagggcttgggcacgaccaaggtgagtttcgg
tcgg-aattgtgctagaaaataagctcaaagtttgtttcattatgcataccattgtggac
gtttagcagcaagtaactgaccccaactcaagcgacactcgatttaatgagcctcttcgc
tcccaatcagatcaatttaatcacattgcgtttggtggagacctatgccgccttggagga
cggccaggagg-ccactggggcgttgtgcagcgcatcctattcatctacgccaagctgaa
tcctggccagggttacgtacagggcatgaatgagattgtcggacccatctactatgtgat
ggcctcggatccggatctctcgtaccgcg-ccacgcggaggcagactgtttcttctgctt
cacggctctaatgagcgagatacgcgacttctttatcaagactctggacgatgcggaggg
tggcataaagttcataatgggcctgctatctaacatgcttaagactaaagatatagacat
ctacgagcatctgaagagccaagagctgcatccgcagtactacagcttcaggtcgctcac
cctcttgctctcgcaggagttttcactgcccgatgtgctgcgaatttgggattcggtatt
ctc-ggcgagcagcgctttagttttctcatcaaaatttgctgttccatgatattgtaagc
atgcgctgactttcaactgattcatttgcatgtactgatgtatttactgatttatagaat
ccaaagg--------------gaacgactttgcctcgaatgtgaagctgctgaaaaacta
tccacccattgacataaacgttgtgattacttatgcagtctccctggcg
>scf7180000006550_3826_4245 1549 bp
------------------------------------------------------------
------------------------------------------------------------
------------------------------------------------------------
------------------------------------------------------------
------------------------------------------------------------
------------------------------------------------------------
------------------------------------------------------------
------------------------------------------------------------
------------------------------------------------------------
------------------------------------------------------------
------------------------------------------------------------
------------------------------------------------------------
------------------------------------------------------------
------------------------------------------------------------
------------------------------------------------------------
------------------------------------------------------------
------------------------------------------------------------
------------------------------------------------------------
-------------------------------------------ctggacgatgcggaggg
tggcataaagttcatgatgggcctgctatctaacatgctgaagactaaagatataaacat
ctacgagcatctgaagagtcaagagctgcatccgcagtactacagcttcaggtggctcac
cctcctgctctcgcaggagtttccactgcccgatgtgctgcgaatttgggattcggtatt
ctcggacgagcagcgctttaattttctcatcaaaatctgctgttccatgatattgtaagc
atgcgctgactttcaactgattcatttgcatttactgatgtatttactgatttatagaat
ccaacggaatgcaattttggagaacgactttgcctcgaaagtgaagctgctgcaaaacta
tccacccattgacataaacgctgtgattactcatgcagtctcc------
>scf7180000006614_19704_20171 1549 bp
------------------------------------------------------------
------------------------------------------------------------
------------------------------------------------------------
------------------------------------------------------------
------------------------------------------------------------
------------------------------------------------------------
------------------------------------------------------------
------------------------------------------------------------
------------------------------------------------------------
------------------------------------------------------------
------------------------------------------------------------
------------------------------------------------------------
------------------------------------------------------------
------------------------------------------------------------
------------------------------------------------------------
------------------------------------------------------------
------------------------------------------------------------
-----------------------------------------------------------t
--ctgctctaatgagcgagatacgcgacttcttcatcaagactatgggcgatgcggaggg
tggcataaagttcatgatgggcctgctatctaacatgctgaagactaaagatataaacat
ctgcgagcatctgaagagtcaagagctgcatccgcagtactacagcttcaggtggctcac
cctcctgctctcgcaggagtttccactgcccgatgtgctgcgaatttgggattcggtatt
ctcggacgagcagcgcattcattttctcatcaaaatctgctgttccatgatattgtaagc
atgcgctgactttcaactgattcattttcatttactgatgtatttactgatttatagaat
ccaacgggatgcaattttggagaacgactttgcctcgaatgtgaagctgctgcaaaacta
tccacccattgacataaacgttgtgattactcatgctgtctccctggcg
>scf7180000006773_7723_9041 1549 bp
------------------------------------------------------------
------------------------------------------------------------
------------------------------------------------------------
-------------------------------------------------acaggtgtgcc
cgatgtacaaagcttccgtgcactcagctggaaactgctgttgggctacttgggaccaag
gcgcagcagtgggacgaccacgctggcccacaagcgagccctgtacaagcagttcattga
ggaattggtactccgcccgggacacagctgcaatggagctggagaaggcgacggggacgg
ggacgtcgctgttgattcaaggggcgttggcctacaagatcatccggttagcgaggggcc
agaaagcgcctggaacacattcttcaatgacaacgaatttctgctgcagatcgacaatga
tgtgaggcgcctgtgttctgacatctcgttctttcagcagcccacagagtatccctgtga
cattgtggtgcacagtaaaggcgagcacgggcggcggcttcacgaacgggtagtgcccac
ggtgctcagctcggcgaacgtcgagcgcaagggcttgggcacgaccaaggtgagtttcgg
tcggaaattgtgctagaaaataagctcaaagtttgtttcattatgcataccattgtggac
gtttagcagcaagtaactga-ccccactcaagcgacactcgatttaatgagcctcttcgc
tcccaatcagatcaatttaatcacattacgtttggtggagacctatgccgccttggagga
cggccaggaggcccactggggcgttgtgcagcgcatcctattcatctacgccaagctgaa
tcctggccagggttacgtacagggcatgaatgagattgtcggacccatctactatgtgat
ggcctcggatccggatctctcgtaccgcgcccacgcggaggcagactgtttcttctgctt
cacggctctaatgagcgagatacgcgacttctttatcaagactctggacgatgcggaggg
tggcataaagttcatgatgggcctgctatctaacatgctgaagactaaagatatagatat
ctacgagcatctgaagagccaagagctgcattcgcagtactacagcttcaggtcgctcac
cctcctgctctcgcaggagtttttactgcccgatgtgctgcgaatttgggattcggtatt
ctcggacgagcagcgctttagttttctcatcaaaatctgctgttccatgatattgtaagc
atgcgctgactttcaactgattcatttgcatttactgatgtatttactgatttatagaat
ccaaagggacgcaattttggagaacgactttgcctcgaatgtgaagttgctgcaaaacta
tccacccattgatataaacgttgtgattacttatgcagtctccctggcg
>scf7180000006773_15438_15710 1549 bp
------------------------------------------------------------
------------------------------------------------------------
------------------------------------------------------------
------------------------------------------------------------
------------------------------------------------------------
------------------------------------------------------------
------------------------------------------------------------
------------------------------------------------------------
------------------------------------------------------------
------------------------------------------------------------
------------------------------------------------------------
------------------------------------------------------------
------------------------------------------------------------
------------------------------------------------------------
------------------------------------------------------------
------------------------------------------------------------
------------------------------------------------------------
------------------------------------------------------------
------------------------------------------------------------
----------tttaggaccgcatttgttaataacatgctgaagactaaagatatagatat
ctacgagcatctgaagagccaagagctgcattcgcagtactacagcttcaggtcgctcac
cctcctgctctcgcaggagtttttactgcccgatgtgctgcgaatttgggattcg-----
------------------------------------------------------------
----------------------------------------tatttactgatttatagaat
ccaaagggaagcaattttgctg--tttctctgttttatacgttacaatttcattaaacga
atgtgccgcatatgtgttcgtgtgg------------------------
>scf7180000006780_10099_10706 1549 bp
------------------------------------------------------------
------------------------------------------------------------
------------------------------------------------------------
------------------------------------------------------------
------------------------------------------------------------
------------------------------------------------------------
------------------------------------------------------------
------------------------------------------------------------
------------------------------------------------------------
------------------------------------------------------------
----gtggtgcacagtaaaggcgagcacgggcagcggcttcacgaacgggtagtg-ccac
ggtgctcagctcggcgaacgtcgagcgcaag-ggttgggcatgaccaaggtgagtttagc
tcggaaattgtgctagaaaataagctcaaagtttgttccattatgcataccattgtggac
---------------------ccccactcaagcgacactcgatttaatgagcctctttgc
tcccaatcagatcaatttaatcacaaggcgttcggtggagacttatgccgccatcgagga
cggccaggaggcccactgggaatgagattga-----------------------------
--------------gaatgaatgagatgaatgagattgtcg-------------------
----------------------------------------gcagactgtttcttctgctt
--ctgctctaatgagcgagatacgcgacttcttcatcaagactctggacgatgcggaggg
tggcataaagttcatgatgggcctgctatctaacatgctgaagactaaagatataaacat
ctacgagcatctgaagagtcaagagctgcatccgcagtactacagcttcaggtggctcac
cctcctgctctcgcaggagtttccactgcccgatgtgctgcgaatttgggattcggtatt
ctcggacgagcagcgcttt-----------------------------------------
------------------------------------------------------------
------------------------------------------------------------
-------------------------------------------------
>scf7180000006780_14734_14970 1549 bp
------------------------------------------------------------
------------------------------------------------------------
------------------------------------------------------------
------------------------------------------------------------
------------------------------------------------------------
------------------------------------------------------------
------------------------------------------------------------
------------------------------------------------------------
------------------------------------------------------------
------------------------------------------------------------
------------------------------------------------------------
------------------------------------------------------------
----------------------agctca--------------------------------
------------------------------------------------------------
------------------------------------------------------------
------------------------------------------------------------
------------------------------------------------------------
----------------------------------------tcagac--------------
------------------------------------------------------------
------------------------------------------------------------
------------------------------------------------------------
------------------------------------------------------------
----cagaagcagcgctttaattttctcatcaaaatctgctgttccatgatattgtaagc
atgcgctgactttcaactgattcatttgcatttactgatgtatttactgatttatagaat
ccaacggaatgcaattttggagaacgactttgcctcgaaagtgaagctgctgcaaaacta
tccacccattgacataaacgctgtgattactcatgcagtctccctggcg
>scf7180000006781_2308_2914 1549 bp
------------------------------------------------------------
------------------------------------------------------------
------------------------------------------------------------
------------------------------------------------------------
------------------------------------------------------------
------------------------------------------------------------
------------------------------------------------------------
------------------------------------------------------------
------------------------------------------------------------
------------------------------------------------------------
----gtggtgcacagtaaaggcgagcacgggcagcggcttcacgaacgggtagtgcccac
ggtgctcagctcggcgaacgtcgagcgcaag-ggttgggcatgaccaaggtgagtttagc
tcggaaattgtgctagaaaataagctcaaagtttgttccattatgcataccattgtgga-
---------------------ccccactcaagcgacactcgatttaatgagcctctttgc
tcccaatcagatcaatttaatcacaaggcgttcggtggagacttatgccgccatcgagga
cggccaggaggcccact-ggaatgagattga-----------------------------
--------------gaatgaatgagatgaatgagattgtcg-------------------
----------------------------------------gcagactgtttcttctgctt
--ctgctctaatgagcgagatacgcgacttcttcatcaagactctggacgatgcggaggg
tggcataaagttcatgatgggcctgctatctaacatgctgaagactaaagatataaacat
ctacgagcatctgaagagtcaagagctgcatccgcagtactacagcttcaggtggctcac
cctcctgctctcgcaggagtttccactgcccgatgtgctgcgaatttgggattcggtatt
ctcggacgagcagcgcttt-----------------------------------------
------------------------------------------------------------
------------------------------------------------------------
-------------------------------------------------
>scf7180000006781_6803_7182 1549 bp
------------------------------------------------------------
------------------------------------------------------------
------------------------------------------------------------
------------------------------------------------------------
------------------------------------------------------------
------------------------------------------------------------
------------------------------------------------------------
------------------------------------------------------------
------------------------------------------------------------
------------------------------------------------------------
----gtggcgaacagtgagggcgcttattcgcagctgacctaccgaggtaggccgttcgc
tatccgcaacccgcggcccgtccggtggcctcagctaggc--------------------
-------ttgagctacctcacaagctca--------------------------------
------------------------------------------------------------
------------------------------------------------------------
------------------------------------------------------------
------------------------------------------------------------
----------------------------------------tcagac--------------
------------------------------------------------------------
------------------------------------------------------------
------------------------------------------------------------
------------------------------------------------------------
----cagaagcagcgctttaattttctcatcaaaatctgctgttccatgatattgtaagc
atgcgctgactttcaactgattcatttgcatttactgatgtatttactgatttatagaat
ccaacggaatgcaattttggagaacgactttgcctcgaaagtgaagctgctgcaaaacta
tccacccattgacataaacgctgtgattactcatgcagtctccctggcg
>scf7180000006782_2558_2794 1549 bp
------------------------------------------------------------
------------------------------------------------------------
------------------------------------------------------------
------------------------------------------------------------
------------------------------------------------------------
------------------------------------------------------------
------------------------------------------------------------
------------------------------------------------------------
------------------------------------------------------------
------------------------------------------------------------
------------------------------------------------------------
------------------------------------------------------------
----------------------agctca--------------------------------
------------------------------------------------------------
------------------------------------------------------------
------------------------------------------------------------
------------------------------------------------------------
----------------------------------------tcagac--------------
------------------------------------------------------------
------------------------------------------------------------
------------------------------------------------------------
------------------------------------------------------------
----cagaagcagcgctttaattttctcatcaaaatctgctgttccatgatattgtaagc
atgcgctgactttcaactgattcatttgcatttactgatgtatttactgatttatagaat
ccaacggaatgcaattttggagaacgactttgcctcgaaagtgaagctgctgcaaaacta
tccacccattgacataaacgctgtgattactcatgcagtctccctggcg
>scf7180000006783_1573_1952 1549 bp
------------------------------------------------------------
------------------------------------------------------------
------------------------------------------------------------
------------------------------------------------------------
------------------------------------------------------------
------------------------------------------------------------
------------------------------------------------------------
------------------------------------------------------------
------------------------------------------------------------
------------------------------------------------------------
----gtggcgaacagtgagggcgcttattcgcagctgacctaccgaggtaggccgttcgc
tatccgcaacccgcggcccgtccggtggcctcagctaggc--------------------
-------ttgagctacctcacaagctca--------------------------------
------------------------------------------------------------
------------------------------------------------------------
------------------------------------------------------------
------------------------------------------------------------
----------------------------------------tcagac--------------
------------------------------------------------------------
------------------------------------------------------------
------------------------------------------------------------
------------------------------------------------------------
----cagaagcagcgctttaattttctcatcaaaatctgctgttccatgatattgtaagc
atgcgctgactttcaactgattcatttgcatttactgatgtatttactgatttatagaat
ccaacggaatgcaattttggagaacgactttgcctcgaaagtgaagctgctgcaaaacta
tccacccattgacataaacgctgtgattactcatgcagtctccctggcg
>scf7180000004823_14287_14819 1549 bp
------------------------------------------------------------
------------------------------------------------------------
------------------------------------------------------------
------------------------------------------------------------
------------------------------------------------------------
------------------------------------------------------------
------------------------------------------------------------
----------------------------------------------------------cc
agaaagcgcctggaacacattcttcgatgacaacgaatttctgctgcagatcgacaaaga
tgtgaggcgcctgtgacccgttcattcgttctttcagcagcccacagagtatccctgtga
cattgtggtgcacagtaaagcc--------------------------------------
------------------------------------------------------------
------------------------------------------------------------
-----------------------------------ttttcgatttaatgaggctcttcgc
tcccaatcagatcaatttaatcacatagcgttcggtggagacctatgccgccatggagga
cggccaggaggcccactgggacgttgtgcagcgcatcctattcatctacgccaagctgaa
tcctggccagggttacgtacagggcatgaatgagattgtcggacccatctactatgtgat
ggcctcggatccggatctctcctaccgcgcccaggcggaggcagactgtttcttctgctt
cacggctctaatgagcgagatacgcgacttcttcatcaagactctggacgatgcggaggg
tggcataaagttcatgatgggcctgctttcgaacatgctgaagacaaaaactttcgttct
ct----------------------------------------------------------
------------------------------------------------------------
----------------------------------------------------tt------
------------------------------------------------------------
------------------------------------------------------------
-------------------------------------------------
>scf7180000004823_19226_20607 1549 bp
atgtctattttcaaggcgcggtatggacgacagaaaaatgtgatgtgttttcgggaatta
agaacaaaagattgttatcccccctgtatctttcagtgtaaaagagttcgatgatgcgct
ggcccaggatatggttgacctaaaggagctgcgcagactgacgtttaatggtgggatatc
acacttctgataggcgtagtaattcatggacacgaatccaatccaatccacaggtgtgcc
cgatgtacaaagctaccatgcactcagctggaaactgctgttgggaaacttgggaccaag
gcgcagcagttggacgacaacgctggcccagaagcgagccctgtaaaagcagttca----
------------------------------------------------------------
-----------------------------------------------------gggggcc
agaaagcgcctggaacacatttttcaatgacaacgaatttctgctgcagat---------
-----------------------------------------ccacagagtatccctgtga
cattgtggtgcacagtaaaggcgagcacgggcggcggcttcacgaacgggtagtgcccac
ggtgctcagctcggcgaacgtcgagcgcaagggattgggcaggaccaaggtgagtgtcgg
tcggaaattgtgcccgaaaataagctcaaagtttgtttcattatgcataccattgtagac
gtttagcagcaagtaagtga-ccccactcaagcgacactcgatttaatgagcctcttcgc
tcccaatcagatcaatttaatcacatagcgttcggtggagacctatgccgccatggagga
cggccaggaggcccactgggacgttgtgcagcgcatcctattcatctacgccaagctgaa
tcctggccagggttacgtacagggcatgaatgagattgtcggaccaatctactatgtgat
ggcctcggatccggatctctcctaccgcgcccaggcggaggcagactgtttcttctgctt
cacggctctaatgagcaagatacgcgacttcttcatcaagactctggacgatgcggtggg
tggcatatagttcatgatgggcctgctatctaacatgctgaagactaaagatatagacat
ctacgagcatctgaagagccaagagctgcatccgcagtactacagcttcaggtcgctcac
cctcctgctctcgcaggagttttcactgcccgatgtgctgcgaatttgggattcggtatt
cttggacgagcagcgctttaattttctcatcaaaatctgctgttccatgatattgtaagc
atgcgctgactttcaactgattcatttgcatttactgatgtatttactgatttatagaat
ccaaagggaagcaattttggagaacgactttgcctcgaatgtgaagctgctgcaaaacta
tccacgcattgacataaacgttgtgattacttatgcagtctccctggcg
>scf7180000004832_7993_8229 1549 bp
------------------------------------------------------------
------------------------------------------------------------
------------------------------------------------------------
------------------------------------------------------------
------------------------------------------------------------
------------------------------------------------------------
------------------------------------------------------------
------------------------------------------------------------
------------------------------------------------------------
------------------------------------------------------------
------------------------------------------------------------
------------------------------------------------------------
----------------------agctca--------------------------------
------------------------------------------------------------
------------------------------------------------------------
------------------------------------------------------------
------------------------------------------------------------
----------------------------------------tcagac--------------
------------------------------------------------------------
------------------------------------------------------------
------------------------------------------------------------
------------------------------------------------------------
----cagaagcagcgctttaattttctcatcaaaatctgctgttccatgatattgtaagc
atgcgctgactttcaactgattcatttgcatttactgatgtatttactgatttatagaat
ccaacggaatgcaattttggagaacgactttgcctcgaaagtgaagctgctgcaaaacta
tccacccattgacataaacgctgtgattactcatgcagtctccctggcg
>scf7180000004958_28421_29359 1549 bp
------------------------------------------------------------
------------------------------------------------------------
------------------------------------------------------------
------------------------------------------------------------
------------------------------------------------------------
------------------------------------------------------------
------------------------------------------------------------
------------------------------------------------------------
------------------------------------------------------------
------------------------------------------------------------
----gtggtgcgcagtaaaggcaagcacgggcggcggcttcacgaacgggtagtgcccac
ggtgctcagctcggcgaacgtcgagcgcaagtagttgggcatgaccaaggtgagtttcgg
tcggaaattgtgctagaaaataagctcaaagtttgttccattatgcataccattgtggac
gtttagcagcaagtaagtgacccccactcaagcgacactcgatttaatgagcctctttgc
tcccaatcagatcaatttaatcacaaagcgttcagtgaagacctatgccgccatcgaggt
cggccaggaggcccactgggaagttgtgcagcccatcctattcatctacgccaagctgaa
tcctggccagggtttggtacagggcatgaatgagattgtcggacccatctactatgtgat
ggcctcggatccggatctctcgtaccgcgcccacgc-ggagcagactgtttcttctgctt
--ctgctctaatgagcgagatacgcgacttcttcatcaagcctctggacgatgcggaggg
tggcataaagttcaggatgggcctgctatctaacatgctgaagactaaagatatagacat
ctacgagcatctgaagagtcaaaaactgcatccgcagtactacagcttcaggtggctcac
cctcctgctctcgcaggagtttccactgcccgatgtgctgcgaatttgggattcggtatt
ctcggacgagcagcgctttaattttctcatcaaaatctgctattccatgatattgtaagc
atgcgctgactttcaactgattcatttgcatttactgatgtacttactgatttatagaat
ccaacgggatgcaattttggagaacgactttgcctcgaatgtgaagctgctgcaaaacta
tccacccattgacataaacgttgtgattactcatgcagtctccctg---
>scf7180000005294_11_563 1549 bp
atgtctattttcaaggcgcggtatggacgacagaaaaatgtgatgtgttttcgggaatta
agaacaaaagattgttatcccccctgtatctttcagtgtaaaagagttcgatgatgcgct
ggcccaggatatggttgacctaaaggagctgcgcagactgacgtttaatggtgggatatc
acacttctgataggcgtagtaattcatggacacgaatccaatccaatccacaggtgtgcc
cgatgtacaaagctaccatgcactcagctggaaactgctgttgggaaacttgggaccaag
gcgcagcagttggacgacaacgctggcccagaagcgagccctgtaaaagcagttca----
------------------------------------------------------------
---------------------------------------------------gggggggcc
agaaagcgcctggaacacatttttcaatgacaacgaatttctgctgcagat---------
-----------------------------------------ccacagagtatccctgtga
cattgtggtgcacagtaaaggcgagcacgggcggcggcttcacgaacgggtagtgcccac
ggtgctcagctcggcgaacgtcgagcgcaagggattgggcaggaccaaggtgagtgtc--
------------------------------------------------------------
------------------------------------------------------------
------------------------------------------------------------
------------------------------------------------------------
------------------------------------------------------------
------------------------------------------------------------
------------------------------------------------------------
------------------------------------------------------------
------------------------------------------------------------
------------------------------------------------------------
------------------------------------------------------------
------------------------------------------------------------
------------------------------------------------------------
-------------------------------------------------
>scf7180000005294_11756_13137 1549 bp
atgtctattttcaaggcgcggtatggacgacagaaaaatgtgatgtgttttcgggaatta
agaacaaaagattgttatcccccctgtatctttcagtgtaaaagagttcgatgatgcgct
ggcccaggatatggttgacctaaaggagctgcgcagactgacgtttaatggtgggatatc
acacttctgataggcgtagtaattcatggacacgaatccaatccaatccacaggtgtgcc
cgatgtacaaagctaccatgcactcagctggaaactgctgttgggatacttgggaccaag
gcgcagcagttggacgacaacgctggcccagaagcgagccctgtaaaagcagttca----
------------------------------------------------------------
-----------------------------------------------------gggggcc
agaaagcgcctggaacacatttttcaatgacaacgaatttctgctgcagat---------
-----------------------------------------ccacagagtatccctgtga
cattgtggtgcacagtaaaggcgagcacgggcggcggcttcacgaaagagtagtgcccac
ggtgctcagctcggcgaacgtcgagcgcaagggcttgggcatgaccaaggtgagattcgg
tcggaaattgtgctagaaaataagctcaaagtttgtttcattatgcataccattgtggac
gtttagcagcaagtaagtgacccccaatcaagcgacactcgatttaatgagcctcttcgc
tcccaatcagatcaatttaatcacatagcgttcggtggagacctatgccgccatggagga
cggccaggaggcccactgggacgttgtgcagcgcatcctattcatctaagccaagctgaa
tcgtggccagggttacgtacagggcatgaatgagattgtcggacccatctactatgtgat
ggcctcggatccggatctcttctaccgcgcccaggcggaggcagactgtttcttctgctt
cacggctctaatgagcaagatacgcgacttcttcatcaagactctggacgatgcggtggg
tggcatatagttcatgatgggcctgctatataacatgctgaagactaaagatatagacat
ctacgagcatctgaagagccaagagctgcatccgcagtactacagcttcaggtcgctcac
cctcctgctctcgcaggagttttcactgcccgatgtgctgcgaatttgggattcggtatt
cttggacgagcagcgctttagttttctcatcaaaatcttctgttccatgatattgtaagc
atgcgctgactttcaactgattcatttgcatttactgatgtatttactgatttatagaat
ccaaagggaagcaattttggagaacgactttgcctcgaatgtgaagctgctgcaaaacta
tccacccattgacataaacgttgtgattacttatgcagtctccctggcg
>scf7180000005294_17968_18077 1549 bp
------------------------------------------------------------
------------------------------------------------------------
------------------------------------------------------------
------------------------------------------------------------
------------------------------------------------------------
------------------------------------------------------------
------------------------------------------------------------
------------------------------------------------------------
------------------------------------------------------------
------------------------------------------------------------
------------------------------------------------------------
------------------------------------------------------------
------------------------------------------------------------
------------------------------------------------------------
------------------------------------------------------------
------------------------------------------------------------
------------------------------------------------------------
------------------------------------------------------------
------------------------------------------------------------
------------------------------------------------------------
------------------------------------------------------------
------------------------------------------------------------
------------------------------------------------------------
----------------------------------------------------------at
ccaaagggaaacaattttggagaacgactttg-ctcgaatgtgaagctgctgcaaaacta
tccacctattgacataaacgttgtgattacttatgcagtctccctggcg
>scf7180000005295_134_1509 1549 bp
atgtctattttcaaggcgcggtatggacgacag-aaaatgtgatgtgttttcgggaatta
agaacaaaagattgttatcccccctgtatctttcagtgtaaaagagttcgatgatgcgct
ggcccaggatatggttgacctaaaggagctgcgcagactgacgtttaatggt-ggatatc
acacttctgataggcgtagtaattcatggacacgaatccaatccaatccacaggtgtgcc
cgatgtacaaagctaccatgcactcagctggaaactgctgttggg-aacttgggaccaag
gcgcagcagttggacgacaacgctggcccagaagcgagccctgtaaaagcagttca----
------------------------------------------------------------
-----------------------------------------------------gggggcc
agaaagcgcctggaacacatt-ttcaatgacaacgaatttctgctgcagat---------
-----------------------------------------ccacagagtat-cctgtga
cattgtggtgcacagtaaaggcgagcacgggcggcggcttcacgaacgggtagtgcccac
ggtgctcagctcggcgaacgtcgagcgcaa-ggcttgggcatgaccaaggtgagtgtcgg
tcggaaattgtgcccgaaaataagctcaaagtttgtttcattatgcataccattgtagac
gtttagcagcaagtaagtgacccccactcaagcgacactcgatttaatgagcctcttcgc
tcccaatcagatcaa-ttaatcacatagcgttcggtggagacctatgtcgccatggagga
cggccaggaggcccactgggacgttgtgcagcgcatcctattcatctacgccaagctgaa
tcctggccagggttacgtacagggcatgaatgagattgtcggacccatctactatgtgat
ggcctcggatccggatctctcctaccgcgcccaggcggaggcagactgtttcttctgctt
cacggctctaatgagcaagatacgcgacttcttcatcaagactctggacgatgcgg-tgg
tggcatatagttcatgatgggcctgctatctaacatgctgaagactaaagatatagacat
ctacgagcatctgaagagccaagagctgcatccgcagtactacagcttcaggtcgctcac
cctcctgctctcgcaggagttttcactgcccgatgtgctgcgaatttgggattcggtatt
cttggacgagcagcgcttttattttctcatcaaaatctgctgttccatgatattgtaagc
atgcgctgactttcaactgattcatttgcatttactgatgtatttactgatttatagaat
ccaaagggaagcaattttggagaacgactttgcctcgaatgtgaagctgctgcaaaacta
tccacccattgacataaacgttgtgattacttatgcagtctccctggcg
>scf7180000005345_17280_17678 1549 bp
------------------------------------------------------------
------------------------------------------------------------
------------------------------------------------------------
------------------------------------------------------------
------------------------------------------------------------
------------------------------------------------------------
------------------------------------------------------------
------------------------------------------------------------
------------------------------------------------------------
------------------------------------------------------------
------------------------------------------------------------
------------------------------------------------------------
------------------------------------------------------------
------------------------------------------------------------
------------------------------------------------------------
------------------------------------------------------------
------------------------------------------------------------
------------------------------------------------------------
------------------------------------------------------------
----------tttaggaccgcatttgttaataacatgctgaagactaaagatatagatat
ctacgagcatctgaagagccaagagctgcattcgcagtactatagcttcaggtcgctcac
cctcctgctctcgcaggagtttttactgcccgatgtgctgcgaatttgggattcggtatt
ctcggacgagcagcgctttagttttctcatcaaaatctgctgttccatgatattgtaagc
atgcgctgactttcaactgattcatttgcatttactcatgtatttactaatttatagaat
ccaaagggaagcaattttggagaacgactttgcctcgaatgtgaagttgctgcaaaacta
tccacccattgacataaacgttgtgattacttatgcagtctccctggcg
>scf7180000005345_22953_23351 1549 bp
------------------------------------------------------------
------------------------------------------------------------
------------------------------------------------------------
------------------------------------------------------------
------------------------------------------------------------
------------------------------------------------------------
------------------------------------------------------------
------------------------------------------------------------
------------------------------------------------------------
------------------------------------------------------------
------------------------------------------------------------
------------------------------------------------------------
------------------------------------------------------------
------------------------------------------------------------
------------------------------------------------------------
------------------------------------------------------------
------------------------------------------------------------
------------------------------------------------------------
------------------------------------------------------------
----------tttaggaccgcatttgttaataacatgctgaagactaaagatatagatat
ctacgagcatctgaagagccaagagctgcattcgcagtactatagcttcaggtcgctcac
cctcctgctctcgcaggagtttttactgcccgatgtgctgcgaatttgggattcggtatt
ctcggacgagcagcgctttagttttctcatcaaaatctgctgttccatgatattgtaagc
atgcgctgactttcaactgattcatttgcatttactcatgtatttactgatttatagaat
ccaaagggaagcaattttggagaacgactttgcctcgaatgtgaagttgctgcaaaacta
tccacccattgacataaacgttgtgattacttatgcagtctccctggcg
>scf7180000005360_3542_4859 1549 bp
------------------------------------------------------------
------------------------------------------------------------
------------------------------------------------------------
-------------------------------------------------acaggtgtgcc
cgatgtacaaagcttccgtgcactcagctggaaactgctgttgggctacttgggaccaag
gcgcagcagtgggacgaccacgctggcccacaagcgagccctgtacaagcagttcattga
ggaattggtactccgcccgggacacagctgcaatggagctggagaaggcgacggggac-g
ggacgtcgctgttgattcaaggggcgttggcctacaagatcatccggttagcgaggggcc
agaaagcgcctggaacacattcttcaatgacaacgaatttctgctgcagatcgacaatga
tgtgaggcgcctgtgttctgacatctcgttctttcagcagcccacagagtatccctgtga
cattgtggtgcacagtaaaggcgagcacgggcggcggcttcacgaacgggtagtgcccac
ggtgctcagctcggcgaacgtcgagcgcaagggcttgggcacgaccaaggtgagtttcgg
tcggaaattgtgctagaaaataagctcaaagtttgtttcattatgcataccattgtggac
gtttagcagcaagtaagtga-ccccactcaagcgacactcgatttaatgagcctcttcgc
tcccaatcagatcaatttaatcacattacgtttggtggagacctatgccgccttggagga
cggccaggaggcccactggggcgttgtgcagcgcatcctattcatctacgccaagctgaa
tcctggccagggttacgtacagggcatgaatgagattgtcggacccatctactatgtgat
ggcctcggatccggatctctcgtaccgcgcccacgcggaggcagactgtttcttctgctt
cacggctctaatgagcgagatacgcgacttctttatcaagactctggacgatgcggaggg
tggcataaagttcatgatgggcctgctatctaacatgctgaagactaaagatatagatat
ctacgagcatctgaagagccaagagctgcattcgcagtactacagcttcaggtcgctcac
cctcctgctctcgcaggagtttttactgcccgatgtgctgcgaatttgggattcggtatt
ctcggacgagcagcgctttagttttctcatcaaaatctgctgttccatgatattgtaagc
atgcgctgactttcaactgattcatttgcatttactgatgtatttactgatttatagaat
ccaaagggacgcaattttggagaacgactttgcctcgaatgtgaagttgctgcaaaacta
tccacccattgacataaacgttgtgattacttatgcagtctccctggcg
>scf7180000005360_47234_47708 1549 bp
------------------------------------------------------------
------------------------------------------------------------
------------------------------------------------------------
------------------------------------------------------------
------------------------------------------------------------
------------------------------------------------------------
------------------------------------------------------------
------------------------------------------------------------
------------------------------------------------------------
------------------------------------------------------------
------------------------------------------------------------
------------------------------------------------------------
------------------------------------------------------------
------------------------------------------------------------
------------------------------------------------------------
------------------------------------------------------------
------------------------------------------------------------
----------------------------------------tcggactgtttcttctgctt
cacggctctaatgagcgagatacgcgacttcttcatcaagactctggacgatgcggaggg
tggcataaagttcatgatgggcctgctatctaacatgcttaagactaaagatatagacat
ctacgagcatctgaagagccaagagctgcatccgcagtactacagcttcaggtcgctcac
cctcttgctctcgcaggagttttcactgcccgatgtgctgcgaatttgggattcggtatt
ctcgggcgagcagtgctttagttttctcatcaaaatttgctgttccatgatattgtaagc
atgcgctgactttcaactgattcatttgcatgtactgatgtatttactgatttatagaat
ccaaagg--------------gaacgactttgcctcgaatgtgaagctgctgaaaaacta
tccacccattgacataaacgttgtgattacttatgcagtctccctggcg
>scf7180000005362_12469_12640 1549 bp
atgtctattttcaaggcgcggtatggacgacacaaaaatgttatgtgttttcgggaatta
agaacaaaagattgttatcccccctgtatctttcagtataaaagagttcgatgatgcgct
ggcccaggttgtggttgacctaaaggagctgcgcagactgacgtttaatggt--------
------------------------------------------------------------
------------------------------------------------------------
------------------------------------------------------------
------------------------------------------------------------
------------------------------------------------------------
------------------------------------------------------------
------------------------------------------------------------
------------------------------------------------------------
------------------------------------------------------------
------------------------------------------------------------
------------------------------------------------------------
------------------------------------------------------------
------------------------------------------------------------
------------------------------------------------------------
------------------------------------------------------------
------------------------------------------------------------
------------------------------------------------------------
------------------------------------------------------------
------------------------------------------------------------
------------------------------------------------------------
------------------------------------------------------------
------------------------------------------------------------
-------------------------------------------------
>scf7180000005370_8037_8645 1549 bp
------------------------------------------------------------
------------------------------------------------------------
------------------------------------------------------------
------------------------------------------------------------
------------------------------------------------------------
------------------------------------------------------------
------------------------------------------------------------
------------------------------------------------------------
------------------------------------------------------------
------------------------------------------------------------
----gttgattacagtggcagtaaaggcgagcagcggcttcacgaacgggtagtgcccac
ggtgctcagctcggcgaacgtcgagcgcaag-ggttgggcatgaccaaggtgagtttagc
tcggaaattgtgctagaaaataagctcaaagtttgttccattatgcataccattgtggac
---------------------ccccactcaagcgacactcgatttaatgagcctctttgc
tcccaatcagatcaatttaatcacaaggcgttcggtggagacttatgccgccatcgagga
cggccaggaggcccactgggaatgagattga-----------------------------
--------------gaatgaatgagatgaatgagattgtcg-------------------
----------------------------------------gcagactgtttcttctgctt
--ctgctctaatgagcgagatacgcgacttcttcatcaagactctggacgatgcggaggg
tggcataaagttcatgatgggcctgctatctaacatgctgaagactaaagatataaacat
ctacgagcatctgaagagtcaagagctgcatccgcagtactacagcttcaggtggctcac
cctcctgctctcgcaggagtttccactgcccgatgtgctgcgaatttgggattcggtatt
ctcggacgagcagcgcttt-----------------------------------------
------------------------------------------------------------
------------------------------------------------------------
-------------------------------------------------
>scf7180000005391_10791_11249 1549 bp
------------------------------------------------------------
------------------------------------------------------------
-------gatgtggttgacctaaaggagctgcgcagactgacgtttaaaggtgatatatc
acacttctgataggcgtagcaattcatggacatgaatggacaccaatccacaggtgtgcc
cgatgtacaaagcttccgtgcactcagctggaaactgctgttgggctactttggaccaag
gcgcagcagttggacgaccacgctgg-ccagaagcgagccctgtacaagcagttcattga
ggaattggtactcctcccgggacaaaactgcaatggagctggagaaggtgac-gggacgg
ggacgtcgctgttgattcaaggggcgttggcctacaagatcatccggttagcgagggacc
agaaagcgtctagaacacattcttcaaagacaacgaatttctgt----------------
--------------gtcccgacatctcgttctttcagcagcccacagagtatccctgtga
cattgtggtg--------------------------------------------------
------------------------------------------------------------
------------------------------------------------------------
------------------------------------------------------------
------------------------------------------------------------
------------------------------------------------------------
------------------------------------------------------------
------------------------------------------------------------
------------------------------------------------------------
------------------------------------------------------------
------------------------------------------------------------
------------------------------------------------------------
------------------------------------------------------------
------------------------------------------------------------
------------------------------------------------------------
-------------------------------------------------
>scf7180000005417_8512_8910 1549 bp
------------------------------------------------------------
------------------------------------------------------------
------------------------------------------------------------
------------------------------------------------------------
------------------------------------------------------------
------------------------------------------------------------
------------------------------------------------------------
------------------------------------------------------------
------------------------------------------------------------
------------------------------------------------------------
------------------------------------------------------------
------------------------------------------------------------
------------------------------------------------------------
------------------------------------------------------------
------------------------------------------------------------
------------------------------------------------------------
------------------------------------------------------------
------------------------------------------------------------
------------------------------------------------------------
----------tttaggaccgcatttgttaataacatgctgaagactaaagatatagatat
ctacgagcatctgaagagccaagagctgcattcgcagtactacagcttcaggtcgctcac
cctcctgctctcgcaggagtttttactgcccgatgtgctgcgaatttgggattcggtatt
ctcggacgagcagcgctttagttttctcatcaaaatctgctgttccatgatattgtaagc
atgcgctgactttcaactgattcatttgcatttactcatgtatttactgatttatagaat
ccaaagggaagcaattttggagaacgactttgcctcgaatgtgaagttgctgcaaaacta
tccacccattgacataaacgttgtgattacttatgcagtctccctggcg
>scf7180000005417_19004_19276 1549 bp
------------------------------------------------------------
------------------------------------------------------------
------------------------------------------------------------
------------------------------------------------------------
------------------------------------------------------------
------------------------------------------------------------
------------------------------------------------------------
------------------------------------------------------------
------------------------------------------------------------
------------------------------------------------------------
------------------------------------------------------------
------------------------------------------------------------
------------------------------------------------------------
------------------------------------------------------------
------------------------------------------------------------
------------------------------------------------------------
------------------------------------------------------------
------------------------------------------------------------
------------------------------------------------------------
----------tttaggaccgcatttgttaataacatgctgaagactaaagatatagatat
ctacgagcatctgaagagccaagagctgcattcgcagtactacagcttcaggtcgctcac
cctcctgctctcgcaggagtttttactgcccgatgtgctgcgaatttgggattcg-----
------------------------------------------------------------
----------------------------------------tatttactgatttatagaat
ccaaagggaagcaattttgctg--tttctctgttttatacgttacaatttcattaaacga
atgtgccgcatatgtgttcgtgtgg------------------------
>scf7180000005583_17514_17734 1549 bp
------------------------------------------------------------
------------------------------------------------------------
------------------------------------------------------------
------------------------------------------------------------
------------------------------------------------------------
------------------------------------------------------------
------------------------------------------------------------
------------------------------------------------------------
------------------------------------------------------------
------------------------------------------------------------
------------------------------------------------------------
------------------------------------------------------------
------------------------------------------------------------
------------------------------------------------------------
------------------------------------------------------------
------------------------------------------------------------
------------------------------------------------------------
------------------------------------------------------------
------------------------------------------------------------
------------------------------------------------------------
------------------------------------------------------------
------------------------------------------------------------
-------gagcagcgctttaattttctcatcaaaatctgctgttccatgatattgtaagc
atgcgctgactttcaactgattcatttgcatttactgatgtatttactgatttatagaat
ccaacggaatgcaatttt-gagaacgactttgcctcgaaagtgaagctgctgcaaaacta
tccacccattgacataaacgctgtgattactcatgcagtctccctggcg
>scf7180000005592_6598_7065 1549 bp
------------------------------------------------------------
------------------------------------------------------------
------------------------------------------------------------
------------------------------------------------------------
------------------------------------------------------------
------------------------------------------------------------
------------------------------------------------------------
------------------------------------------------------------
------------------------------------------------------------
------------------------------------------------------------
------------------------------------------------------------
------------------------------------------------------------
------------------------------------------------------------
------------------------------------------------------------
------------------------------------------------------------
------------------------------------------------------------
------------------------------------------------------------
-----------------------------------------------------------t
--ctgctctaatgagcgagatacgcgacttcttcatcaagactatgggcgatgcggaggg
tggcataaagttcatgatgggcctgctatctaacatgctgaagactaaagatataaacat
ctgcgagcatctgaagagtcaagagctgcatccgcagtactacagcttcaggtggctcac
cctcctgctctcgcaggagtttccactgcccgatgtgctgcgaatttgggattcggtatt
ctcggacgagcagcgcattcattttctcatcaaaatctgctgttccatgatattgtaagc
atgcgctgactttcaactgattcattttcatttactgatgtatttactgatttatagaat
ccaacgggatgcaattttggagaacgactttgcctcgaatgtgaagctgctgcaaaacta
tccacccattgacataaacgttgtgattactcatgctgtctccctggcg
>scf7180000005624_21995_22231 1549 bp
------------------------------------------------------------
------------------------------------------------------------
------------------------------------------------------------
------------------------------------------------------------
------------------------------------------------------------
------------------------------------------------------------
------------------------------------------------------------
------------------------------------------------------------
------------------------------------------------------------
------------------------------------------------------------
------------------------------------------------------------
------------------------------------------------------------
----------------------agctca--------------------------------
------------------------------------------------------------
------------------------------------------------------------
------------------------------------------------------------
------------------------------------------------------------
----------------------------------------tcagac--------------
------------------------------------------------------------
------------------------------------------------------------
------------------------------------------------------------
------------------------------------------------------------
----cagaagcagcgctttaattttctcatcaaaatctgctgttccatgatattgtaagc
atgcgctgactttcaactgattcatttgcatttactgatgtatttactgatttatagaat
ccaacggaatgcaattttggagaacgactttgcctcgaaagtgaagctgctgcaaaacta
tccacccattgacataaacgctgtgattactcatgcagtctccctggcg
>scf7180000005624_25321_26887 1549 bp
------------------------------------------------------------
------------------------------------------------------------
------------------------------------------------------------
------------------------------------------------------------
------------------------------------------------------------
------------------------------------------------------------
------------------------------------------------------------
------------------------------------------------------------
------------------------------------------------------------
------------------------------------------------------------
----gtggtgcacagtaaaggcgagcacgggcagcggcttcacgaacgggtagtgcccac
ggtgctcagctcggcgaacgtcgagcgcaa--ggttgggcatgaccaaggtgagtttagc
tcggaaattgtgctagaaaataagctcaaagtttgttccattatgcataccattgtgga-
---------------------ccccactcaagcgacactcgatttaatgagcctctttgc
tcccaatcagatcaatttaatcacaaggcgttcggtggagacttatgccgccatcgagga
cggccaggaggcccactgggaatgagattga-----------------------------
--------------gaatgaatgagatgaatgagattgtcg-------------------
----------------------------------------gcagactgtttcttctgctt
--ctgctctaatgagcgagatacgcgacttcttcatcaagactctggacgatgcggaggg
tggcataaagttcatgatgggcctgctatctaacatgctgaagactaaagatataaacat
ctacgagcatctgaagagtcaagagctgcatccgcagtactacagcttcaggtggctcac
cctcctgctctcgcaggagtttccactgcccgatgtgctgcgaatttgggattcggtatt
ctcggacgagcagcgctttaggtt-------------------------------aggtt
aggtagagacggccgccaagctcgctcggagcccagcacacataggccggttt---cggc
ccgttgtgataccgttt--gggatcattccctccctgcagatgagacttcatgtcaacag
ttgtcccatc----cagatgcccttataaagttgacgatctttctggga
>scf7180000005630_8640_9442 1549 bp
------------------------------------------------------------
------------------------------------------------------------
------------------------------------------------------------
------------------------------------------------------------
------------------------------------------------------------
------------------------------------------------------------
------------------------------------------------------------
------------------------------------------------------------
------------------------------------------------------------
------------------------------------------------------------
----gtggtgcacagtaaaggcgagcacgggcagcggcttcacgaacgggtagtgcccac
ggt---------------cagccagcggcaa-ggttgggcatgaccaaggtgagtttagc
tcggaaattgtgctagaaaataagctcaaagtttgttccattatgcataccattgtgga-
---------------------ccccactcaagcgacactcgatttaatgagcctctttgc
tcccaatcagatcaatttaatcacaaggcgttcggtggagacttatgccgccatcgagga
cggccaggaggcccactgggaatgagattga-----------------------------
--------------gaatgaatgagatgaatgagattgtcg-------------------
----------------------------------------gcagactgtttcttctgctt
--ctgctctaatgagcgagatacgcgacttcttcatcaagactctggacgatgcggaggg
tggcataaagttcatgatgggcctgctatctaacatgctgaagactaaagatataaacat
ctacgagcatctgaagagtcaagagctgcatccgcagtactacagcttcaggtggctcac
cctcctgctctcgcaggagtttccactgcccgatgtgctgcgaatttgggattcggtatt
ctcggacgagcagcgctttaattttctcatcaaaatctgctgttccatgatattgtaagc
atgcgctgactttcaactgattcatttgcatttactgatgtatttactgatttatagaat
ccaacggaatgcaattttggagaacgactttgcctcgaaagtgaagctgctgcaaaacta
tccacccattgacataaacgctgtgattactcatgcagtctccctggcg
>scf7180000005692_6260_6496 1549 bp
------------------------------------------------------------
------------------------------------------------------------
------------------------------------------------------------
------------------------------------------------------------
------------------------------------------------------------
------------------------------------------------------------
------------------------------------------------------------
------------------------------------------------------------
------------------------------------------------------------
------------------------------------------------------------
------------------------------------------------------------
------------------------------------------------------------
----------------------agctca--------------------------------
------------------------------------------------------------
------------------------------------------------------------
------------------------------------------------------------
------------------------------------------------------------
----------------------------------------tcagac--------------
------------------------------------------------------------
------------------------------------------------------------
------------------------------------------------------------
------------------------------------------------------------
----cagaagcagcgctttaattttctcatcaaaatctgctgttccatgatattgtaagc
atgcgctgactttcaactgattcatttgcatttactgatgtatttactgatttatagaat
ccaacggaatgcaattttggagaacgactttgcctcgaaagtgaagctgctgcaaaacta
tccacccattgacataaacgctgtgattactcatgcagtctccctggcg
>scf7180000005692_10563_11170 1549 bp
------------------------------------------------------------
------------------------------------------------------------
------------------------------------------------------------
------------------------------------------------------------
------------------------------------------------------------
------------------------------------------------------------
------------------------------------------------------------
------------------------------------------------------------
------------------------------------------------------------
------------------------------------------------------------
----gtggtgcacagtaaaggcgagcacgggcagcggcttcacgaacgggtagtgcccac
ggtgctcagctcggcgaacgtcgagcgcaag-ggttgggcatgaccaaggtgagtttagc
tcggaaattgtgctagaaaataagctcaaagtttgttccattaggcataccattgtggac
---------------------ccccactcaagcgacactcgatttaatgagcctctttgc
tcccaatcagatcaatttaatcacaaggcgttcggtggagacttatgccgccatcgagga
cggccaggaggcccact-ggaatgagattga-----------------------------
--------------gaatgaatgagatgaatgagattgtcg-------------------
----------------------------------------gcagactgtttcttctgctt
--ctgctctaatgagcgagatacgcgacttcttcatcaagactctggacgatgcggaggg
tggcataaagttcatgatgggcctgctatctaacatgctgaagactaaagatataaacat
ctacgagcatctgaagagtcaagagctgcatccgcagtactacagcttcaggtggctcac
cctcctgctctcgcaggagtttccactgcccgatgtgctgcgaatttgggattcggtatt
ctcggacgagcagcgcttt-----------------------------------------
------------------------------------------------------------
------------------------------------------------------------
-------------------------------------------------
>scf7180000005879_6851_7668 1549 bp
------------------------------------------------------------
------------------------------------------------------------
------------------------------------------------------------
------------------------------------------------------------
------------------------------------------------------------
------------------------------------------------------------
------------------------------------------------------------
------------------------------------------------------------
------------------------------------------------------------
------------------------------------------------------------
----gtggtgcacagtaaaggcgagcacgggcagcggcttcacgaacgggtagtg-ccac
ggtgctcagctcggcgaacgtcgagcgcaag-ggttgggcatgaccaaggtgagtttagc
tcggaaattgtgctagaaaataagctcaaagtttgttccattatgcataccattgtggac
---------------------ccccactcaagcgacactcgatttaatgagcctctttgc
tcccaatcagatcaatttaatcacaaggcgttcggtggagacttatgccgccatcgagga
cggccaggaggcccactgggaatgagattga-----------------------------
--------------gaatgaatgagatgaatgagattgtcg-------------------
----------------------------------------gcagactgtttcttctgctt
--ctgctctaatgagcgagatacgcgacttcttcatcaagactctggacgatgcggaggg
tggcataaagttcatgatgggcctgctatctaacatgctgaagactaaagatataaacat
ctacgagcatctgaagagtcaagagctgcatccgcagtactacagcttcaggtggctcac
cctcctgctctcgcaggagtttccactgcccgatgtgctgcgaatttgggattcggtatt
ctcggacgagcagcgctttaattttctcatcaaaatctgctgttccatgatattgtaagc
atgcgctgactttcaactgattcatttgcatttactgatgtatttactgatttatagaat
ccaacggaatgcaattttggagaacgactttgcctcgaaagtgaagctgctgcaaaacta
tccacccattgacataaacgctgtgattactcatgcagtctccctggcg
>scf7180000005893_23735_25249 1549 bp
atgtctattttcaaggcgcggtatggacgacacaaaaatgtgatgtgttttcggcaatta
agaacaaaagattgttatcccccctgtatctttcagtgtaaaagagttcgatgatgcgct
ggcccaggatgtggttgacctaaaggagctgcgcagactgacgtttaatggtgggatatc
acacttctgataggcgtagtaattcatggacatgaatccaatccaatccacaggcgtgcc
cgatgtacaaagcttccgtgcactcagctggaaactgctgttgggctacttgggaccaag
gcgcagcagttggacgaccacgctgg-ccagaagcgagccctgtacaagcagttcattga
agaattggtact----------------------------ggagaaggcgacagggacgg
ggacgtcgctattgattcaa-gggcgttggcctacaagatcatccgcttatcgaggggcc
agaaagcgcctgttacacattcttcaaagacaacgaatttctgctgcagatcgacaaaca
tgtgaggcgtctgtgtcccgacatctcgttctttcagcagcccacagagtattcctgtga
cattgtggtgtacagtaaaggcgagcacgggcggcgtctccacgaacgggtagtgcccac
ggtgctcagctcggcgaacgtcgagcgcaagggcttgggcatgaccaaggtgagtttcgg
tcggaaattgtgctagaaaataagctcaaagtttgtttcattatgcataccattgtggac
gtttagcagc----aagtgacccccactcaagcgacactcgatttaatgagcctcttcgt
tcccaatcagatcaatttaatcacatagcgttcggtggagacctatgccgccatggagga
cggccaggaggcccactgggatgttgtgcagcgcatcctattcatctacgccaagctgaa
tcctggccaggcttacatacagggcataaatgagattgtcggacccatctactatgtgat
ggcctcggatccggatctctcgtaccgcgcccacgcggaggcagactgtttcttctgctt
cacggctctaatgagcgagatacgcgacttcttcatcaagactctggacaatgcggaggg
tggcataaagttcatgatgggcctgctatctaacatgctgaagactaaagatatagacat
ctacgagcatctgaagagccaagagctgcatccgcagtactacagcttcaggtcgctcac
cctcctgctctcgcaggagttttcactgcccgatgtgctgcgaatttgggattcggtatt
cttggacgagcagcgctttaattttctcatcaaaatctgctgttccatgatattgtaagc
atgcgctgactttcaactgattcatttgcatttactgatgtatttactgatttatagaat
ccaaagggaagcaattttggagaacgactttgcctcgaatgtgaagctgc-gcaaaacta
tccacccattgacataaacgttgtgattacttatgcagtctccctggcg
>scf7180000005968_2388_2745 1549 bp
------------------------------------------------------------
------------------------------------------------------------
------------------------------------------------------------
------------------------------------------------------------
------------------------------------------------------------
------------------------------------------------------------
------------------------------------------------------------
------------------------------------------------------------
------------------------------------------------------------
------------------------------------------------------------
------------------------------------------------------------
------------------------------------------------------------
------------------------------------------------------------
------------------------------------------------------------
------------------------------------------------------------
------------------------------------------------------------
------------------------------------------------------------
------------------------------------------------------------
------------------------------------------------------------
----------------------------gataacatgctgaagactaaagatataaacat
ctacgagcatctgaagagtcaagagctgcatccgcagtactacagcttcaggtgtctcac
cctcctgctctcgcaggagtttccactg-ccgatgtgctgcgaatttgcgatttggtatt
ctcgaacgagcagcgctttaattttctcatc-aaatctgctgttccatgatattgtaagc
atgcgctgacttacaacagattcatttgcatttactgatgtatttactgatttatagaat
ccaacgggatgcaattttagagaacgactttgcctcgaatgtgaagctgctgcaaaacta
tcgacccattggcataaacgttgtatta---------------------
>scf7180000006047_4149_4421 1549 bp
------------------------------------------------------------
------------------------------------------------------------
------------------------------------------------------------
------------------------------------------------------------
------------------------------------------------------------
------------------------------------------------------------
------------------------------------------------------------
------------------------------------------------------------
------------------------------------------------------------
------------------------------------------------------------
------------------------------------------------------------
------------------------------------------------------------
------------------------------------------------------------
------------------------------------------------------------
------------------------------------------------------------
------------------------------------------------------------
------------------------------------------------------------
------------------------------------------------------------
------------------------------------------------------------
----------tttaggaccgcatttgttaataacatgctgaagactaaagatatagatat
ctacgagcatctgaagagccaagagctgcattcgcagtactacagcttcaggtcgctcac
cctcctgctctcgcaggagtttttactgcccgatgtgctgcgaatttgggattcg-----
------------------------------------------------------------
----------------------------------------tatttactgatttatagaat
ccaaagggaagcaattttgctg--tttctctgttttatacgttacaatttcattaaacga
atgtgccgcatatgtgttcgtgtgg------------------------
>scf7180000006048_9700_10073 1549 bp
------------------------------------------------------------
------------------------------------------------------------
------------------------------------------------------------
------------------------------------------------------------
------------------------------------------------------------
------------------------------------------------------------
------------------------------------------------------------
------------------------------------------------------------
------------------------------------------------------------
------------------------------------------------------------
------------------------------------------------------------
------------------------------------------------------------
------------------------------------------------------------
------------------------------------------------------------
------------------------------------------------------------
------------------------------------------------------------
------------------------------------------------------------
------------------------------------------------------------
------------------------------------------------------------
----------tttaggaccgcatttgttaataacatgctgaagactaaagatatagatat
ctacgagcatctgaagagccaagagctgcattcgcagtactacagcttcaggtcgctcac
cctcctgctctcgcaggagtttttactgcccgatgtgctgcgaatttggga---------
----------------tcttctcacggtatcaaaatctgctgttccatgatattgtaagc
atgcgctgactttcaactgattcatttgcatttactcatgtatttactgatttatagaat
ccaaagggaagcaattttggagaacgactttgcctcgaatgtgaagttgctgcaaaacta
tccacccattgacataaacgttgtgattacttatgcagtctccctggcg
>scf7180000006048_14470_14742 1549 bp
------------------------------------------------------------
------------------------------------------------------------
------------------------------------------------------------
------------------------------------------------------------
------------------------------------------------------------
------------------------------------------------------------
------------------------------------------------------------
------------------------------------------------------------
------------------------------------------------------------
------------------------------------------------------------
------------------------------------------------------------
------------------------------------------------------------
------------------------------------------------------------
------------------------------------------------------------
------------------------------------------------------------
------------------------------------------------------------
------------------------------------------------------------
------------------------------------------------------------
------------------------------------------------------------
----------tttaggaccgcatttgttaataacatgctgaagactaaagatatagatat
ctacgagcatctgaagagccaagagctgcattcgcagtactacagcttcaggtcgctcac
cctcctgctctcgcaggagtttttactgcccgatgtgctgcgaatttgggattcg-----
------------------------------------------------------------
----------------------------------------tatttactgatttatagaat
ccaaagggaagcaattttgctg--tttctctgttttatacgttacaatttcattaaacga
atgtgccgcatatgtgttcgtgtgg------------------------
>scf7180000006049_400_771 1549 bp
------------------------------------------------------------
------------------------------------------------------------
------------------------------------------------------------
------------------------------------------------------------
------------------------------------------------------------
------------------------------------------------------------
------------------------------------------------------------
------------------------------------------------------------
------------------------------------------------------------
------------------------------------------------------------
------------------------------------------------------------
------------------------------------------------------------
------------------------------------------------------------
------------------------------------------------------------
------------------------------------------------------------
------------------------------------------------------------
------------------------------------------------------------
------------------------------------------------------------
------------------------------------------------------------
----------tttaggaccgcatttgttaataacatgctgaagactaaagatatagatat
ctacgagcatctgaagagccaagagctgcattcgcagtactacagcttcaggtcgctcac
cctcctgctctcgcaggagtttttactgcc---------gcgaatttg------tgtatt
ctcggacga-------------tttctcatcaaaatctgctgttccatgatattgtaagc
atgcgctgactttcaactgattcatttgcatttactcatgtatttactgatttatagaat
ccaaagggaagcaattttggagaacgactttgcctcgaatgtgaagttgctgcaaaacta
tccacccattgacataaacgttgtgattacttatgcagtctccctggcg
>scf7180000006049_5174_5434 1549 bp
------------------------------------------------------------
------------------------------------------------------------
------------------------------------------------------------
------------------------------------------------------------
------------------------------------------------------------
------------------------------------------------------------
------------------------------------------------------------
------------------------------------------------------------
------------------------------------------------------------
------------------------------------------------------------
------------------------------------------------------------
------------------------------------------------------------
------------------------------------------------------------
------------------------------------------------------------
------------------------------------------------------------
------------------------------------------------------------
------------------------------------------------------------
------------------------------------------------------------
------------------------------------------------------------
----------------------atttttaataacatgctgaagactaaagatatagatat
ctacgagcatctgaagagccaagagctgcattcgcagtactacagcttcaggtcgctcac
cctcctgctctcgcaggagtttttactgcccgatgtgctgcgaatttgggattcg-----
------------------------------------------------------------
----------------------------------------tatttactgatttatagaat
ccaaagggaagcaattttgctg--tttctctgttttatacgttacaatttcattaaacga
atgtgccgcatatgtgttcgtgtgg------------------------
>scf7180000006050_3843_4216 1549 bp
------------------------------------------------------------
------------------------------------------------------------
------------------------------------------------------------
------------------------------------------------------------
------------------------------------------------------------
------------------------------------------------------------
------------------------------------------------------------
------------------------------------------------------------
------------------------------------------------------------
------------------------------------------------------------
------------------------------------------------------------
------------------------------------------------------------
------------------------------------------------------------
------------------------------------------------------------
------------------------------------------------------------
------------------------------------------------------------
------------------------------------------------------------
------------------------------------------------------------
------------------------------------------------------------
----------tttaggaccgcatttgttaataacatgctgaagactaaagatatagatat
ctacgagcatctgaagagccaagagctgcattcgcagtactacagcttcaggtcgctca-
cctcctgctctcgcaggagtttttactgcccgatgtgctgcgaatttgggattcggtatt
ctcggacgagcagcgctttagttttctcatcaaaatctgctgttccatgatattgtaagc
atgcgctgactttcaactgattcatttgcatttactcatgtatttactgatttatagaat
ccaaagggaagcaattttggagaacgactttgccttgaatgtgaagctgctgcaaaacta
tccacccattgacataaacgttgtg------------------------
>scf7180000006050_9089_9487 1549 bp
------------------------------------------------------------
------------------------------------------------------------
------------------------------------------------------------
------------------------------------------------------------
------------------------------------------------------------
------------------------------------------------------------
------------------------------------------------------------
------------------------------------------------------------
------------------------------------------------------------
------------------------------------------------------------
------------------------------------------------------------
------------------------------------------------------------
------------------------------------------------------------
------------------------------------------------------------
------------------------------------------------------------
------------------------------------------------------------
------------------------------------------------------------
------------------------------------------------------------
------------------------------------------------------------
----------tttaggaccgcattagttaataacatgctgaagactaaagatatagatat
ctacgagcatctgaagagccaagagctgcattcgcagtactacagcttcaggtcgctcac
cctcctgctctcgcaggagtttttactgcccgatgtgctgcgaatttgggattcggtatt
ctcggacgagcagcgctttagttttctcatcaaaatctgctgttccatgatattgcaagc
atgcgctgactttccacagattcatttgcatttactcatgtatttactgatttatagaat
ccaaagggaagcaattttggagaacgactttgccacgaatgtgaagctgctgcaaaacta
tacacctattgacataaacgttgtgattacttatgcagtcttcctggcg
>scf7180000006050_19847_19957 1549 bp
------------------------------------------------------------
------------------------------------------------------------
------------------------------------------------------------
------------------------------------------------------------
------------------------------------------------------------
------------------------------------------------------------
------------------------------------------------------------
------------------------------------------------------------
------------------------------------------------------------
------------------------------------------------------------
------------------------------------------------------------
------------------------------------------------------------
------------------------------------------------------------
------------------------------------------------------------
------------------------------------------------------------
------------------------------------------------------------
------------------------------------------------------------
------------------------------------------------------------
------------------------------------------------------------
------------------------------------------------------------
------------------------------------------------------------
------------------------------------------------------------
------------------------------------------------------------
----------------------------------------------------------at
ccaaagggaagcaattttggagaacgactttgcctcgaatgtgaagttgctgcaaaacta
tccacccattgacataaacgttgtgattacttatgcagtctccctggcg
>scf7180000006275_2969_3367 1549 bp
------------------------------------------------------------
------------------------------------------------------------
------------------------------------------------------------
------------------------------------------------------------
------------------------------------------------------------
------------------------------------------------------------
------------------------------------------------------------
------------------------------------------------------------
------------------------------------------------------------
------------------------------------------------------------
------------------------------------------------------------
------------------------------------------------------------
------------------------------------------------------------
------------------------------------------------------------
------------------------------------------------------------
------------------------------------------------------------
------------------------------------------------------------
------------------------------------------------------------
------------------------------------------------------------
----------tttaggaccgcatttgttaataacatgctgaagactaaatatatagatat
ctacgagcatctgaagagccaagagctgcattcgcagtactatagcttcaggtcgctcac
cctcctgctctcgcaggagtttttactgcccgatgtgctgcgaatttgggattcggtatt
ctcggacgagcagcgctttagttttctcatcaaaatctgctgttccatgatattgtaagc
atgcgctgactttcaactgattcatttgcatttactcatgtatttactaatttatagaat
ccaaagggaagcaattttggagaacgactttgcctcgaatgtgaagttgctgcaaaacta
tccacccattgacataaacgttgtgattacttatgcagtctccctggcg
>scf7180000006275_13162_13559 1549 bp
------------------------------------------------------------
------------------------------------------------------------
------------------------------------------------------------
------------------------------------------------------------
------------------------------------------------------------
------------------------------------------------------------
------------------------------------------------------------
------------------------------------------------------------
------------------------------------------------------------
------------------------------------------------------------
------------------------------------------------------------
------------------------------------------------------------
------------------------------------------------------------
------------------------------------------------------------
------------------------------------------------------------
------------------------------------------------------------
------------------------------------------------------------
------------------------------------------------------------
------------------------------------------------------------
----------tttaggaccgcatttgttaataacatgctgaagactaaagatatagatat
ctacgagcatctgaagagccaagagctgcattcgcagtactatagcttcaggtcgctca-
cctcctgctctcgcaggagtttttactgcccgatgtgctgcgaatttgggattcggtatt
ctcggacgagcagcgctttagttttctcatcaaaatctgctgttccatgatattgtaagc
atgcgctgactttcaactgattcatttgcatttactcatgtatttactgatttatagaat
ccaaagggaagcaattttggagaacgactttgcctcgaatgtgaagttgctgcaaaacta
tccacccattgacataaacgttgtgattacttatgcagtctccctggcg
>scf7180000006280_10829_11017 1549 bp
------------------------------------------------------------
------------------------------------------------------------
------------------------------------------------------------
------------------------------------------------------------
------------------------------------------------------------
------------------------------------------------------------
------------------------------------------------------------
------------------------------------------------------------
------------------------------------------------------------
------------------------------------------------------------
------------------------------------------------------------
------------------------------------------------------------
------------------------------------------------------------
------------------------------------------------------------
------------------------------------------------------------
------------------------------------------------------------
------------------------------------------------------------
------------------------------------------------------------
------------------------------------------------------------
------------------------------------------------------------
------------------------------------------------------------
------------------------------------------------------------
----------------------------------------tgttccatgatattgtaagc
atgcgctgactttcaactgattcatttgcatttactgatgtatttactgatttatagaat
ccaacggaatgcaattttggagaacgactttgcctcgaaagtgaagctgctgcaaaacta
tccacccattgacataaacgctgtgattactcatgcagtctccctggcg
>scf7180000006281_6030_6847 1549 bp
------------------------------------------------------------
------------------------------------------------------------
------------------------------------------------------------
------------------------------------------------------------
------------------------------------------------------------
------------------------------------------------------------
------------------------------------------------------------
------------------------------------------------------------
------------------------------------------------------------
------------------------------------------------------------
----gtggtgcacagtaaaggcgagcacgggcagcggcttcacgaacgggtagtgcccac
ggtgctcagctcggcgaacgtcgagcgcaag-ggttgggcatgaccaaggtgagtttagc
tcggaaattgtgctagaaaataagctcaaagtttgttccattatgcataccattgtggac
---------------------ccccactcaagcgacactcgatttaatgagcctctttgc
tcccaatcagatcaatttaatcacaaggcgttcggtggagacttatgccgccatcgagga
cggccaggagg-ccactgggaatgagattga-----------------------------
--------------gaatgaatgagatgaatgagattgtcg-------------------
----------------------------------------gcagactgtttcttctgctt
--ctgctctaatgagcgagatacgcgacttcttcatcaagactctggacgatgcggaggg
tggcataaagttcatgatgggcctgctatctaacatgctgaagactaaagatataaacat
ctacgagcatctgaagagtcaagagctgcatccgcagtactacagcttcaggtggctcac
cctcctgctctcgcaggagtttccactgcccgatgtgctgcgaatttgggattcggtatt
ctcggacgagcagcgctttaattttctcatcaaaatctgctgttccatgatattgtaagc
atgcgctgactttcaactgattcatttgcatttactgatgtatttactgatttatagaat
ccaacggaatgcaattttggagaacgactttgcctcgaaagtgaagctgctgcaaaacta
tccacccattgacataaacgctgtgattactcatgcagtctccctggcg
>scf7180000006413_39544_40484 1549 bp
------------------------------------------------------------
------------------------------------------------------------
------------------------------------------------------------
------------------------------------------------------------
------------------------------------------------------------
------------------------------------------------------------
------------------------------------------------------------
------------------------------------------------------------
------------------------------------------------------------
------------------------------------------------------------
----gtggtgcgcagtaaaggcaagcacgggcggcggcttcacgaacgggtagtgcccac
ggtgctcagctcggcgaacgtcgagcgcaaggagttgggcatgaccaaggtgagtttcgg
tcggaaattgtgctagaaaataagctcaaagtttgttccattatgcataccattgtggac
gtttagcagcaagtaagtgacccccactcaagcgacactcgatttaatgagcctctttgc
tcccaatcagatcaatttaatcacaaagcgttcggtgaagacctatgccgccatcgaggt
cggccaggaggcccactgggaagttgtgcagcccatcctattcatctacgccaagctgaa
tcctggccagggtttcgtacagggcatgaatgagattgtcggacccatctactatgtgat
ggcctcggatccggatctctcgtaccgcgcccacgc-ggagcagactgtttcttctgctt
--ctgctctaatgagcgagatacgcgacttcttcatcaagactctggacgatgcggaggg
tggcataaagttcaggatgggcctgctatctaacatgctgaagactaaagatatagacat
ctacgagcatctgaagagtcaaaaactgcatccgcagtactacagcttcaggtggctcac
cctcctgctctcgcaggagtttccactgcccgatgtgctgcgaatttgggattcggtatt
ctcggacgagcagcgctttaattttctcatcaaaatctgctattccatgatattgtaagc
atgcgctgactttcaactgattcatttgcatttactgatgtacttactgatttatagaat
ccaacgggatgcaattttggagaacgactttgcctcgaatgtgaagctgctgcaaaacta
tccacccattgacataaacgttgtgattactcatgcagtctccctg---
>scf7180000006514_1078_1249 1549 bp
atgtctattttcaaggcgcggtatggacgacacaaaaatgttatgtgttttcgggaatta
agaacaaaagattgttatcccccctgtatctttcagtataaaagagttcgatgatgcgct
ggcccaggttgtggttgacctaaaggagctgcgcagactgacgtttaatggt--------
------------------------------------------------------------
------------------------------------------------------------
------------------------------------------------------------
------------------------------------------------------------
------------------------------------------------------------
------------------------------------------------------------
------------------------------------------------------------
------------------------------------------------------------
------------------------------------------------------------
------------------------------------------------------------
------------------------------------------------------------
------------------------------------------------------------
------------------------------------------------------------
------------------------------------------------------------
------------------------------------------------------------
------------------------------------------------------------
------------------------------------------------------------
------------------------------------------------------------
------------------------------------------------------------
------------------------------------------------------------
------------------------------------------------------------
------------------------------------------------------------
-------------------------------------------------
>scf7180000006773_7350_7521 1549 bp
atgtctattttcaaggcgcggtatggacgacacaaaaatgttatgtgttttcgggaatta
agaacaaaagattgttatcccccctgtatctttcagtataaaagagttcgatgatgcgct
ggcccaggttgtggttgacctaaaggagctgcgcagactgacgtttaatggt--------
------------------------------------------------------------
------------------------------------------------------------
------------------------------------------------------------
------------------------------------------------------------
------------------------------------------------------------
------------------------------------------------------------
------------------------------------------------------------
------------------------------------------------------------
------------------------------------------------------------
------------------------------------------------------------
------------------------------------------------------------
------------------------------------------------------------
------------------------------------------------------------
------------------------------------------------------------
------------------------------------------------------------
------------------------------------------------------------
------------------------------------------------------------
------------------------------------------------------------
------------------------------------------------------------
------------------------------------------------------------
------------------------------------------------------------
------------------------------------------------------------
-------------------------------------------------
>scf7180000006843_4895_5131 1549 bp
------------------------------------------------------------
------------------------------------------------------------
------------------------------------------------------------
------------------------------------------------------------
------------------------------------------------------------
------------------------------------------------------------
------------------------------------------------------------
------------------------------------------------------------
------------------------------------------------------------
------------------------------------------------------------
------------------------------------------------------------
------------------------------------------------------------
----------------------agctca--------------------------------
------------------------------------------------------------
------------------------------------------------------------
------------------------------------------------------------
------------------------------------------------------------
----------------------------------------tcagac--------------
------------------------------------------------------------
------------------------------------------------------------
------------------------------------------------------------
------------------------------------------------------------
----cagaagcagcgctttaattttctcatcaaaatctgctgttccatgatattgtaagc
atgcgctgactttcaactgattcatttgcatttactgatgtatttactgatttatagaat
ccaacggaatgcaattttggagaacgactttgcctcgaaagtgaagctgctgcaaaacta
tccacccattgacataaacgctgtgattactcatgcagtctccctggcg
>scf7180000006843_9201_9808 1549 bp
------------------------------------------------------------
------------------------------------------------------------
------------------------------------------------------------
------------------------------------------------------------
------------------------------------------------------------
------------------------------------------------------------
------------------------------------------------------------
------------------------------------------------------------
------------------------------------------------------------
------------------------------------------------------------
----gtggtgcacagtaaaggcgagcacgggcagcggcttcacgaacgggtagtgcccac
ggtgctcagctcggcgaacgtcgagcgcaag-ggttgggcatgaccaaggtgagtttagc
tcggaaattgtgctagaaaataagctcaaagtttgttccattatgcataccattgtgga-
---------------------ccccactcaagcgacactcgatttaatgagcctctttgc
tcccaatcagatcaatttaatcacaaggcgttcggtggagacttatgccgccatcgagga
cggccaggaggcccactgggaatgagattga-----------------------------
--------------gaatgaatgagatgaatgagattgtcg-------------------
----------------------------------------gcagactgtttcttctgctt
--ctgctctaatgagcgagatacgcgacttcttcatcaagactctggacgatgcggaggg
tggcataaagttcatgatgggcctgctatctaacatgctgaagactaaagatataaacat
ctacgagcatctgaagagtcaagagctgcatccgcagtactacagcttcaggtggctcac
cctcctgctctcgcaggagtttccactgcccgatgtgctgcgaatttgggattcggtatt
ctcggacgagcagcgcttt-----------------------------------------
------------------------------------------------------------
------------------------------------------------------------
-------------------------------------------------
