# Supplementary material for: Recurrent gene co-amplification on Drosophila X and Y chromosomes
Source: PLoS Genet. 2019 Jul 22;15(7):e1008251. doi: 10.1371/journal.pgen.1008251 (PMC6690552; doi:10.1371/journal.pgen.1008251)
Supplement: S4 Data — (FASTA) [file pgen.1008251.s022.fasta]

>Dper_GL10324 1792 bp
------------------------atgttcggagtgtcgcggagtctgcttgtcaggatc
atcagacagctccgatggcagcatgccaacaccgtgctgaggcgttccgcctcgcaggcc
atcaaccagatgctgcagctgcaacagatggacatctgtgcggatcagccctcgcgcggc
ttagtgatcggtgtcttcgcggatgaggaggacaagaacgatgccggcatcctgaccccg
gccggttggcggtacaacgtgaccaagaccaacggccgcctcatccaggtcctgcgtatg
tccggacccatgcccaagcggggcgaggcccgtctgctcttcgcgatcgagccagagcgc
atcccctactactctgtggtggctgtggtcggcctcggcaaggagtgcctcgggtacaat
ccctacgaggtgctcgacgagcagaaggaggcgatccgtcgctctgtggccgccgcctgc
cgcatcctggccgagctggacaccgacagaatcgaagttgaaaactgcggccacgccgag
tccgccgccgagggggccgcattgggcatctggctctaccaggaggtgcgtaacccacag
aacaggattccagtgccgtcgctggacttatacgcaagaaaagacgaggtctgcgacctc
gaaggatggcgcattggtctgcagaaggcagccgcccagaacctgacgcggcagctgcag
gagatgccctccaacctgctcacacccacagcctttgcgcagaatgtcgtcgaggtgctg
tgcaagtccggtgtcaatgtggaggtcaaggtcgagggctgg-gccgagagccagtcgat
gcacgccttcctggctgtgggcaaggcctcgtgcgagccacccatcttcttggagctgag
ttactacggcacctgtgccgaggagcgtcccattgtactggtgggccaaggcgtgactta
cgatgccggtggcttatgcctgaagagacgcaaagaactgtacaacatgcgtggcgacat
gaccggagcagcagtcgtcgtagccacctgtcgagccgtggccagtctccgtttacccgt
-----------------------------------------------------caacatc
cgtggtctgatacctctgtgtgaaaacgttgttggctgcaattcgtttcgtcccggggac
atggtcaagtcaatgaacggcaagaccatcgagatccaatgcaccgatcacgaggatgta
ctggtcctggcagatgccctgctttatgcgcaaaacttctgtcccaagtgcatcattgac
gtcggcacctgctcgggctacatgcgtcagtccctggacgaagcagccgccggagtgttc
acaaactcggagatcctgtggcagcagatcaagcacgccagcatgcacaccggagaccgc
gtgtggcgcttcccgttgtggaactactacagcaaggcagtgcgtgccggatcccgcagc
gatgtccagaactacggcattggccgaggtggacgtccctgcaaggccgctgccttcctg
cgtgagttcgttccctgcggccagtggatgcacatt------------------------
----------------------------------gatgccacgaacgtgatggtcaccaa
cggcatcgactttgagtatcttcgccgtggcatggctggccgtccgacccgcaccctggt
cgagtttattgcccagaccatctgcaaggacaccgccccgaagttgggcaag
>Dper_GL10325 1792 bp
---------------------atgatgcttggcgttgtacgtcggctggtctcccaggcc
ttccggcagcgcctgcgaccaggtccccaggctatccagcgccgctccgcctcgcaggcg
gtaaaccagatgttgcagctccagcagatggatatgtgtgcgggtcctccatcgcgcggg
cttgtggtcggcgtgttcgccgacgaaacggaccgcaatgatgctggcgtcctcaccgcg
gccggttggcggtacaatgtccagaagactgccggccgattgttagaggtcctccgcatg
tccggacccatgcccaagcggggcgaggctcgccttttctttgcgatcgagccagagcgc
atcccctattactctgtggtggctgtggtcggcctcggcaaggagtgtctcggctacaat
ccctacgaggtgctcgacgaacagaaggaggcgatccgtcgctccgtggccgccgcctgc
cgtatcctggccgagctggacaccgacagaatcgaagttgaaaactgcggccacgccgag
tccaccgccgagggggccgcattgggcatctggctctaccaggagctgcgcaacccacag
aacaggattccagtg-cgtcgctggacttatacgcaagaaaagacgagttctgcgacctc
gaaggatggcgcattggtctgcagtaggcagccgcccagaacctga--------------
------------------------------------------------------------
------------------------------------------------------------
------------------------------------------------------------
------------------------------------------------------------
------------------------------------------------------------
------------------------------------------------------------
------------------------------------------------------------
------------------------------------------------------------
------------------------------------------------------------
------------------------------------------------------------
------------------------------------------------------------
------------------------------------------------------------
------------------------------------------------------------
------------------------------------------------------------
------------------------------------------------------------
------------------------------------------------------------
------------------------------------------------------------
----------------------------------------------------
>dmel_SLap1 1792 bp
------------------------atgttcggaaaaactcgtcagttgctattcagcgtt
tgcattcggttgtgccgacgatatgtcccgaagttcatcaagcgttccgcctcgcaggcg
gttaaccagatgctgctgctccagcagatggacatctgtgcggatcagccgtcgcgagcc
ttggtcataggcgtctatgcggatgaggaggacaagaacgatgccggcattctgaccccc
gccggctggcgttataatcttcaaaagacaaatggtcgtctgatagaggtgctccggatg
tcgggacccatgcccaagagaggcgaggcccgtcttctcttcgccgttgagccggagcgt
attccctattattctgtggtggcggtcgttggtctgggtaaggagtgcttgggctataat
ccctatgaggtcctggacgaacagaaggaggctatccgaaggtcggtggccgctgcctgt
aggattctcgccgagttggataccgatcgtattgaggtggagaactgcggacacgccgaa
tcggctgccgaaggtgccgccttgggtatctggttgtaccaggaattgcgcgatcccaag
acccgaatctttgttccggccatcgatttgtacgccaccaaggacgaggtctgcgacata
gaaggatggcgcattgggctgcaaaaggctgccgcgcagaacctgacccgccagttgcag
gagatgccctccaaccttttgacccccactgcctttgcccagaatgtcgtcgaagtgctc
tgtaagtccggcgtcaatgtagaggtcaaagtcgagggttgg-gctgagagccagtcgat
gcacgccttcttggcggtgggaaaggcctcttgcgaaccaccaatctttctggagctgag
ctactacggcacctgcgcggaggagagacccatcgtcctggttggacagggcatcaccta
cgatgccggcggtctgtgcctgaagaaaaagaaggagctcttcaacatgcgcggcgacat
gactggagcggctgtggtggtggccacatgtcgggccgttgctggacttagattgcctgt
-----------------------------------------------------caatatc
cgaggccttattcctctgtgcgaaaacgtcgttggctgcaactccttccgaccaggtgac
atggtcaagtctatgaatggcaagaccattgaggtgcagtgcacggatcacgaggatgtc
ttggttctggccgatgccctgctgtatgcccagaacttctgccccaagtgcatcattgac
atcggcacctgttcgggatacatgcgtcagtccctcgacgaagctgcttgcggtgtgttc
accaactccgagatcctttggcagcagatcaagcacgccagcatgcacactggagaccgc
gtgtggcgcttcccgttgtggaacttctacagcaaggcggttcgtgccggaggacgaagt
gatgtccagaactacggtatcggtcgtggtggacgcccttgcaaggctgccgccttcctt
cgtgaatttgtgccttgcggccaatggatgcatatt------------------------
----------------------------------gatgccaccaatgtgatggtcaccaa
cggtattgacttcgagtacctgcgacgcggaatggctggccgacccactcgtactcttat
cgaattcattgcacagacgatctgcaaagacaccgctcccaagatgggcaag
>dmel_SLap2 1792 bp
------------------------atgtttcggttttctcgcaatgccataacccgggcg
tgtagtctctttcgtcggccgga------ggtgatccgtcatcgcagcgcctcgcaggcg
atcaaccagatgctgcagctgcagcagatggagatctgcgcggatcctccgtcgcgtggc
ttggtcgttggagtctacgccgacgaggaggacaagaacgacgctggcatcctgacgcca
accggctggaagtacaatgtgcagaagacgcacggtcggttgctagaagtgctgcgaatg
tccggacccatgcccaaaaggggagagacccgcctcctgttcgccgtggagccggagcgc
gtgccctactattcggcggtggcagttatcggtttgggtaaggaatgcctgggctataac
ccatacgaggtgctcgacgagcagaaggaggccatccgacggtcggtagcggatgcctgc
cgaatactcgctgaactggacaccgaccgcatcgaagtagagaactgtggacacgccgaa
tctgccgcggagggagcagctctcgggatctggatctaccaggagcttcgcgatcccaag
cggcgaatctcagtgccttccatcgatctgtatgccactaaggatgagatttgcgacata
gaaggatggcgtatcggcctgcaaaaggctgccgcgcagaacctgacccgccagttgcag
gagatgccctccaaccttttgacccccactgcctttgcccagaatgtcgtcgaagtgctt
tgtaagtccggcgtcaatgtagaggtcaaagtcgagggttgg-gctgagagccagtcgat
gcacgccttcttggcggtgggaaaggcctcttgcgaaccaccaatctttctggagctgag
ctactacggcacctgtgccgaggagcgacccatcgtcttggttgggcagggagtgactta
cgatgcaggtggtttgtgcttaaaggagaagcaggaacttttccacatgcgcggagatat
gactggtgcggccgtagtggtggccacttgtcgtgctgtcgctggcctgaggttaccggt
-----------------------------------------------------caatatt
cgtggactaatacccctgtgcgagaacgttattggatgcaattccttccgtcctggagac
atggtgaaatccatgaatggcaagaccattgaggtgcagtgcaccgaccacgaagatgtt
ctagtgctggcggatgcccttctgtacgggcagaacttctgtccgaagtgcatcattgac
attggcacctgctcgggatatatgcgccaagcgttggatgaggctgcctgtggggtgttt
accaactctgagatcctttggcagcagatcaagcacgccagcatgcacactggagaccgc
gtgtggcgtttccccctgtggaactactacagcaaggcggtgcgtgccggtggacgcagt
gatgtccagaactacggtatcggtcgtggtggacgtccttgcaaagctgccgctttcctt
cgtgaatttgtgccttgcggccaatggatgcatatt------------------------
----------------------------------gatgccaccaacgtgatgatcacacg
tggtgatgagttcgagtatctgcgagagggcatggccggacgtccaacaaggacactcat
cgagtttattgcacagtccatatgcaaggacacagctccaaagcttaacaag
>dpse_SLapDup_FBtr0287523 1792 bp
---------------------atgatgctttgcgttgtacgtcggctggtctcccaggcc
ttccggcagcgcctgcgaccacgtccccaggctatccagcgccgctccgtctcgcaggcg
gtaaaccagatgttgcagctccagcagatggatatgtgtgcggatcctccatcgcgcggg
cttg------------------------cggaccgcaatgatgctggcatcctcaccgcg
gccggttggcggtacaatgtccagaagactgcaggcctattgttagaggttctccgcatg
tccggacccatgcgcaagcggggcgaggctcgccttttctttgcgatcgagccagagcgc
atcccctgttactctgtggtggctgtggtcggcctcggcaaggagtgcctcggctacaat
ccctacgaggtgctcgacgaacagaaggaggcgatccgtcgctccgtggccgccgcctgc
cgcatcctggccgagctggacaccgacagaatcgaagttgaaaactgcggccacgccgag
tccgccgccgagggggccgcgttggggatctggctctaccaggagctgcgcaacccacag
aacaggattccagtgccgtcgctggacttatacgcaagaaaagacgagttctgcgacctc
gaaggacggcgcattggtctgcagaaggcagccacccagaacctgacgagacagctgcag
gagatgccctccaacctcctc-------caaccttt------------------------
----------atgtcaatag----------------------------------------
------------------------------------------------------------
------------------------------------------------------------
------------------------------------------------------------
------------------------------------------------------------
------------------------------------------------------------
------------------------------------------------------------
------------------------------------------------------------
------------------------------------------------------------
------------------------------------------------------------
------------------------------------------------------------
------------------------------------------------------------
------------------------------------------------------------
------------------------------------------------------------
------------------------------------------------------------
------------------------------------------------------------
----------------------------------------------------
>dpse_SLap_FBtr0287522 1792 bp
atgttgtgtgtttgatgaggtgcaatattcggagtgtcgcggagtctgcttgtcaggatc
gtcagacagctccgctggcagtatgccgacaccgtgctgaggcgttccgcctcgcaggcc
atcaaccagatgctgcagctgcaacagatggacatctgtgcggatcagccctcacgcggc
ttggtgatcggtgtcttcgcggatgaggaggacaagaacgatgccggcatcctgacaccg
gccggttggcggtacaacgtgaccaagaccaacggccgcctcatccaggtcctgcgtatg
tccggacccatgcccaagcggggcgaggcccgtctgctcttcgcgatcgagccagagcgc
atcccctactactctgtggtggctgtggtcggcctcggcaaggagtgcctcggctacaat
ccctacgaggtgctcgacgaacagaaggaggcgatccgtcgctccgtggccgccgcctgc
cgcatcctggccgagctggacaccgacagaatcgaagttgaaaactgcggccacgccgag
tccgccgccgagggggccgcgttgggcatctgggcctatcaagagctgcgagaccccaag
caacgcgtctccgtaccgtccattgatttgtttgccaccccagatgatatttgcgacatc
gaaggatggcgcattggtctgcagaaggcagccgcccagaacctgacgcggcagctgcag
gagatgccctccaacctcctcacacccacagcctttgcgcagaatgtcgtcgaggtgctg
tgcaagtccggtgtcaatgtggaggtcaaggtcgagggctgg-gccgagagccagtcgat
gcacgccttcctggctgtgggcaaggcctcgtgcgagccacccatcttcttggagctgag
ttactacggcacctgtgccgaggagcgtcccattgtactggtgggccaaggcgtgactta
cgatgccggtggcttatgcctgaagagacggaaagaactgtacaacatgcgtggcgacat
gaccggagcagcagtcgtcgtagccacctgtcgagccgtggccagtctccgtttacccgt
-----------------------------------------------------caacatc
cgtggtctgatacctctgtgtgaaaacgttgttggctgcaattcgtttcgtcccggggac
atggtcaagtccatgaacggcaagaccatcgagatccaatgcaccgatcacgaggatgta
ctggtcctggcagacgccctgctgtatgcgcaaaatttctgtcccaagtgcatcattgac
gtcggcacctgctcgggctacatgcgtcagtccctggacgaggcagccgccggagtgttc
acaaactcggagatcctgtggcagcagatcaagcacgccagcatgcacaccggagaccgc
gtgtggcgctttccgttgtggaactactacagcaaggcagtgcgtgccggatcccgcagc
gatgtccagaactacggcattggccgaggtggacgtccctgcaaggccgctgccttcctg
cgtgagttcgtgccctgcggccagtggatgcacatt------------------------
----------------------------------gatgccacgaacgtgatggtcaccaa
cggcatcgactttgagtaccttcgccgtggcatggctggccgtccgacccgcaccctggt
cgagtttattgcccagaccatctgcaaggacaccgccccgaagttgggcaag
>dmir_SLap1 1792 bp
------------------------------------------------------------
------------------------------------------------------------
---------atgctgcagctgcagcagatggacatctgtgcggatcagccctcgcgcggt
ttagtgatcggtgtctttgcggatgaggaggacaagaacgatgccggcatcctgaccccg
gccggttggcggtacaacgtgaccaagaccaacggccgcctcatccaggtcctgcgtatg
tccggacccatgcccaagaggggcgaggcccgtctgctcttcgcgatcgagccagagcgc
atcccgtactactctgtggtggctgtggtcggcctcggcaaggagtgcctcggctacaat
ccgtacgaggtgctcgacgagcagaaggaggcgatccgtcgctccgtggccgccgcctgc
cgcatcctggccgagctggacaccgacagaatcgaagttgaaaactgcggccacgccgag
tccgccgccgagggggcagcgttgggcatctgggcttatcaagagctgcgagaccccaag
caacgcctctccgtaccgtccattgatttgtttgccaccccagatgatatttgcgacatc
gaaggatggcgcataggcctgcagaaggcagccgcccagaacctgacgcggcagctgcag
gagatgccctccaacctcctcacacccacagcctttgcgcagaatgtcgtcgaggtgctt
tgcaagtccggtgtcaatgtggaggtcaaagtcgagggctgg-gccgagagccagtcgat
gcacgccttcctggctgtgggcaaggcctcgtgcgagccacccatcttcctggagctgag
ttactacggcacctgtgccgaggagcgtcccattgtactggtgggccaaggcgtgactta
cgatgctggaggattgtgcctgaagagacgcaacgaactgtacaacatgcgtggcgacat
gaccggagcagcagtcgtcgtagccacctgtcgagccgtggccggtctccgtttacccgt
-----------------------------------------------------caacatc
cgtggtctgatacctctttgtgaaaacgttgttggttgcaattcgtttcgtcccggggac
atggtcaagtccatgaacggcaagaccatcgagatccagtgcaccgatcacgaggatgta
ctggtcctggcagacgccctgctgtatgcgcaaaacttctgtcccaagtgcatcattgac
gtcggcacctgctcgggctacatgcgtcagtccctggacgaagcagccgccggagtcttc
accaactcggagatcctgtggcagcagatcaagcacgccagcatgcacaccggagaccgc
gtgtggcgcttcccgttgtggaactactacagcaaggccgtgcgtgccggatcccgcagc
gatgtccagaactacggcattggccgaggtggacgtccctgcaaggccgctgccttcctg
cgtgagttcgtgccgtgtggccagtggatgcacatt------------------------
----------------------------------gatgccacgaacgtgatggtcaccaa
cggcatcgactttgagtaccttcgccgtggcatggctggccgtccgacccgcaccctggt
cgagttcattgcccagaccatctgcaaggacaccgcgccgaagttgggcaag
>dmir_SLap2 1792 bp
---------------------atgatgcttcgcgttgtacgtcggctggtccatccggcc
ttccggcagcgcctgcgaccacgtccccaggctatccagcgccgctccgcctcgcaggcg
gtaaaccagatgttgcagctccagcagatggatatgtgtgcggatcctccatcgcgcgga
cttgtggtcggcgtgttcgccgacgaaacggaccgcaatgattctggcatcctcaccccg
gccggttggcggtacaatgtccagaagactgccggccgattgctagaggtcctccgcatg
tccggacccatgcccaagcggggcgaggctcgccttttcttcgcgatcgagccagagcgc
atcccctattactctgtggtggctgtggtcggcctcggcaaggagtgcctcggctacaat
ccctacgaggtgctcgacgaacagaaagaggcgatccgtcgctccgtggccgccgcctgc
cgcatcctggccgagctggacaccgacagaatcgaagttgaaaactgcggccacgccgag
tccgccgccgagggggccgcattgggcatctggctctaccaggagctgcgcaacctacag
aacaggattccagtgccgtcgctggacttgtacgcaacaaaggacgaggtctgcgacctc
gaaggatggcgaattggtctgcagaaggcagccgcccagaacctgacgagacagctgcag
gagatgccctccaacctcctcacacccacagcctttgcgcagaatgtcgtcgaggtgctt
tgcaagtccggtgtcaatgtggaggtcaaagtcgagggctgg-gccgagagccagtcgat
gcacgccttcctggctgtgggcaaggcctcgtgcgagccacccatcttcctggagctgag
ttactacggcacttgtgccgaggagcgtcccattgtgctggtgggccaaggcgtgacgta
cgatgctggaggattgtgcctgaaagagaaacatgagctcttccatatgcgtggggacat
gaccggggccgccgttgtggtggcctgttgtcgagctgtggctggcctgcgtttaccggt
-----------------------------------------------------caacatt
cgcggcctgatacctctttgtgaaaacgtagtgggctgcaattcggtccgtcctggggac
atggtcaagtccatgaacggcaagaccatcgagatccagtgcaccgatcacgaggatgta
ctggtcctggcagacgccctgctgtatgcgcaaaacttctgtcccaagtgcatcattgac
gtcggcacctgctcgggctacatgcgccaggccctggatgagtcggctgcgggggtcttt
accaactcggagatcctgtggcagcagatcaagcacgccagcatgcacaccggagatcgc
gtgtggcgcttcccattgtggaaatattacagcaaggccgtgcgtgccgggggacgcagc
gatgtgcagaactacggcattgaccgaggtggacgtccctgcaaggccgctgcctttctc
cgtgagtttgtgccctgcggccagtggatgcatatt------------------------
----------------------------------gatgctacaaatgtgatggtgacaaa
gggcttcgaatacgagtatctgcgcaagggaatggccggccgcccgacccgaacactggt
ggagtttattgctcagacgatttgcaaggatacggccccacgtttggccaag
>scf7180000004823_17529_18884 1792 bp
ttgtgtagggcttaacgaaaaatgatgcttggcgttgtacgtcggctggtctcccaggcc
ttccggcagcgcctgcgaccacgtccccaggctatccagcgccgctccgcctcgcaggcg
gtaaactagatgttgcagctccagcagatggacatgtgtgc-gatcctccatcccgcgga
cttgtggtcggcgtgttcgccgacgaaacggaccgcaatgatgctggcgtcctcaccgcg
gccggttggcggtacaatgtccagaagactgccggccgattgctagaggtcctccgcatg
tccggacccatgcccaagcggggcgaggctcgccttttcttcgcgatcgagccagagcgc
atcccctattactctgtggtggctgtggtcggcctcggcaaggagtgcctcggcaacaat
ccctacgaggtgctcgacgaacagaaggaggcgatccgtcgctccgtggccgccgcctgc
cgtatcctggccgagctggacactgatagaatagaagttgaaaactgcggccacgccgag
tccgccgccgagggggccgcattgggtatctggctctaccaggagctgcgcaacccacag
aacaggattccagtgccgtcgctggacttatacgcaagaaaagacgag------------
--------------------acagtagaca-------------tgaccaggccgccg---
------------------------------------------------------------
------------------------------------------------------------
------------------------------------------------------------
------------------------------------------------------------
------------------------------------------------------------
--------------ttgtggtggcctgttgtcgagctgtggctggcctgcgtttaccggt
aag---------------------------------------------------tacatt
cgcggcctgatacctctttgtgaaaacgtggtgggctgcaattcggtccgtactggggac
atggtcaagtccatgaacggcaagaccatcgagatccagtgcgccgatcacgaggatgta
ctggtcctggcagtcgctctgctgtatgcgcaaatcttctgtcccaagtgcatcattgac
gtcggcacctgctcgggctacatgcgccaggccctggatgagtcggctgcggtggtcttt
accaactcggagatcctgtggctgcagatcaagcacgccagcatgcataccggagatcgt
gtgtggcgcttcccattgtggaaatattacagcaaggccgtgcgtgccgggggacgaagc
gatgtacagaactatggcat-------------------tgcaaggccgctgcctttctc
cgtgagtttgtgccctgtggccagtggatgcatattgtgagtattgtggg---ctttgtt
ggggcgcagatcttatggactttctccctcaaaggatgccacaaatgtgatggtgacaaa
gggcttcgaatacgagtatctgcgcaggggaatggccggccgcccgacccgaacactggt
ggagtttattgctcagacgatttgcaaggatacggccccacgcttggccaag
>scf7180000004823_23318_25765 1792 bp
ttgtgtagggcttaacgaaaaatgatgcttggcgttgtacgtcggctggtctcccaggcc
ttccggcagcgcctgcgaccacgtccccaggctatccagcgccgctccgcctcgcaggcg
gtaaaccagatgttgcagctccagcagatggacatgtgtgcggatcctccatcccgcgga
cttgtggtcggcgtgttcgccgacgaaacggaccgcaatgatgctggcgtcctcaccgcg
gccggttggcggtacaatgtccagaagactgccggccgattgctagaggtcctccgcatg
tccggacccatgcccaagcggggcgaggctcgccttttcttcgcgatcgagccagagcgc
atcccctattactctgtggtggctgtggtcggcctcggcaaggagtgcctcggctacaat
ccctacgaggtgctcgacgaacagaaggaggcgatccgtcgctccgtggcggccgcctgc
cgtatcctggccgagctggacactgatagaatagaagttgaaaactgcggccacgccgag
tccgccgccgagggggccgcattgggcatctggctctaccaggagctgcgcaacccacag
aacaggattcaagtgccgtcgctggacttatacgcaagaaaagacgaggtctgcgacctc
gaaggatggcgcattggtctgcagaaggcagccgcccagaacctgacgagacagctgcag
gagatgccctccaacctcctcacacccacagcttttgcgcagaatgtcgtcgaggtgctg
tgcaaatccggtgtcaatgtggaggtcaaggtcgagggctgg-gccgagagccagtcaat
gcacgccttcctggctgtgggcaaggcctcgtgcgagccacccatcttcctggagctgag
ttactatggcacctgtgccgaggagcgccccattgtgatggtgggccaaggcgtgactta
cgatgctggaggattgtgcctgaaagagaaacctgagctcttccatatgcgtggcgacat
gaccggggccgccgttgtggtggcctgttgtcgagctgtggctggcctgcgtttaccggt
aagtactcaagacagaaatgatatctccttgaataataatgctgttcttaggtcaacatt
cgcggcctgatacctctttgtgaaaacgtggtgggctgcaattcggtccgtactggggac
atggtcaagtccatgaacggcaagaccatcgagatccagtgcaccgatcacgaggatgta
ctggtcctggcagacgctctgctgtatgcgcaaaacttctgtcccaagtgcatcattgac
gtcggcacctgctcgggctacatgcgccaggccctggatgagtcggctgc-ggggtcttt
accaactcggagatcctgtggcagcagatcaagcacgccagcatgcataccggagatcgt
gtgtggcgcttcccattgtggaaatattacagcaaggccgtgcgtgcc-ggggacgcagc
gatgtacagaactatggcattgaccgaggtggacgtccctgcaaggccgctgcctttctc
cgtgagtttgtgccctgtggccagtggatgcatattgtgagtattgtggg--gctttgtt
-gggcgcagatcttatggactttctccctcaaaggatgccacaaatgtgatggtgacaaa
gggcttcgaatacgagtatctgcgcaggggaatggccggccgcccgacccgaacactggt
ggagtttattgctcagacgatttgcaaggatacggccccacgcttggccaag
>scf7180000004832_6324_7652 1792 bp
------------------------------------------------------------
------------------------------------------------------------
------------------------------------------------------------
------------------------------------------------------------
------------------------------------------------------------
------------------------------------------------------------
------------------------------------------------------------
------------------------aaggaggcgatccgtcgttccgtggccgccgcctgc
cgtatcctggccgatctggacaccgacagaatcgaagttaaaaactgcggccacgccgag
tccgccgccgagggggccgtattgggcatctggctctaccaggagctgcgcaacccacag
aacaggattccagtgccgtcgatggacttatacgcaagaaaagacgaggtctgcgacctc
gaaggatggcgtactggtctgcagaaggcagccgcccagaacctgacgagacagctgcag
gagatggcctccaacctcctcacacccacagcttttgcgcggaat---gtcgaggtgctg
tgcaaatccggtgtcaatgtggaggtcaaggtcgagggctggtgccgagagccagtcaat
gcacgccttcctggctgt-ggcaaggcctcgtgcgagccacccatcttcctgcagctgag
ttactacggcacctgtgccgaggagcgccccattgtgctggtgggccaaggcgcgactta
cgatgctggaggattgtgcctgaaagagaaacatgagctcttccatatgcgtggcgacat
gatcggcgccgccgttgtggtggcctgttgtcgagctgtggctggcctgcgtttaccggt
aagtactcaggacagaaatg--atctccttgaataataacgctgttcttaggtcaacatt
cgcggcctgatacctctttgggaaaacgtggtgggctgcaattcggtctgtactggggac
atggtcaagtccatgaacgacaagaccatcgagatccagtgcaccgatcacgacgatgta
ctggtcctggcagacgccctgctgtatgcgcaaaacttctatcccaagtgcatcattgac
gtcggcacctgctcgggctacatgagccaggccctggatgggtcggctgc-ggggtcttt
accaactcggagattttggggcagcagatcaagcacgccagcatgcataccggagatcgt
gtgtggcgcttcccattgtggaaatattacagcaaagccgtgcgtgcagggggacgcagc
gatgtgcagaactatggcattgaccgaggtggacgtccctgcaaggccgctgactttctc
cgtgagtttgtaccctgtggccagt------------tgagtattgtggggcgctttgtt
ggggcgcagatcttatggactttctccctcaaaggatgccacaaatgtgatggtgacaaa
gggtttcgaatacgagtatctgcgcaagggaatggccggccgcccgacccgaacactggt
ggagtttattgctcagacgatttgcaaggatacggccccacgtttggccaag
>scf7180000005232_18759_19728 1792 bp
------------------------------------------------------------
------------------------------------------------------------
------------------------------------------------------------
------------------------------------------------------------
------------------------------------------------------------
------------------------------------------------------------
------------------------------------------------------------
------------------------aaggaggcgatccgtcgttccgtggccgccgcctgc
cgtatcctggccgatctggacaccgacagaatcgaagttaaaaactgcggccacgccgag
tccgccgccgagggggccgtattgggcatctggctctaccaggagctgcgcaacccacag
aacaagattccagtgccgtcgatggacttatacgcaagaaaagacgaggtctgcgacctc
gaaggatggcgtactggtctgcagaaggcagccgcccagaacctgacgagacagctgcag
gagatggcctccaacctcctcacacccacagcttttgcgc-gaat---gtcgaggtgctg
tgcaaatccggtgtcaatgtggaggtcaaggtcgagggctggtg-cgagagccagtcaat
gcacgccttcctggctgtgggcaaggcctcgtgcgagccacccatcttcctgcagctgag
ttactacggcacctgtgccgaggagcg-cccattgtgctggtgggccaaggcgcgactta
cgatgctggaggattgtgcctgaaagagaaacatgagctcttccatatgcgtggcgacat
gatcggcgccgccgttgtggtggcctgttgtcgagctgtggctggcctgcgtttaccggt
aagtactcaggacagaaatg--atctccttgaataataacgctgttcttaggtcaacatt
cgcggcctgatacctctttgggaaaacgtggtgggctgcaattcggtctgtact-gggac
atggtcaagtccatgaacgacaagaccatcgagatccagtgcaccgatcacgacgatgta
ctggtctaggcagacgccctgctgtatgcgcaaaacttctatcccaagtgcatcattgac
gtcggcacctgctcgggctacatgagccaggccctggatgggtcggct-gcggggtcttt
accaactcggagattttg-ggcagcagatcaagcacgccagcatg---------------
------------------------------------------------------------
------------------------------------------------------------
------------------------------------------------------------
------------------------------------------------------------
------------------------------------------------------------
----------------------------------------------------
>scf7180000005294_3273_3565 1792 bp
ttgtgtagggcttaacgaaaaatgatgcttggcgttgtacgtcggctggtctcccaggcc
ttccggcagcgcctgcgaccacgtccccaggctatccagcgccgctccgcctcgcaggcg
gtaaaccagatgttgcagctccagcagatggacatgtgtgcggatcctccat-ccgcgga
cttgtggtcggcgtgttcgccgacgaaacggaccgcaatgatgctggcgtcctcaccgcg
gccggttggcggtacaatgtccagaagactgccggccgattgctagaggacctc------
------------------------------------------------------------
------------------------------------------------------------
------------------------------------------------------------
------------------------------------------------------------
------------------------------------------------------------
------------------------------------------------------------
------------------------------------------------------------
------------------------------------------------------------
------------------------------------------------------------
------------------------------------------------------------
------------------------------------------------------------
------------------------------------------------------------
------------------------------------------------------------
------------------------------------------------------------
------------------------------------------------------------
------------------------------------------------------------
------------------------------------------------------------
------------------------------------------------------------
------------------------------------------------------------
------------------------------------------------------------
------------------------------------------------------------
------------------------------------------------------------
------------------------------------------------------------
------------------------------------------------------------
----------------------------------------------------
>scf7180000005294_3935_5721 1792 bp
ttgtgtagggcttaacgaaaaatgatgcttggcgttgtacgtcggctggtctcccaggcc
ttccggcagcgcctgcgaccacgtccccaggctatccagcgccgctccgcctcgcaggcg
gtaaaccagatgttgcagctccagcagatggacatgtgtgcggatcctccatcccgcgga
cttgtggtcggcgtgttcgccgacgaaacggaccgcaatgatgctggcgtcctcaccgcg
gccggttggcggtacaatgtccagaagactgccggccgattgctagaggtcctccgcatg
tccggacccatgcccaagc-gggcgaggctcgccttttcttcgcgatcgagccagagcgc
atcccctattactctgtggtggctgtggtcggcctcggcaaggagtgcctcggctacaat
ccctacgaggtgctcgacgaacagaaggaggcgatccgtcgctccgtggcggccgcctgc
cgtatcctggccgagctggacactgatagaatagaagttgaaaactgcggccacgccgag
tccgccgccgagggggccgcattgggcatctggctctaccaggagctgcgcaacccacag
aacaggattcaagtgccgtcgctggacttatacgcaagaaaagacgaggtctgcgacctc
gaaggatggcgcattggtctgcagaaggcagccgcccagaacctgacgagacagctgcag
gagatgccctccaacctcctcacacccacagcttttgcgcagaatgtcgtcgaggtgctg
tgcaaatccggtgtcaatgtggaggtcaaggtcgagggctgg-gccgagagccagtcaat
gcacgccttcctggctgtgggcaaggcctcgtgcgagccacccatcttcctggagctgag
ttactatggcacctgtgccgaggagcgccccattgtgatggtgggccaaggcgtgactta
cgatgctggaggattgtgcctgaaagagaaacctgagctcttccatatgcgtggcgacat
gaccggggccgccgttgtggtggcctgttgtcgagctgtggctggcctgcgtttaccggt
aagtactcaagacagaaatgatatctccttgaataataatgctgttcttaggtcaacatt
cgcggcctgatacctctttgtgaaaacgtggtgggctgcaattcggtccgtactggggac
atggtcaagtccatgaacggcaagaccatcgagatccagtgcaccgatcacgaggatgta
ctggtcctggcagacgctctgctgtatgcgcaaaacttctgtcccaagtgcatcattgac
gtcggcacctgctcgggctacatgcgccaggccctggatgagtcggctgcgggggtcttt
accaactcggagatcctgtggcagcagatcaagcacgccagcatgcataccggagatcgt
gtgtggcgcttcccattgtggaaatattacagcaaggccgtgcgtgcc-ggggacgcagc
gatgtacagaactatggcattgaccgaggtggacgtccctgcaaggccgctgcctttctc
cgtgagtttgtgccctgtggccagtggatgcatattgtgagtattgtggg--gctttgtt
ggggcgcagatcttatggactttctccctcaaaggatgccacaaatgtgatggtgacaaa
gggcttcgaatacgagtatctgcgcaggggaatggccggccgcccgacccgaacactggt
ggagtttattgctcagacgatttgcaaggatacggccccacgcttggccaag
>scf7180000005294_15971_17626 1792 bp
------------------------------------------------------------
------------------------------------------------------------
------------ttgcagctccagcagatggacatgtgtgcggatcctccatcccgcgga
cttgtggtcggcgtgttcgccgacgaaacggaccgcaatgatgctggcgtcctcaccgcg
gccggttggcggtacaatgtccagaagactgccggccgattgctagaggtcctccgcatg
tccggacccatgcccaagcggggcgaggctcgccttttcttcgcgatcgagccagagcgc
atcccctattactctgtggtggctgtggtcggcctcggcaaggagtgcctcggctacaat
ccctacgaggtgctcgacgaacagaaggaggcgatccgtcgctccgtggcggccgcctgc
cgtatcctggccgagctggacactgatagaatagaagttgaaaactgcggccacgccgag
tccgccgccgagggggccgcattgggcatctggctctaccaggagctgcgcaacccacag
aacaggattccagtgccgtcgctggacttatacgcaagaaaagacgaggtctgcgacctc
gaaggatggcgcattggtctgcagaaggcagccgcccagaacctgacgagacagctgcag
gagatgccctccaacctcctcaca-ccacagcttttgcgcagaatgtcgtcgaggtgctg
tgcaaatccggtgtcaatgtggaggtcaaggtcgagggctgg-gccgagagccagtcaat
gcacgccttcctggctgtgggcaaggcctcgtgcgagccacccatcttcctggagctgag
ttactatggcacctgtgccgaggagcgccccattgtgctggtgggccaaggcgtgactta
cgatgctggaggattgtgcctgaaagagaaacctgagctcttccatatgcgtggcgacat
gaccggggccgccgttgtggtggcctgttgtcgagctgtggctggcctgcgtttaccggt
aagtactcaagacagaaatgatatctccttgaataataatgctgttcttaggtcaacatt
cgcggcctgatacctctttgtgaaaacgtggtgggctgcaattcggtccgtactggggac
atggtcaagtccatgaacggcaagaccatcgagatccagtgcaccgatcacgaggatgta
ctggtcctggcagacgctctgctgtatgcgcaaaacttctgtcccaagtgcatcattgac
gtcggcacctgctcgggctacatgcgccaggccctggatgagtcggctgcgggggtcttt
accaactcggagatcctgtggcagcagatcaagcacgccagcatgcataccggagatcgt
gtgtggcgcttcccattgtggaaatattacagcaaggccgtgcgtgccgggggacgcagc
gatgtacagaactatggcattgaccgaggtggacgtccctgcaaggccgctgcctttctc
cgtgagtttgtgccctgtggccagtggatgcatattgtgagtattgtggg--gctttgtt
ggggcgcagatcttatggactttctccctcaaaggatgccacaaatgtgatggtgacaaa
gggcttcgaatacgagtatctgcgcaggggaatggccggccgcccgacccgaacactggt
ggagtttattgctcagacgatttgcaaggatacggccccacgcttggccaag
>scf7180000005295_4299_5979 1792 bp
------------------------------------------------------------
------------------------------gctatccagcgccgctccgcctcgcaggcg
gtaaaccagatgttgcagctccagcagatggacatgtgtgcggatcctccat-ccgcgga
cttgtggtcggcgtgttcgccgacgaaacggaccgcaatgatgctggcgtcctcaccgcg
gccggttggcggtacaatgtccagaagactgccggccgattgctagaggtcctccgcatg
tccggacccatgcccaagcggggcgaggctcgccttttcttcgcgatcgagccagagcgc
atcccctattactctgtggtggctgtggtcggcctcggcaaggagtgcctcggctacaat
ccctacgaggtgctcgacgaacagaaggaggcgatccgtcgctccgtggc-gccgcctgc
cgtatcctggccgagctggacactgatagaatagaagttgaaaactgcggccacgccgag
tccgccgccga--gggccgcattgggcatctggctctaccaggagctgcgcaa-ccacag
aacaggattc-agtgccgtcgctggacttatacgcaagaaaagacgaggtctgcgacctc
gaaggatggcgcattggtctgcagaaggcagccgcccagaacctgacgagacagctgcag
gagatgccctccaacctcctcaca-ccacagcttttgcgcagaatgtcgtcgaggtgctg
tgcaaatccggtgtcaatgtggaggtcaaggtcgagggctgg-gccgagagccagtcaat
gcacgccttcctggctgtgggcaaggcctcgtgcgagccacccatcttcctggagctgag
ttactatggcacctgtgccgaggagcgccccattgtgatggtgggccaaggcgtgactta
cgatgctggaggattgtgcctgaaagagaaacctgagctcttccatatgcgtggcgacat
gaccggggccgccgttgtggtggcctgttgtcgagctgtggctggcctgcgtttaccggt
aagtactcaagacagaaatgatatctccttgaataataatgctgttcttaggtcaacatt
cgcggcctgatacctctttgtgaaaacgtggtgggctgcaattcggtccgtactggggac
atggtcaagtccatgaacggcaagaccatcgagatccagtgcaccgatcacgaggatgta
ctggtcctggcagacgctctgctgtatgcgcaaaacttctgtcccaagtgcatcattgac
gtcggcacctgctcgggctacatgcgccaggccctggatgagtcggctgcgggggtcttt
accaactcggagatcctgtggcagcagatcaagcacgccagcatgcataccggagatcgt
gtgtggcgcttcccattgtggaaatattacagcaaggccgtgcgtgccgggggacgcagc
gatgtacagaactatggcattgaccgaggtggacgtccctgcaaggccgctgcctttctc
cgtgagtttgtgccctgtggccagtggatgcatattgtgagtattgtggg--gctttgtt
ggggcgcagatcttatggactttctccctcaaaggatgccacaaatgtgatggtgacaaa
gggcttcgaatacgagtatctgcgca-gggaatggccgg-cgcccgacccgaacactggt
ggagtttattgctcagacgatttgcaaggatacggccccacgt---------
>scf7180000005345_15220_17008 1792 bp
ttgtgtagggcttaacgaaaaatgatgattggcgttgtacgtcggctggtctcccaggcc
ttccggcagcgcctgcgaccacgtgcccaggctattcagcgccgctccgcctcgcaggcg
gtaaaccagatgttgcagctccagcagatggacatgtgtgcggatcctccat-ccgcgga
cttgtggtcggcgtgttcgccgacgaaacggaccgcaatgatgctggcgtcctcaccgcg
accggttggcggtacaatgtccagaagactgccggccgattgctagaggtcctccgcatg
tccggacccatgcccaagcggggcgaggctcgccttttcttcgcgatcgagccagagcgc
atcccctattactctgtggtggctgtggtcggcctcggcaaggagtgcctcggctacaat
ccctacgaggtgctcgacgaacagaaggaggcgatccgtcgctccgtggccgccgcctgc
cgtatcctggccgagctggacactgatagaatcgaagttgaaaactgcggccacgccgag
tccgccgccgagggggccgcattgggcatctggctctaccaagagctgcgcaacccacag
aacaggattccagtgccgtcgctggacttatacgcaagaaaagacgaggtctgcgacctt
gaaggatggcgcattggtctgcagaaggcagccgcccagaacctgacgagacagctgcag
gagatgccctccaacctcctcacacccacagcttttgcgcagaatgtcgtcgaggtgctg
tgcaaatccggtgtcaatgtggaggtcaaggtcgagggctgg-gccgagagccagtcaat
gcacgccttcctggctgtgggcaaggcctcgtgcgagccacccatcttcctggagctgag
ttactacggcacctgtgccgaggaccgccccattgtgctggtgggccaaggcgtgactta
cgatgctggaggattgtgcctgaaagagaaacatgagctcttccatatgcgtggcgacat
gaccggggccgccgttgtggtggcctgttgtcgagctgtggctggtctgcgtttaccggt
atgtactcaagacagaaatgatatctccttgaataataatgctgttcttaggtcaacatt
cgcggcctgatacctctttgtgaaaacgtggtgggctgcaattcggtccgtactggggac
atggtcaagtccatgaacggcaagaccatcgagatccagtgcaccgatcacgaggatgta
ctggtcctggcagacgctctgctgtatgcgcaaaacttctgtcccaagtgcatcattgac
gtcggcacctgctcgggctacatgcgccaggccctggatgagtcggctgc-ggggtcttt
accaactcggagatcctgtggcagcagatcaagcacgccagcatgcataccggagatcgt
gtgtggcgcttcccattgtggaaatattacagcaaggccgtgcgtgccgggggacgcagc
gatgtacagaactatggcattgaccgaggtggacgtccctgcaaggccgctgcctttctc
cgtgagtttgtgccctgtggccagtggatgcatattgtgagtattgtggggcgctttgtt
ggggcgcagatgttatggactttctccctcaaaggatgccacaaatgtgatggtgacaaa
gggcttcgaatacgagtatctgcgcaggggcatggccggccgcccgacccgaacactggt
ggagtttattgctcagacgatttgcaaggatactgccccacgtttggccaag
>scf7180000005345_20892_22681 1792 bp
ttgtgtagggcttaacgaaaaatgatgattggcgttgtacgtcggctggtctcccaggcc
ttccggcagcgcctgcgaccacgtgcccaggctattcagcgccgctccgcctcgcaggcg
gtaaaccagatgttgcagctccagcagatggacatgtgtgcggatcctccatcccgcgga
cttgtggtcggcgtgttcgccgacgaaacggaccgcaatgatgctggcgtcctcaccgcg
gccggttggcggtacaatgtccagaagactgccggccgattgctagaggtcctccgcatg
tccggacccatgcccaagcggggcgaggctcgccttttcttcgcgatcgagccagagcgc
atcccctattactctgtggtggctgtggtcggcctcggcaaggagtgcctcggctacaat
ccctacgaggtgctcgacgaacagaaggaggcgatccgtcgctccgtggccgccgcctgc
cgtatcctggccgagctggacactgatagaatcgaagttgaaaactgcggccacgccgag
tccgccgccga-ggggccgcattgggcatctggctctaccaagagctgcgcaacccacag
aacaggattccagtgccgtcgctggacttatacgcaagaaaagacgaggtctgcgacctt
gaaggatggcgcattggtctgcagaaggcagccgcccagaacctgacgagacagctgcag
gagatgccctccaacctcctcacacccacagcttttgcgcagaatgtcgtcgaggtgctg
tgcaaatccggtgtcaatgtggaggtcaaggtcgagggctgg-gccgagagccagtcaat
gcacgccttcctggctgtgggcaaggcctcgtgcgagccacccatcttcctggagctgag
ttactacggcacctgtgccgaggaccgccccattgtgctggtgggccaaggcgtgactta
cgatgctggaggattgtgcctgaaagagaaacatgagctcttccatatgcgtggcgacat
gaccggggccgccgttgtggtggcctgttgtcgagctgtggctggtctgcgtttaccggt
atgtactcaagacagaaatgatatctccttgaataataatgctgttcttaggtcaacatt
cgcggcctgatacctctttgtgaaaacgtggtgggctgcaattcggtccgtactggggac
atggtcaagtccatgaacggcaagaccatcgagatccagtgcaccgatcacgaggatgta
ctggtcctggcagacgctctgctgtatgcgcaaaacttctgtcccaagtgcatcattgac
gtcggcacctgctcgggctacatgcgccaggccctggatgagtcggctgcgggggtcttt
accaactcggagatcctgtggcagcagatcaagcacgccagcatgcataccggagatcgt
gtgtggcgcttcccattgtggaaatattacagcaaggccgtgcgtgccgggggacgcagc
gatgtacagaactatggcattgaccgaggtggacgtccctgcaaggccgctgcctttctc
cgtgagtttgtgccctgtggccagtggatgcatattgtgagtattgtggggcgctttgtt
ggggcgcagatgttatggactttctccctcaaaggatgccacaaatgtgatggtgacaaa
gggcttcgaatacgagtatctgcgcaggggcatggccggccgcccgacccgaacactggt
ggagtttattgctcagacgatttgcaaggatactgccccacgtttggccaag
>scf7180000005356_12639_13076 1792 bp
------------------------------------------------------------
------------------------------------------------------------
------------------------------------------------------------
------------------------------------------------------------
------------------------------------------------------------
------------------------------------------------------------
------------------------------------------------------------
------------------------aaggaggcgatccgtcgttccgtggccgccgcctgc
cgtatcctggccgagctggacaccgacagaatcgaagttaaaaactgcggccacgccgag
tccgccgccgagggggccgtattgggcatctggctctaccaggagctgcgcaacccacag
aacaggattccagtgccgtcggtggacttctacgcaagaaaagacgaggtctgcgacctc
gaaggatggcgtattgatctgcagaaggcagccg-ccagaacctgatgagacagctgcag
gagatgccctccaacctcctcacacccacagcttttgcgcagaat---gtcgaggtgctg
tgcaaatccggtgtcaatgtggaggtcaaggtcgagggctggtgccgagagccagtcaat
gcacgccttcctggctgtgggcaaggcctcgtgcgagccacccatc--------------
------------------------------------------------------------
------------------------------------------------------------
------------------------------------------------------------
------------------------------------------------------------
------------------------------------------------------------
------------------------------------------------------------
------------------------------------------------------------
------------------------------------------------------------
------------------------------------------------------------
------------------------------------------------------------
------------------------------------------------------------
------------------------------------------------------------
------------------------------------------------------------
------------------------------------------------------------
----------------------------------------------------
>scf7180000005360_1748_3178 1792 bp
------------------------------------------------------------
------------------------------------------------------------
------------------------------------------------------------
------------------------------------------------------------
------------------------------------------------------------
---------------------------gctcaccttttcttcgcgatcgagccagagcgc
atcccctattactctgtggtggctgtggtcggcctcggcaaggagtgcctcggctacaat
ccctacgaggtgctcgacgaacagaaggagacgatccgtcgctccgtggccgccgcctgc
cgtatcctggccgagctggacactgatagaatcgaagttgaaaactgcggccacgccgag
tccgccgacga-ggggccgcattgggcatctggctctaccaggagctgcgcaacccacag
aacaggattccagtgccgtcgctggacttatacgcaagaaaagacgaggtctgcgacctt
gaaggatggcgcattggtctgcagaaggcagccgcccagaacctgacgagacagctgcag
gagat--cctccaacctcctcaca-ccacagcttttgcgcagaatgtcgtcgaggtgctg
tgcaaatcc-----------ggaggtcaaggtcgagggctgg-gccgagagccagtcaat
gcacgccttcctggctgtgagcaaggcctcgtgcgagccacccatcttcctggagctgag
ttactacggcacctgagccgaggaccgccccattgtgctggtgggccaaggcgtgactta
cgatgctggaggattgtgcctgaaagagaaacatgagctcttccatatgcgtggcgacat
gaccggggccgccgttgtggtggcctgttgtcgagctgtggctggcctgcgtttaccggt
aagtactcaggacagaaatgatatctccttgaataataatgctgttcttaggtcaatatt
cgcggcctgatacctctttgtgaaaacgtggtgggctgcaattcggtccgtactggggac
atggtcaagtccatgaacggcaagaccatcgagatccagtgcaccgatcacgaggatgca
ctggtcctggcagacgctctgctgtatgcgcaaaacttctgtcccaagtgcatcattgac
gtcggcacctgctcgggctacatgcgccaggccctggatgagtcggctgc-ggggtcttt
accaactcggagatcctgtggcagcagatcaagcacgccagcatgcataccggagatcgt
gtgtggcgcttcccattgtggaaatattacagcaaggccgtgcgtgcc-ggggacgcagc
gatgtacagaactatggcattgaccgaggtggacgtccctgcaaggccgctgcctttctc
cgtgagtttgtgccctgtggccagtggatgcatattgtgagtattgtggggcgctttgtt
-gggcgcagatgttatggactttctccctcaaaggatgccacaaatgtgatggtgacaaa
gggcttcgaatacgagtatctgcgcaggggcatggccggccgcccgacccgaacactggt
ggagtttattgctcagacgatttgcaaggatacggcc---------------
>scf7180000005360_8147_9748 1792 bp
------------------------------------------------------------
------------------------------------------agctccgcctcgaaggcg
gtaaaccagatgttgcagctccagcagatggacatgtgtgcggatcctccat-ccgcgga
cttgtggtcggcgtgttcgccaacgaaacggaccgcaatgatgctggcgtcctcaccgcg
gccggttggcggtacaatgtctagaagactgccggccgattgctagaggtcctccgcatg
tccggacccttgcccaagcggggcgaggctcgccttttcttcgcgatcgagccagagcgc
atcccctattactctgtggtggctgtggtcggcctcggcaaggagtgcctcggctacaat
ccctacgaggtgctcgacgaacagaaggaggcgatccgtcgctccgtagccgccgcctgc
cgtatcctggccgagctggacactgatagaatcgaagtcaaaaactgcggccacaccgag
tccgccaccgagggggccgcattgggcatctggctctacca-------------------
----gaattccagtgccgtcgctggacttatacgcaagaaaagacgaggtctgcgacctc
gaaggatggcgcattggtctgcagaaggcag----------cctgacgagacagctgctg
gagatgccctccaacctcctcacacccacagcttttgcgcagaatgtcgt----------
--------------------------caagg-cgagggctgg-gccgagagccagtcaat
gcacgccttcctggctgtgggcaaggcctcgtgcgagccacccatcttcctggagctgag
ttactacggcacctgtgccgaggagcgccccattgtgctggtgggccaaggcgtgactta
ctatgctggaggattgtgcctgaaagagaaacatgagctcttccatatgcgtggcgacat
gaccggggccgccgttgtggtggcctgttgtcgagctgtggctggcctgcgtttaccggt
aagtactcaggacagaaatgatatctccttgaataataatgctgttcttaggtcaatatt
cgcggcctgatacctctttgtgaaaacgtgatgggctgcaattcggtccgtactggggac
atggtcaagtccatgaacggcaagaccatcgagatccagtgcac-gatcacgaggatgca
ctggtcctggcagacgctctgctgtatgcgcaaaacttctgtcccaagtgcatcattgac
gtcggcacctgctcgggctacatgcgccaggccctggatgagtcggctgcgggggtcttt
accaactcggagatcctgtggcagcagatcaagcacgccagcatgcataccggagatcgt
gtgtggcgcttcccattgtggaaatattacagcaaggccgtgcgtgccgggggacgcagc
gatgtacagaactatggcattgaccgaggtggacgtccctgcaaggccgctgcctttctc
tgtgagtttgtgccctgtggccagtggatgcatattgtgagtattgtggggcgctttgtt
ggggcgcagatgttatggactttctccctcaaaggatgccacaaatgtgatggtgacaaa
gggcttcgaatacgagtatctgcgcaggggcatggccggccgcccgacccgaacactggt
ggagtttattgctcagacgatttgcaaggatacggcc---------------
>scf7180000005417_3569_5341 1792 bp
ttgtgtagggcttaacgaaaaatgatgattggcgttgtacgtcggctggtctcccaggcc
ttccggcagcgcctgcgaccacgtgcccaggctattcagcgccgctccgcctcgcaggcg
gtaaaccagatgttgcagctccagcagatggacatgtgtgcggatcctccatcccgcgga
cttgtggtcggcgtgttcgccgacgaaacggaccgcaatgatgctggcgtcctcaccgcg
accggttggcggtacaatgtccagaagactgccggccgattgctagaggtcctccgcatg
tccggacccatgcccaagcggggcgaggctcgccttttcttcgcgatcgagccagagcgc
atcccctattactctgtggtggctgtggtcggcctcggcaaggagtgcctcggctacaat
ccctacgaggtgctcgacgaacagaaggaggcgatccgtcgctccgtggccgccgcctgc
cgtatcctggccgagctggacactgatagaatcgaagttgaaaactgcggccacgccgag
tccgccgccga-ggggccgcattgggcatctggttctaccaagagctgcgcaacccacag
aacaggattccagtgccgtcgctggacttatacgcaagaaaagacgaggtctgcgacctt
gaaggatggcgcattggtctgcagaaggcagccgcccagaacctgacgagacagctgcag
gagatgccctccaacctcctcacacccacagcttttgcgcggaatgtcgtcga-------
---------ggtgtcaatgtggaggtcaaggtcgagggctgg-gccgagagccagtcaat
gcacgccttcctggctgtgggcaaggcctcgtgcgagccacccatcttcctggagctgag
ttactacggcacctgtgccgaggaccg-cccattgtgctggtgggccaaggcgtgactta
cgatgctggaggattgtgcctgaaagagaaacatgagctcttccatatgcgtggcgacat
gaccggggccgccgttgtggtggcctgttgtcgagctgtggctggtctgcgtttaccggt
atgtactcaagacagaaatgatatctccttgaataataatgctgttcttaggtcaacatt
cgcggcctgatacctctttgtgaaaacgtggtgggctgcaattcggtccgtactggggac
atggtcaagtccatgaacggcaagaccatcgagatccagtgcaccgatcacgaggatgta
ctggtcctggcagacgctctgctgtatgcgcaaaacttctgtcccaagtgcatcattgac
gtcggcacctgctcgggctacatgcgccaggccctggatgagtcggctgcaggggtcttt
accaactcggagatcctgtggcagcagatcaagcacgccagcatgcataccggagatcgt
gtgtggcgcttcccattgtggaaatattacagcaaggccgtgcgtgccgggggacgcagc
gatgtacagaactatggcattgaccgaggtggacgtccctgcaaggccgctgcctttctc
cgtgagtttgtgccctgtggccagtggatgcatattgtgagtattgtggggcgctttgtt
ggggcgcagattttatggactttctccctcaaaggatgccacaaatgtgatggtgacaaa
gggcttcgaatacgagtatctgcgcaggggcatggccggccgcccgacccgaacactggt
ggagtttattgctcagacgatttgcaaggatactgccccacgtttggccaag
>scf7180000005417_11879_12193 1792 bp
ttgtgtagggcttaacgaaaaatgatgattggcgttgtacgtcggctggtctcccaggcc
ttccggcagcgcctgcgaccacgtccccaggctattcagcgccgctccgcctcgcaggcg
gtaaaccagatgttgcagctccagcagatggacatgtgtgcggatcctccatcccgcgga
cttgtggtcggcgtgttcgccgacgaaacggaccgcaatgatgctggcgtcctcaccgcg
gccggttggcggtacaatgtccagaagactgccggccgattgctagaggtcctccgcatg
tccgga-ccatgccca--------------------------------------------
------------------------------------------------------------
------------------------------------------------------------
------------------------------------------------------------
------------------------------------------------------------
------------------------------------------------------------
------------------------------------------------------------
------------------------------------------------------------
------------------------------------------------------------
------------------------------------------------------------
------------------------------------------------------------
------------------------------------------------------------
------------------------------------------------------------
------------------------------------------------------------
------------------------------------------------------------
------------------------------------------------------------
------------------------------------------------------------
------------------------------------------------------------
------------------------------------------------------------
------------------------------------------------------------
------------------------------------------------------------
------------------------------------------------------------
------------------------------------------------------------
------------------------------------------------------------
----------------------------------------------------
>scf7180000005417_17410_18850 1792 bp
------------------------------------------------------------
------------------------------------------------------------
------------------------------------------------------------
------------------------------------------------------------
------------------------------------------------------------
---------------------------------cttttcttcgcgatcgagccagagcgc
atcccctattactctgtggtggctgtggtcggcctcggcaaggagtgcctcggctacaat
ccctacgaggtgctcgacgaacagaaggagacgatccgtcgctccgtggccgccgcctgc
cgtatcctggccgagctggacactgatagaatcgaagttgaaaactgcggccacgccgag
tccgccgccgagggggccgcattgggcatctggctctaccaggagctgcgcaacccacag
aacaggattccagtgccgtcgctggacttatacgcaagaaaagacgaggtttgcgacctt
gaaggatggcgcattggtctgcagaaggcagccgcccagaacctgacgagacagctgcag
gagatgccctccaacctcctcacacccacagcttttgcgcagaatgtcgtcgaggtgctg
tgcaaatccggtgtcaatgtggaggtcaaggtcgagggctgg-gccgagagccagtcaat
gcacgccttcctggctgtggggaaggcctcgtgcgagccacccatcttcctggagctgag
ttactacggcacctgtgccgaggaccg-cccattgtgctggtgggccaaggcgtgactta
cgatgcgggaggattgtgcctgaaagagaaacatgagctcttccatatgcgtggcgacat
gaccggggccgccgttgtggtggcctgttgtcgagctgtggctggtctgcgtttaccggt
atgtactcaagacagaaatgatatctccttgaataataatgctgttcttaggtcaatatt
cgcggcctgatacctctttgtgaaaacgtggtgggctgcaattcggtccgtactggggac
atggtcaagtccatgaacggcaagaccatcgagatccagtgcaccgatcacgaggatgca
ctggtcctggcagacgctctgctgtatgcgcaaaacttctgtcccaagtgcatcattgac
gtcggcacctgctcgggctacatgcgccaggccctggatgagtcggctgcgggggtcttt
accaactcggagatcctgtggcagcagatcaagcacgccagcatgcataccggagatcgt
gtgtggcgcttcccattgtggaaatattacagcaaggccgtgcgtgccgggggacgcagc
gatgtacagaactatggcattgaccgaggtggacgtccctgcaaggccgctgcctttctc
tgtgagtttgtgccctgtggccagtggatgcatattgtgagtattgtggg-cgctttgtt
ggggcgcagattttatggactttctccctcaaaggatgccacaaatgtgatggtgacaaa
gggcttcgaatacgagtatctgcgcaggggcatggccggccgaccgacccgaacactggt
ggagtttattgctcagacgatttgcaaggatacggcc---------------
>scf7180000005499_13309_13870 1792 bp
------------------------------------------------------------
------------------------------------------------------------
------------------------------------------------------------
------------------------------------------------------------
------------------------------------------------------------
------------------------------------------------------------
------------------------------------------------------------
------------------------aaggaggcgatccgtcgttccgtggccgccgcctgc
cgtatcctggccgagccggacaccgacagaatcgaagttaaaaactgcggccacgccgag
tccgccgccgagggggccgtattggccatctggctcta-caggagctgcgcaacccacag
aacaggattccagtgccgtcggtggacttctacgcaagaatagacgaggtctgcgacctc
gaaggatgg--------tctgcagaaggcagccgcccagaacctgacgagacagctgcag
gggatgccctccaacctcctcacacccacagcttttgcgcggaat---gtcgaggtgttg
tgcaaatccggtgtcaatgtggaggtcaaggtcgagggctggtgccgagagccagtcaat
gcacgccttcctggctgtgggcaaggcctcgtgcgagccacccatcttcctggagctgag
ttactacggcacctgtgccgaggagcgccccattgtgctggtgggccaaggcgtgactta
cgatgctggaggattgtgcctgaaagagaaacatg-------------------------
------------cgttgtggtgg-------------------------------------
------------------------------------------------------------
------------------------------------------------------------
------------------------------------------------------------
------------------------------------------------------------
---------tgttcgggcgaa---------------------------------------
------------------------------------------------------------
------------------------------------------------------------
------------------------------------------------------------
------------------------------------------------------------
------------------------------------------------------------
------------------------------------------------------------
----------------------------------------------------
>scf7180000005576_4764_5118 1792 bp
------------------------------------------------------------
------------------------------------------------------------
------------------------------------------------------------
------------------------------------------------------------
------------------------------------------------------------
------------------------------------------------------------
------------------------------------------------------------
------------------------------------------------------------
------------------------------------------------------------
------------------------------------------------------------
------------------------------------------------------------
------------------------------------------------------------
------------------------------------------------------------
------------------------------------------------------------
------------------------------------------------------------
------------------------------------------------------------
------------------------------------------------------------
------------------------------------------------------------
------------------------------------------------------------
------------------------------------------------------------
------------------------------------------------cacgacgatgta
ctggtcctggctgacgccctgctgtacgcgcaaaacttctatcccaagtgcatcattgac
gtcggcacctgctcgggctacatgagccaggccctggatgagtcagctgggggggtcttt
accaactcggagatcctgtggcagcagatcaagcacgccagcatgcataccggagatcgt
gtgtggcgcttcccattgtggaaatattacagcaaagccgggc-----------------
------------------------------------------------------------
------------------------------------------------------------
----------------------------------------------------gtgacaaa
gggcttcgaatacgagtatctgcgcaagggaatggccggccgcccgacccgaacactggt
ggagtttattgctcagacgatttgcaaggatacggccccacgtttggccaag
>scf7180000005578_2938_3407 1792 bp
------------------------------------------------------------
------------------------------------------------------------
------------------------------------------------------------
------------------------------------------------------------
------------------------------------------------------------
------------------------------------------------------------
------------------------------------------------------------
------------------------------------------------------------
------------------------------------------------------------
------------------------------------------------------------
------------------------------------------------------------
------------------------------------------------------------
------------------------------------------------------------
------------------------------------------------------------
---------------------------------------accctttttgtc---------
------------------------------------------------------------
------------------------------------------------------------
------------------------------------------------------------
------------------------------------------------ccaatcaacatt
cgcggcctgatacctctttgtgaaaacgtggtgggctgcaattcggtccgtactggggac
atggtcaagtccatgaacggcaagaccatcgagatccagtacaccgatcacgacgatgta
ctggtcctggctgacgccctgctgtacgcgcaaaacttctat-ccaagtgcatcattgac
gtcggcacctgctcgggctacatgagccaggccctggatgagtcagct-ggggggtcttt
accaactcggagatcctgtggcagcagatcaagcacgccagcatgcataccggagatcgt
gtgtggcgcttcccattgtggaaatattacagcaaagccgggc-----------------
------------------------------------------------------------
------------------------------------------------------------
----------------------------------------------------gtgacaaa
gggcttcgaatacgagtatctgcgcaagggaatgaccggccgcccgacccgaacactggt
ggagtttattgctcagacgatttgcaaggatacggcc---------------
>scf7180000005581_3468_3821 1792 bp
------------------------------------------------------------
------------------------------------------------------------
------------------------------------------------------------
------------------------------------------------------------
------------------------------------------------------------
------------------------------------------------------------
------------------------------------------------------------
------------------------------------------------------------
------------------------------------------------------------
------------------------------------------------------------
------------------------------------------------------------
------------------------------------------------------------
------------------------------------------------------------
------------------------------------------------------------
------------------------------------------------------------
------------------------------------------------------------
------------------------------------------------------------
------------------------------------------------------------
------------------------------------------------------------
------------------------------------------------------------
------------------------------------------------cacgacgatgta
ctggtcctggctgacgccctgctgtacgcgcaaaacttctat-ccaagtgcatcattgac
gtcggcacctgctcgggctacatgagccaggccctggatgagtcagctgggggggtcttt
accaactcggagatcctgtggcagcagatcaagcacgccagcatgcataccggagatcgt
gtgtggcgcttcccattgtggaaatattacagcaaagccgggc-----------------
------------------------------------------------------------
------------------------------------------------------------
----------------------------------------------------gtgacaaa
gggcttcgaatacgagtatctgcgcaagggaatggccggccgcccgacccgaacactggt
ggagtttattgctcagacgatttgcaaggatacggccccacgtttggccaag
>scf7180000005583_15852_17175 1792 bp
------------------------------------------------------------
------------------------------------------------------------
------------------------------------------------------------
------------------------------------------------------------
------------------------------------------------------------
------------------------------------------------------------
------------------------------------------------------------
------------------------aaggaggcgatccgtcgttccgtggccgccgcctgc
cgtatcctggccgatctggacaccgacagaatcgaagttaaaaactgcggccacgccgag
tccgccgccgagg-ggccgtattgggcatctggctctaccaggagctgcgcaacccacag
aacaggattccagtgccgtcgatggacttatacgcaagaaaagacgaggtctgcgacctc
gaaggatggcgtactggtctgcagaaggcagccgcccagaacctgacgagacagctgcag
--gatggcctccaacctcctcacacccacagcttttgcgcggaat---gtcgaggtgctg
tgcaaatccggtgtcaatgtggaggtcaaggtcgagggctggtgccgagagccagtcaat
gcacgccttcctggctgtgggcaaggcctcgtgcgagccacccatcttcctggagctgag
ttactacggcacctgtgccgaggagcgccccattgtgctggtgggccaaggcgcgactta
cgatgctggaggattgtgcctgaaagagaaacatgagctcttccatatgcgtggcgacat
gatcggcgccgccgttgtggtggcctgttgtcgagctgtggctggcctgcgtttaccggt
aagtactcaggacagaaatg--atctccttgaataataacgctgttcttaggtcaacatt
cgcggcctgatacctctttgtgaaaacgtggt-ggctgcaattcggtctgtactggggac
atggtcaagtccatgaacgacaagaccatcgagatccagtgcaccgatcacgacgatgta
ctggtcctggcagacgccctgctgtatgcgcaaaacttctatcccaagtgcatcattgac
gtcggcacctgctcgggctacatgagccaggccctggatgggtcggctgc--gggtcttt
accaactcggagattttggggcagcagatcaagcacgccagcatgcataccggagatcgt
gtgtggcgcttcccattgtggaaatattacagcaaagccgtgcgtgca-ggggacgcagc
gatgtgcagaactatggcattgaccgaggtggacgtccctgcaaggccgctgactttctc
cgtgagtttgtaccctgtggccagt------------tgagtattgtggggcgctttgtt
ggggcgcagatcttatggactttctccctcaaaggatgccacaaatgtgatggtgacaaa
gggtttcgaatacgagtatctgcgcaagggaatggccggccgcccgacccgaacactggt
ggagtttattgctcagacgatttgcaaggatacggccccacgtttggccaag
>scf7180000005584_27881_28105 1792 bp
------------------------------------------------------------
------------------------------------------------------------
------------------------------------------------------------
------------------------------------------------------------
------------------------------------------------------------
------------------------------------------------------------
------------------------------------------------------------
------------------------aaggaggcgatccgtcgttccgtggccgccgcctgc
cgtatcctggccgagccggacaccgacagaatcgaagttaaaaactgcggccacgccgag
tccgccgccga-ggggccgtattggccatctggctctaccaggagctgcgcaacccacag
aacaggattccagtgccgtcggtggacttctacgcaagaatagacgaggtctgcgacctc
gaaggatgg---------------------------------------------------
------------------------------------------------------------
------------------------------------------------------------
------------------------------------------------------------
------------------------------------------------------------
------------------------------------------------------------
------------------------------------------------------------
------------------------------------------------------------
------------------------------------------------------------
------------------------------------------------------------
------------------------------------------------------------
------------------------------------------------------------
------------------------------------------------------------
------------------------------------------------------------
------------------------------------------------------------
------------------------------------------------------------
------------------------------------------------------------
------------------------------------------------------------
----------------------------------------------------
>scf7180000005590_2020_3034 1792 bp
------------------------------------------------------------
------------------------------------------------------------
------------------------------------------------------------
------------------------------------------------------------
------------------------------------------------------------
------------------------------------------------------------
------------------------------------------------------------
------------------------aaggaggcgatccgtcgttccgtggccgccgcctgc
cgtatcctggccgagccggacaccgacagaatcgaagttaaaaactgcggccacgccgag
tccgccgccga-ggggccgtattggccatctggctctaccaggagctgcgcaacccacag
aacaggattccagtgccgtcggtggacttctacgcaagaatagacgaggtctgcga-ctc
gaaggatgg--------tctgcagaaggcagccgcctagaacctgacgagacagctgcag
gggatgccctccaacctcctcacacccacagcttttgcgc-gaat---gtcgaggtgttg
tgcaaatccggtgtcaatgtggaggtcaaggtcgagggctggtgccgagagccagtcaat
gcacgccttcctggctgtgggcaaggcctcgtgcgagccacccatcttcctggagctgag
ttactacggcacctgtgccgaggagcgccccattgtgctggtgggccaaggcgtgactta
cgatgctggaggattgtgtctgaaagagaaacatg-------------------------
------------cgttgtggtggcctgttgtcgagctgtggctggcctgcgtttaccggt
aagtactcaggacagaaatg--atctccttgaataataatgctgttcttaggtcaacatt
cgcggcctgatacctctttgtgaaaacgt-gtgggctgtttcca----------------
----gcaagtccatgaacggcaagacgatcgagatccagtgcaccgatcacgacgatgta
ctggtcctggctgacgccctgctgtacgcgcaaaacttctatcccaagtgcatcattgac
gtcggcacctgctcgggctacatgagccaggccctggatgagtcagctgg-ggggtcttt
accaactcggagatcctgtggcagcagatcaagcacgccagcatgcataccggagatcgt
gtgtggcgcttcccattgtggaaatattacagcaaagccgggc-----------------
------------------------------------------------------------
------------------------------------------------------------
----------------------------------------------------gtgacaaa
gggcttcgaatacgagtatctgcgcaagggaatggccgg---------------------
----------------------------------------------------
>scf7180000005590_8975_9535 1792 bp
------------------------------------------------------------
------------------------------------------------------------
------------------------------------------------------------
------------------------------------------------------------
------------------------------------------------------------
------------------------------------------------------------
------------------------------------------------------------
------------------------aaggaggcgatccgtcgttccgtggccgccgcctgc
cgtatcctggccgagccggacaccgacagaatcgaagttaaaaactgcggccacgccgag
tccgccgccga-ggggccgtattggccatctggctctaccaggagctgcgcaacccacag
aacaggattccagtgccgtcggtggacttctacgcaagaatagacgaggtctgcgacctc
gaaggatgg--------tctgcagaaggcagccgcccagaacctgacgagacagctgcag
gggatgccctccaacctcctcacacccacagcttttgcgcggaat---gtcgaggtgttg
tgcaaatccggtgtcaatgtggaggtcaaggtcga-ggctggtgccgagagccagtcaat
gcacgccttcctggctgtgggcaaggcctcgtgcgagccacccatcttcctggagctgag
ttactacggcacctgtgccgaggagcgccccattgtgctggtgggccaaggcgtgactta
cgatgctggaggattgtgcctgaaagagaaacatg-------------------------
------------cgttgtggtgg-------------------------------------
------------------------------------------------------------
------------------------------------------------------------
------------------------------------------------------------
------------------------------------------------------------
---------tgttcgggcgaa---------------------------------------
------------------------------------------------------------
------------------------------------------------------------
------------------------------------------------------------
------------------------------------------------------------
------------------------------------------------------------
------------------------------------------------------------
----------------------------------------------------
>scf7180000005630_6972_8285 1792 bp
------------------------------------------------------------
------------------------------------------------------------
------------------------------------------------------------
------------------------------------------------------------
------------------------------------------------------------
------------------------------------------------------------
------------------------------------------------------------
------------------------aaggaggcgatccgtcgttccgtggccgccgcctgc
cgtatcctggccgatctggacaccgacagaatcgaagttaaaaactgcggccacgccgag
tccgccgccgagggggccgtattgggcatctggctctaccaggagctgcgcaacccacag
aacaggattccagtgccgtcgatggacttatacgcaagaaaagacgaggtctgcgacctc
gaaggatggcgtactggtctgcagaaggcagccgcccagaacctgacgagacagctgcag
gagatggcctccaacctcctcacacccacagcttttgcgc-gaat---gtcgaggtgctg
tgcaaatccggtgtcaatgtggaggtcaaggtcgagggctggtgccgagagccagtcaat
gcacgccttcctggctgtgggcaaggcctcgtgcgagccacccatcttcctggagctgag
ttactacggcacctgtgccgaggagcgccccattgtgctggtgggccaaggcgcgactta
cgatgctggaggattgtgcctgaaagagaaacatgagctcttccatatgcgtggcgacat
gatcggcgccgccgttgtggtggcctgttgtcgagctgtggctggcctgcgtttaccggt
aagtactcaggacagaaatg--atctccttgaataataacgctgttcttaggtcaacatt
cgcggcctgatacctctttgtgaaaacgtggtgggctgcaattcggtctgtactggggac
atggtcaagtccatgaacgacaagaccatcgagatccagtgcaccgatcacgacgatgta
ctggtcctggcagacgccctgctgtatgcgcaaaacttctatcccaagtgcatcattgac
gtcggcacctgctc-ggctacatgagccaggccctggatgggtcggctgcgggggtcttt
accaactcggagattttggggcagcagatcaagcacgccagcatgcataccggagatcgt
gtgtggcgcttcccattgtggaaatattacagcaaagccgtgcctgcagggggacgcagc
gatgtgcagaactatggcattgaccgaggtggacgtccctgcaaggccgctgactttctc
cgtgagtttgtaccctgtggccagt------------tgagtattgtggggcgctttgtt
ggggcgcagatcttatggactttctccctcaaaggatgccacaaatgtgatggtgacaaa
ggggttcgaatacgagtatctgcgcaagggaatggccggccgcccgacccgaacactggt
ggagtttattgctcagacgatttgcaaggatacggcc---------------
>scf7180000005692_4594_5919 1792 bp
------------------------------------------------------------
------------------------------------------------------------
------------------------------------------------------------
------------------------------------------------------------
------------------------------------------------------------
------------------------------------------------------------
------------------------------------------------------------
------------------------aaggaggcgatccgtcgttccgtggccgccgcctgc
cgtatcctggccgatctggacaccgacagaatcgaagttaaaaactgcggccacgccgag
tccgccgccgagg-ggccgtattgggcatctggctctaccaggagctgcgcaacccacag
aacaggattccagtgccgtcgatggacttatacgcaagaaaagacgaggtctgcgacctc
gaaggatggcgtactggtctgcagaaggcagccgcccagaacctgacgagacagctgcag
gagatggcctccaacctcctcacacccacagcttttgcgc-gaat---gtcgaggtgctg
tgcaaatccggtgtcaatgtggaggtcaaggtcgagggctggtgccgagagccagtcaat
gcacgccttcctggctgtgggcaaggcctcgtgcgagccacccatcttcctgcagctgag
ttactacggcacctgtgccgaggagcgccccattgtgctg-tgggccaaggcgcgactta
cgatgctggaggattgtgcctgaaagagaaacatgagctcttccatatgcgtggcgacat
gatcggcgccgccgttgtggtggcctgttgtcgagctgtggctggcctgcgtttaccggt
aagtactcaggacagaaatg--atctccttgaataataacgctgttcttaggtcaacatt
cgcggcctgatacctctttgggaaaacgtggtgggctgcaattcggtctgtactggggac
atggtcaagtccatgaacgacaagaccatcgagatccagtgcaccgatcacgacgatgta
ctggtcctggcagacgccctgctgtatgcgcaaaacttctatcccaagtgcatcattgac
gtcggcacctgctcgggctacatgagccaggccctggatgggtcggctgcgggggtcttt
accaactcggagattttggggcagcagatcaagcacgccagcatgcataccggagatcgt
gtgtggcgcttcccattgtggaaatattacagcaaagccgtgcgtgca-ggggacgcagc
gatgtgcagaactatggcattgaccgaggtggacgtccctgcaaggccgctgactttctc
cgtgagtttgtaccctgtggccagt------------tgagtattgtggggcgctttgtt
ggggcgcagatcttatggactttctccctcaaaggatgccacaaatgtgatggtgacaaa
gggtttcgaatacgagtatctgcgcaagggaatggccggccgcccgacc-gaacactggt
ggagtttattgctcagacgatttgcaaggatacggccccacgtttggccaag
>scf7180000005879_5186_6510 1792 bp
------------------------------------------------------------
------------------------------------------------------------
------------------------------------------------------------
------------------------------------------------------------
------------------------------------------------------------
------------------------------------------------------------
------------------------------------------------------------
------------------------aaggaggcgatccgtcgttccgtggccgccgcctgc
cgtatcctggccgatctggacaccgacagaatcgaagttaaaaactgcggccacgccgag
tccgccgccgagggggccgtattgggcatctggctctaccaggagctgcg----ccacag
aacaggattccagtgccgtcgatggacttatacgcaagaaaagacgaggtctgcgacctc
gaaggatggcgtactggtctgcagaaggcagccgcccagaacctgacgagacagctgcag
gagatggcctccaacctcctcacacccacagcttttgcgcggaat---gtcgaggtgctg
tgcaaatccggtgtcaatgtggaggtcaaggtcgagggctggtgccgagagccagtcaat
gcacgccttcctggctgtgggcaaggcctcgtgcgagccacccatcttcctggagctgag
ttactacggcacctgtgccgaggagcgccccattgtgctggtgggccaaggcgcgactta
cgatgctggaggattgtgcctgaaagagaaacatgagctcttccatatgcgtggcgacat
gatcggcgccgccgttgtggtggcctgttgtcgagctgtggctggcctgcgtttaccggt
aagtactcaggacagaaatg--atctccttgaataataacgctgttcttaggtcaacatt
cgcggcctgatacctctttgtgaaaacgtggtgggctgcaattcggtctgtactggggac
atggtcaagtccatgaacgacaagaccatcgagatccagtgcaccgatcacgacgatgta
ctggtcctggcagacgccctgctgtatgcgcaaaacttctatcccaagtgcatcattgac
gtcggcacctgctcgggctacatgagccaggccctggatgggtcggctgc-ggggtcttt
accaactcggagattttggggcagcagatcaagcacgccagcatgcataccggagatcgt
gtgtggcgcttcccattgtggaaatattacagcaaagccgtgcctgcagggggacgcagc
gatgtgcagaactatggcattgaccgaggtggacgtccctgcaaggccgctgactttctc
cgtgagtttgtaccctgtggccagt------------tgagtattgtggggcgctttgtt
-gggcgcagatcttatggactttctccctcaaaggatgccacaaatgtgatggtgacaaa
ggggttcgaatacgagtatctgcgcaagggaatggccggccgcccgacccgaacactggt
ggagtttattgctcagacgatttgcaaggatacggccccacgtttggccaag
>scf7180000005893_21607_23394 1792 bp
ttgtgtagggcttaacgaaaaatgatgcttggcgttgtacgtcggctggtctcccaggcc
ttccggcagcgcctgcgaccacgtccccaggctatccagcgccgctccgcctcgcaggcg
gtaaaccagatgttgcagctccagcagatggacatgtgtgcggatcctccatcccgcgga
cttgtggtcggcgtgttcgccgacgaaacggaccgcaatgatgctggcgtcctcaccgcg
gccggttggcggtacaatgtccagaagactgccggccgattgctagaggtcctccgcatg
tccggacccatgcccaagcggggcgaggctcgccttttcttcgcgatcgagccagagcgc
atcccctattactctgtggtggctgtggtcggcctcggcaaggagtgcctcggctacaat
ccctacgaggtgctcgacgaacagaaggagtcgatccgtcgctccgtggccgccgcctgc
cgtatcctggccgagctggacactgatagaatcgaagttgaaaactgcggccacgccgag
tccgccgccgagggggccgcattgggcatctggctctaccaggagctgcgcaacccacag
aacaggattccagtgccgtcgctggacttatacgcaagaaaagacgaggtctgcgacctc
gaaggatggcgcattggtctgcagaaggcagccgc-cagaacctgacgagacagctgcag
gagatgccctccaacctcctcacacccacagcttttgcgcagaatgtcgtcgaggtgctg
tgcaaatccggtgtcaatgtggaggtcaaggtcgagggctgg-gccgagagccagtcaat
gcacgccttcctggctgtgggcaaggcctcgtgcgagccacccatcttcctggagctgag
ttactacggcacctgtgccgaggagcg-cccattgtgctggtgggccaaggcgtgactta
cgatgctggaggattgtgcctgaaagagaaacatgagctcttccatatgcgtggcgacat
gacc-gggccgccgttgtggtggcctgttgtcgagctgtggctggcctgcgtttaccggt
aagtactcaagacagaaatgatatctccttgaataataatgctgttcttaggtcaacatt
cgcggcctgatacctctttgtgaaaacgtggtgggctgcaattcggtccgtactggggac
atggtcaagtccatgaacggcaagaccatcgagatccagtgcaccgatcacgaggatgta
ctggtcctggcagacgctctgctgtatgcgcaaaacttctgtcccaagtgcatcattgac
gtcggcacctgctcgggctacatgcgccaggccctggatgagtcggctgcgggggtcttt
accaactcggagatcctgtggcagcagatcaagcacgccagcatgcataccggagatcgt
gtgtggcgcttcccattgtggaaatattacagcaaggccgtgcgtgccgggggacgaagc
gatgtacagaactatggcattgaccgaggtggacgtccctgcaaggccgctgcctttctc
cgtgagtttgtgccctgtggccagtggatgcatattgtgagtattgtggggcgctttgtt
ggggcgcagatcttatggactttctccctcaaaggatgccacaaatgtgatggtgacaaa
ggggttcgaatacgagtatctgcgcaggggaatggccggccgcccgacccgaacactggt
ggagtttattgctcagacgatttgcaaggatacggccccacgtttggccaag
>scf7180000005968_169_2017 1792 bp
------------------------------------------------------------
------------------------------------------------------------
------------------------------------------------------------
------------------------------------------------------------
------------------------------------------------------------
------------------------------------------------------------
------------------------------------------------------------
------------------------aaggaggcgatccttcgttccgtggccgccgcctgc
cgtatcctggccgagctggacaccgacagaatcgaagttaaaaactgcggccacgccgag
tccgccgccga-ggggtcgtattgg-catctggctcta-caggagctgcgcaacccacag
aacaggattccagtgccgtcggt-gacttatacgcaagaaaagacgaggtatgcgacctc
gaaggatggcgtattggtctgcagaaggcagccgcccagaacctgacgagacagctgcag
gagatgccctccaacctcctcaca-ccacagcttttgcgcagaat---gtcgaggtgcag
tgcaaatccggtgtcaatgtggaggtcaaggtcga-ggctggtgccgagagccagtcaat
gcacgccttcctggctgtgggcaaggcctcgtgcgagccacccatcttcctggagtgc--
-------------------gaggagcgccccattgtgctggtgggccaaggcgtgactta
cgatgctgga-gattgtgcctgaaagagaaacatgagctcttccatatgcgtggcgacat
gaccggcgc-gccgttgtggtgg-ctgttgtcgagctgtggctggcctgcgtttaccggt
aagtactcaggacagaaatg--atctccttgaataataatgctgttctaaggtcaacatt
cgcggcctgatacctctttgtgaaaacgtggt-ggctgcaattcg-tccgtact-gggac
atggtcaagtccatgaacggcaagaccatcgagatccagtgcaccgatcacgacgatgta
ctggtcctggcagacgccctgctgtatgcgcaaaacttctatcccaagtgcatcattgac
gtcggcacctgctc-ggctacatgagcaaggccctggatgactcggctgcggcggtcttt
accaactc-gaaatcctgtggcagcagatcaagcacgccagcatgcataccggagatcgt
gtgtggcgctt-ccattgtggaaatattacagcaaagccgtgcgtgcagggggacgcagc
gatgtgcagaactatggcattgaccgaggtggacgtccctgcaaggccgctgcctttctc
cgtgagtttgtacc-tgtggccagt------------tgagtattgtggggcgctttgtt
ggggcgcagatcttatggactttctccctcaaaggatgccacaaatgtgatggtgacaaa
gggcatt-----------------------------------------------------
-----------------cgatttgcaaggatacgg-----------------
>scf7180000006047_2558_4009 1792 bp
------------------------------------------------------------
------------------------------------------------------------
------------------------------------------------------------
------------------------------------------------------------
------------------------------------------------------------
---------------------------gctcaccttttcttcgcgatcgagccagagcgc
atcccctattactctgtggtggctgtggtcggcctcggcaaggagtgcctcggctacaat
ccctacgaggtgctcgacgaacagaaggagacgatccgtcgctccgtggccgccgcctgc
cgtatcctggccgagctggacactgatagaatcgaagttgaaaactgcggcca-gccgag
tccgccgccga-ggggccgcat--ggcatctggctctaccaggagctgcgcaa-ccacag
aacaggattccagtgccgtcgctggacttatacgcaagaaaagacgaggtttgcgacctt
gaaggatggcgcattggtctgcagaaggcagccgcccagaacctgacgagacagctgcag
gagatgccctccaacctcctcaca-ccacagcttttgcgcagaatgtcgtcga-gtgctg
tgcaaatccggtgtcaatgtggaggtcaaggtcgagggctgg-gccgagagccagtcaat
gcacgccttcctggctgtggg-aaggcctcgtgcgagccacccatcttcctggagctgag
ttactacggcacctgtgc-gaggaccgccccattgtgctggtgggccaaggcatgactta
cgatgc-ggaggattgtgcctgaaagagaaacatgagctcttccatatgcgtggcgacat
gaccggggccgccgttgtggtggcctgttgtcgagctgtggctggtctgcgtttaccggt
atgtactcaagacagaaatgatatctccttgaataataatgctgttcttaggtcaatatt
cgcggcctgatacctctttgtgaaaacgtggtgggctgcaattcggtccgtactggggac
atggtcaagtccatgaacggcaagaccatcgagatccagtgcaccgatcacgaggatgca
ctggtcctggcagacgctctgctgtatgcgcaaaacttctgtcccaagtgcatcattgac
gtcggcacctgctcgggctacatgcgccaggccctggatgagtcggctgc-ggggtcttt
accaactcggagatcctgtggcagcagatcaagcacgccagcatgcataccggagatcgt
gtgtggcgcttcccattgtggaaatattacagcaaggccgtgcgtgcc-ggggacgcagc
gatgtacagaactatggcattgaccgaggtggacgtccctgcaaggccgctgcctttctc
tgtgagtttgtgccctgtggccagtggatgcatattgtgagtattgtggggcgctttgtt
ggggcgcagatgttatggactttctccctcaaaggatgccacaaatgtgatggtgacaaa
gggcttcgaatacgagtatctgcgcaggggcatggccggccgaccgacccgaacactggt
ggagtttattgctcagacgatttgcaaggatacggccccacgtttggccaag
>scf7180000006048_12895_14330 1792 bp
------------------------------------------------------------
------------------------------------------------------------
------------------------------------------------------------
------------------------------------------------------------
------------------------------------------------------------
---------------------------gctcaccttttcttcgcgatcgagccagagcgc
atcccctattactctgtggtggctgtggtcggcctcggcaaggagtgcctcggctacaat
ccctacgaggtgctcgacgaacagaaggagacgatccgtcgctccgtggccgccgcctgc
cgtatcctggccgagctggacactgatagaatcgaagttgaaaactgcggccacg-cgag
tccgccgccga-ggggccgcattgggcatctggttctacca-gagctgcgcaacccacag
aacaggattccagtgccgtcgctggacttatacgcaagaaaagacgaggtctgcgacctt
gaaggatggcgcattggtctgcagaaggcagccgcccagaacctgacgagacagctgcag
gagatg-cctccaacctcctcacacccacagcttttgcgcagaatgtcgtcgaggtg---
-------------tcaatgtggaggtcaaggtcgagggctgg-gccgagagccagtcaat
gcacgccttcctggctgtgggcaaggcctcgtgcgagccacccatcttcctggagctgag
ttactacggcacctgtgc-gaggaccgccccattgtgctggtgggccaaggcgtgactta
cgatgctggaggattgtgcctg-aagagaaacatgagctcttccatatgcgtggcgacat
gacc-gggccgccgttgtggtggcctgttgtcgagctgtggctggtctgcgtttaccggt
atgtactcaagacagaaatgatatctccttgaataataatgctgttcttaggtcaacatt
cgc-gcctgatacctctttgtgaaaacgtggtgggctgcaattcggtccgtactggggac
atggtcaagtccatgaacggcaagaccatcgagatccagtgcaccgatcacgaggatgca
ctggtcctggcagacgctctgctgtatgcgcaaaacttctgtcccaagtgcatcattgac
gtcggcacctgctcgggctacatgcgccaggccctggatgagtcggctgc-ggggtcttt
accaactcggagatcctgtggcagcagatcaagcacgccagcatgcataccggagatcgt
gtgtggcgcttcccattgtggaaatattacagcaaggccgtgcgtgcc-ggggacgcagc
gatgtacagaactatggcattgaccgaggtggacgtccctgcaaggccgctgcctttctc
tgtgagtttgtgccctgtggccagtggatgcatattgtgagtattgtggggcgctttgtt
ggggcgcagatgttatggactttct-cctcaaaggatgccacaaatgtgatggtgacaaa
gggcttcgaatacgagtatctgcgca-gggcatggccggccgaccgacccgaacactggt
ggagtttattgctcagacgatttgcaaggatacggccccacgtttggccaag
>scf7180000006049_3597_5032 1792 bp
------------------------------------------------------------
------------------------------------------------------------
------------------------------------------------------------
------------------------------------------------------------
------------------------------------------------------------
---------------------------gctcaccttttcttcgcgatcgagccagagcgc
atcccctattactctgtg-tggctgtggtcggcctcggcaaggagtgcctcggctacaat
ccctacgaggtgctcgacgaacagaaggaggcgatccgtcgctccgtggccgccgcctgc
cgtatcctggccgagctggacactgatagaatcgaagttgaaaactgcggccacgccgag
tccgccgccga-ggggccgcattgggcatctggttctacca-gagctgcgcaacccacag
aacaggattccagtgccgtcgctggacttatacgcaagaaaagacgaggtctgcgacctt
gaaggatggcgcattggtctgcagaaggcagccgcccagaacctgacgagacagctgcag
gagatgccctccaacctcctcacacccacagcttttgcgcagaatgtcgc----------
--------gagtgtcaatgtggaggtcaaggtcgagggctgg-gccgagagccagtcaat
gcacgccttcctggctgtgggcaaggcctcgtgcgagccacccatcttcctggagctgag
ttactacggcacctgtgc-gaggaccg-cccattgtgctggtgggccaaggcgtgactta
cgatgctggaggattgtgcctgaaagagaaacatgagctcttccatatgcgtggcgacat
gacc-gggccgccgttgtggtggcctgttgtcgagctgtggctggtctgcgtttaccggt
atgtactcaagacagaaatgatatctccttgaataataatgctgttcttaggtcaacatt
cgcggcctgatacctctttgtgaaaacgtggtgggctgcaattcggtccgtactggggac
atggtcaagtccatgaacggcaagaccatcgagatccagtgcaccgatcacgaggatgta
ctggtcctggcagacgctctgctgtatgcgcaaaacttctgtcccaagtgcatcattgac
gtcggcacctgctcgggctacatgcgccaggccctggatgagtcggctgc-ggggtcttt
accaactcggagatcctgtggcagcagatcaagcacgccagcatgcataccggagatcgt
gtgtggcgcttcccattgtggaaatattacagcaaggccgtgcgtgcc-ggggacgcagc
gatgtacagaactatggcattgaccgaggtggacgtccctgcaaggccgctgcctttctc
tgtgagtttgtgccctgtggccagtggatgcatattgtgagtattgtggggcgctttgtt
ggggcgcagatgttatggac-ttctccctcaaaggatgccacaaatgtgatggtgacaaa
gggcttcgaatacgagtatctgcgcaggggcatggc-ggccgaccgacccgaacactggt
ggagtttattgctcagacgatttgcaaggatacggccccacgtttggccaag
>scf7180000006049_9171_10870 1792 bp
------------------------------------------------------------
------------------------------gctattcagcgccgctccgcctcgcaggcg
gtaaaccagatgttgcagctccagcagatggacatgtgtgcggatcctccatccccgcga
cttgtggtcggcgtgttcgccgacgaaacggaccgcaatgatgctggcgtcctcaccgcg
gccggttggcggtacaatgtccagaagactgccggacgattgctagaggtcctccgcatg
tccggacccatgcccaagcggggcgaggctcgccttttcttcgcgatcgagccagagcgc
atcccctattactctgtggtggctgtggtcggcctcggcaaggagtgcctcggctacaat
ccctacgaggtgctcgacgaacagaaggaggcgatccgtcgctccgtggccgccgcctgc
cgtatcctggccgagctggacactgatagaatcgaagttgaaaactgcggccacgccgag
tccgccgccgagggggccgcattgggcatctggctctaccaggagctgcgcaacccacag
aacaggattccagtgccgtcgctggacttatatgctagaaaagacgaggtctgcgacctt
gaaggatggcgcattggtctgcagaaggc---cgcccagaacctgacgagacagctgcag
gagatgccctccaacctcctcacacctacagcttttgcgcagaatgtcgtcgaggtgctg
tgcaaatccggtgtcaatgtggaggtcaaggtcgagggctgg-gccgagagccagtcaat
gcacgccttcctggctgtgggcaaggcctcgtgcgaaccacccatcttcctggagctgag
ttactacggcacctgtgc--gaggacgccccattgtgctggtgggcaagggcgtgactta
cgatgctggaggattgtgcctgaaagagaaacatgagctcttccatatgcgcggcgacat
gaccggggccgccgttgtggtggcctgttgtcgagctgtggctggtctgcgtttaccggt
atgtactcaagacagaaatgatatctccttgaatat-aatgctgttcttaggtcaacatt
cgcggcctgatacctctttgtgaaaacgtggtgggctgcaattcggtccgtactggggac
atggtcaagtccatgaacggcaagaccatcgagatccagtgcaccgatcacgaggatgta
ctggtcctggcagacgctctgctgtatgcgcaaaacttctgtcccaagtgcatcattgac
gtcggcacctgctcgggctacatgcgccaggccctggatgagtcggctgc-ggggtcttt
accaactcagagatcctgtggcagcagatcaagcacgccagcatgcataccggagatcgt
gtgtggcgcttcccattgtggaaatattacagcaaggccgtgcgtgcc-ggggacgcagc
gatgtacagaactatggcattgaccgaggtggacgtccctgcaaggccgctgcctttctc
cgtgagtttgtgccctgtggccagtggatgcatattgtgagtattgtggggcgctttgtt
-gggcgcagatgttatggactttctccctcaaaggatgccacaaatgtgatggtgacaaa
gggcttcgaatacgagtatctgcgcaggggcatggccggccgcccgacccgaacactggt
ggagtttattgctcagacgatttgcaaggatacggccccacgtttggccaag
>scf7180000006050_1852_3549 1792 bp
------------------------------------------------------------
------------------------------gctattcagcgccgctccgcctcgcaggcg
gtaaaccagatgttgcagctccagcagatggacatgtgtgcggatcctccat-ccgcgga
cttgtggtcggcgtgttcgccgacgaaacggaccgcaatgatgctggcgtcctcaccgcg
gccggttggcggtacaatgtccagaagactgccggacgattgctagaggtcctccgcatg
tccggacccatgcccaagcggggcgaggctcgccttttcttcgcgatcgagccagagcgc
atcccctattactctgtggtggctgtggtcggcctcggcaaggagtgcctcggctacaat
ccctacgaggtgctcgacgaacagaaggaggcgatccgtcgctccgtggccgccgcctgc
cgtatcctggccgagctggacactgatagaatcgaagttgaaaactgcggccacgccgag
tccgctgccgagggggccgcattgggcatctggctctaccaggagctgcgaaacccacag
aacaggattccagtgccgtcgctggacttatacgctagaaaagacgaggtctgcgacctt
gaaggatggcgcattggtctgcagaaggcagccgcccagaacctgacgagacagctgcag
gagatgccctccaacctcctcacacctacagcttttgcgcagaatgtcgtcgaggtgctg
tgcaaatccggtgtcaatgtggaggtcaaggtcgagggctgg-gccgagagccagtcaat
gcacgccttcctggctgtgggcaaggcctcgtgcgaaccacccatcttcctggagctgag
ttactacggcacctgtgccgaggaccgccccattgtgctggtgggccaaggcgtgactta
cgatgctggaggattgtgcctgaaagagaaacatgagctcttccatatgcgcggcgacat
gaccggggccgccgttgtggtggcctgttgtcgagctgtggctggtctgcgtttaccggt
atgtactcaagacagaaatgatatctccttgaataataatgctgttcttaggtcaacatt
cgcggcctgatacctctttgtgaaaacgtggtgggctgcaattcggtccgtactggggac
atggtcaagtccatgaacggcaagaccatcgagatccagtgcaccgatcacgaggatgta
ctggtcctggcagacgctctgctgtatgcgcaaaacttctgtcccaagtgcatcattgac
gtcggcacctgctcgggctacatgcgccaggccctggatgagtcggctgc-ggggtcttt
accaactcagagatcctgtggcagcagatcaagcacgccagcatgcataccggagatcgc
gtgtggcgcttcccattgtggaaatattacagcaaggccgtgcgtgcc-ggggacgcagc
gatgtacagaactatggcattgaccgaggtggacgtccctgcaaggccgccgcctttctc
cgtgagtttgtgccctgtggccagtggatgcatattgtgagtattgtggggcgctttgtt
ggggcgcagatgttatggactttctccctcaaaggatgccacaaatgtgatggtgacaaa
gggcttcgaatacgagtatctgcgcaggggcatggccggccgcccgacccgaacactggt
ggagtttattgctcagacgatttgcaaggatacggccccacgtttggccaag
>scf7180000006050_7332_8739 1792 bp
ttgtgtagggcttaacgaaaaatgatgattggcgttgtacgtcggctggtctcccaggcc
ttccggcagcgcctgcgaccacgtccccaggctattcagcgccgctccgcctcgcaggcg
gtaaaccagatgt---agctccagcagatggacatgtgtgcggatcctccat-ccgcgga
cttgtggtcggcgtgttcgccgacgaaacggaccgcaatgatgctgac--------cgcg
gccggttggagccacaatgtccagaagactgccggacgatatctagaggtcctccgcatg
tccggacccatgcccaagcggggcgaggctcgccttttcttcgcgatcgagccagagcgc
atcccctattactctgtggtggctgtggtcggcctcggcaaggagtgcctcggctacaat
cccta-------------------------------------------------------
-------tggtcgagctggacactgatagaatcgaagttgaaaactgcggccacgccgag
tccgccgccga-ggggccgcattgggaatctggctctaccaggagctgcgcaacccacag
aacaggattccagtgccgtcgctggacttatacgcaagaaaagacgaggtctgcgacctt
gaaggatggcgcattggtctgcagaaggcagccg-ccagaacctgacgagacagctgcag
gagatgccctccaacctcctcacacccacagcttttgcgcagaatgtcgtcgaggtgctg
tgcaaatccggtgtcaatgtggaggtcaaggtcgagggctgg-gccgagagccagtcaat
gcacgccttcctggctgtgggcaaggcctcgtgcgagccacccatcttcctggagctgag
ttactacggcacctgtgccgaggaccgccccattgtgctggtgggccaaggcgtgactta
cgatg-------------------------------------------------------
-accggggccgccgttgtggtggcctgttgtcgagctgtggctggtctgcgtttaccggt
atgtactcaagacagaaatgatatctccttgaataataatgctgttcttaggtcaacatt
cgcggcctgatacctctttgtgaaaacgtggtgggctgcaattcggtccgtactggggac
atggtcaagtccatgaacggcaagaccatcgagatccagtgcaccgatcacgaggatcta
ctggtcctggc---------------------aaacttctgtcccaagtgcatcattgac
gtcgtcacctgctcgggctacatgcgccaggccttggatgagtcggctgc-ggggtcttt
accaactcggagatcctgtggcagcagatcaagcacgccagcatgcataccggagatcg-
------------------------------------------------------------
------------------------------------------------------------
------------------------------------------------------------
-------------------------------------------------gtggtgacaaa
gggcttcgaatacgagtatctgcgcaggggcatggccggccgcccgacccgaacactggt
ggagtttattgctcagacgatttgcaaggatacggccccacgtttggccaag
>scf7180000006050_12602_14329 1792 bp
ttgtgtagggcttaacgaaaaatgatgattggcgttgtacgtcggctggtctcccaggcc
ttccggcagcgcctgcgaccacgtccccaggctattcagcgccgctccgcctcgcaggcg
gtaaaccagatgt---agctccagcagatggacatgtgtgcggatcctccat-ccgcgga
cttgtggtcggcgtgttcgccgacgaaacggaccgcaatgatgctggcgtcctcaccgcg
gccggttggcggtacaatgtccagaagactgccggacgattgctagaggtcctccgcatg
tccggacccatgctcaagcgggtcgaggctcgccttttcttcgcgatcgagccagagcgc
atcccctattactctgtggtggctgtggtcggcctcggcaaggagtgcctcggctacaat
ccctatgaggtgctcgacgaacagaaggaggcgatccgtcgctccggggccgccgcctgc
cgtatcctggccgagctggacactgatagaatcgaagttgaaaactgcggccacgccgag
tccgccgccga-ggggccgcattgggcatctggctctaccaggagctgcgcaa-ccacag
aacaggattccagtgccgtcgctggacttatacgcaagaaaagacgaggtctgcgacctt
gaaggatggcgcattggtctgcagaaggcagccgcccagaacctgacgagacagctgcag
gagatgccctccaacctcctcacacccacagcttttgcgcagaatgtcgtcgaggtgctg
tgcaaatccggtgtcaatgtggaggtcaaggtcgagggctgg-gccgagagccagtcaat
gcacgccttcctggctgtgggcaaggcctcgtgcgagccacccatcttcctggagctgag
ttactacggcacctgtgccgaggaccgccccattgtgctggtgggccaaggcgtgactta
cg--------------------------------------------------------at
gaccggggccgccgttgtggtggcctgttgtcgagctgtggctggtctgcgtttaccggt
atgtactcaagacagaaatgatatctccttgaataataatgctgttcttaggtcaacatt
cgcggcctgatacctctttgtgaaaacgtggtgggctgcaattcggtccgtactggggac
atggtcaagtccatgaacggcaagaccatcgagatccagtgcaccgatcacgaggatcta
ctggtcctggcagacgctctgctgtatgcgcaaaacttctgt-ccaagtgcatcattgac
gtcggcacctgctcgggctacatgcgccaggccctggatgagtcggctgcgggggtcttt
accaactcagagatcctgtggcagcagatcaagcacgccagcatgcataccggagatcgc
gtgtggcgcttcccattgtggaaatattacagcaaggccgtgcgtgccgggggacgcagc
gatgtacagaactatggcattgaccgaggtggacgtccctgcaaggccgctgcctttctc
cgtgagtttgtgccctgtggccagtggatgcatattgtgagtattgtggggcgctttgtt
ggggcgcagatgttatggactttctccctcaaaggatgccacaaatgtgatggtgacaaa
gggcttcgaatacgagtatctgcgcaggggcatggccggccgcccgacccgaacactggt
ggagtttattgctcagacgatttgcaaggatacggccccacgtttggccaag
>scf7180000006050_18978_19496 1792 bp
------------------------------------------------------------
------------------------------------------------------------
------------------------------------------------------------
------------------------------------------------------------
------------------------------------------------------------
------------------------------------------------------------
------------------------------------------------------------
------------------------------------------------------------
------------------------------------------------------------
------------------------------------------------------------
------------------------------------------------------------
------------------------------------------------------------
------------------------------------------------------------
------------------------------------------------------------
------------------------------------------------------------
------------------------------------------------------------
------------------------------------------------------------
------------------------------------------------------------
------------------------------------------------------------
------------------------------------------------------------
------------------------------------------------------------
------------tccgctctgctgtatgcgcaaaacttctgtcccaagtgcatcattgac
gtcggcacctgctcgggctacatgcgccaggccctggatgagtcggctgcgggggtcttt
accaactcagagatcctgtggcagcagatcaagcacgccagcatgcataccggagatcgc
gtgtggcgcttcccattgtggaaatattacagcaaggccgtgcgtgccgggggacgcagc
gatgtacagaactatggcattgaccgaggtggacgtccctgcaaggccgccgcctttctc
cgtgagtttgtgccctgtggccagtggatgcatattgtgagtattgtggggcgctttgtt
ggggcgcagatgttatggactttctccctcaaaggatgccacaaatgtgatggtgacaaa
gggcttcgaatacgagtatctgcgca-gggcatggccggccgcccgacccgaacactggt
ggagtttattgctcagacgatttgcaaggatacggccccacgtttggccaag
>scf7180000006224_11948_12503 1792 bp
------------------------------------------------------------
------------------------------------------------------------
------------------------------------------------------------
------------------------------------------------------------
------------------------------------------------------------
------------------------------------------------------------
------------------------------------------------------------
------------------------aaggaggcgatccgtcgttccgtggccgccgcctgc
cgtatcctggccgagccggacaccgacagaatcgaagttaaaaactgcggccacgccgag
tccgccgccgagggggccgtattggccatctggctctaccaggagctgcgcaacccacag
aacaggattccagtgccgtcggtggacttctacgcaagaatagacgaggtctgcgacctc
gaaggatgg--------tctgcagaaggcagccgcccagaacctgacgagacagctgcag
gggatgccctccaacctcctcacacccacagcttttgcgcggaat---gtcgaggtgttg
tgcaaatccggtgtcaatgtggaggtcaaggtcgagggctggtgccgagagccagtcaat
gcacgccttcctggctgtgggcaaggcctcgtgcgagccacccatcttcctggagctgag
ttactacggcacctgtgccgaggagcgccccattgtgctggt-ggccaaggcgtgactta
cgatgctggaggattgtgcctgaaagagaaacatg-------------------------
------------cgttgtgg-gg-------------------------------------
------------------------------------------------------------
------------------------------------------------------------
------------------------------------------------------------
------------------------------------------------------------
---------tgttcgg--------------------------------------------
------------------------------------------------------------
------------------------------------------------------------
------------------------------------------------------------
------------------------------------------------------------
------------------------------------------------------------
------------------------------------------------------------
----------------------------------------------------
>scf7180000006225_5859_6332 1792 bp
------------------------------------------------------------
------------------------------------------------------------
------------------------------------------------------------
------------------------------------------------------------
------------------------------------------------------------
------------------------------------------------------------
------------------------------------------------------------
------------------------------------------------------------
------------------------------------------------------------
------------------------------------------------------------
------------------------------------------------------------
------------------------------------------------------------
------------------------------------------------------------
------------------------------------------------------------
------------------------------------------------------------
------------------------------------------------------------
------------------------------------------------------------
------------------------------------------------------------
------------------------------------------------ccaatcaacatt
cgcggcctgatacctctttgtgaaaacgtggtgggctgcaattcggtccgtactggggac
atggtcaagtccatgaacggcaagaccatcgagatccagtacaccgatcacgacgatgta
ctggtcctggctgacgccctgctgtacgcgcaaaacttctatcccaagtgcatcattgac
gtcggcacctgctcgggctacatgagccaggccctggatgagtcagct-ggggggtcttt
accaactcggagatcctgtggcagcagatcaagcacgccagcatgcataccggagatcgt
gtgtggcgcttcccattgtggaaatattacagcaaagccgggc-----------------
------------------------------------------------------------
------------------------------------------------------------
----------------------------------------------------gtgacaaa
gggcttcgaatacgagtatctgcgcaagggaatgaccggccgcccgacccgaacactggt
ggagtttattgctcagacgatttgcaaggatacggccccacgtttggccaag
>scf7180000006226_1_160 1792 bp
------------------------------------------------------------
------------------------------------------------------------
------------------------------------------------------------
------------------------------------------------------------
------------------------------------------------------------
------------------------------------------------------------
------------------------------------------------------------
------------------------------------------------------------
------------------------------------------------------------
------------------------------------------------------------
------------------------------------------------------------
------------------------------------------------------------
------------------------------------------------------------
------------------------------------------------------------
------------------------------------------------------------
------------------------------------------------------------
------------------------------------------------------------
------------------------------------------------------------
------------------------------------------------------------
------------------------------------------------------------
------------------------------------------------------------
------------------------------------------------------------
------------------------------------------------------------
------------------------------------------------accggagatcgt
gtgtggcgcttcccattgtggaaatattacagcaaagccgggc-----------------
------------------------------------------------------------
------------------------------------------------------------
----------------------------------------------------gtgacaaa
gggcttcgaatacgagtatctgcgcaagggaatgaccggccgcccgacccgaacactggt
ggagtttattgctcagacgatttgcaaggatacggcc---------------
>scf7180000006274_38598_38985 1792 bp
ttgtgtagggcttaacgaaaaatgatgattggcgttgtacgtcggctggtctcccaggcc
ttccggcagcgcctgcgaccacgtgcccaggctattcagcgccgctccgcctcgcaggcg
gtaaaccagatgttgcagctccagcagatggacatgtgtgcggatcctccat-ccgcgga
cttgtggtcggcgtgttcgccgacgaaacggaccgcaatgatgctggcgtcctcaccgcg
accggttggcggtacaatgtccagaagactgccgg-cgattgctagaggtcctccgcatg
tccggacccatgcccaagcggggcgaggctcgccttttcttcgcgatcgagccagagcgc
atcccctattactctgtggtggctgtggtc------------------------------
------------------------------------------------------------
------------------------------------------------------------
------------------------------------------------------------
------------------------------------------------------------
------------------------------------------------------------
------------------------------------------------------------
------------------------------------------------------------
------------------------------------------------------------
------------------------------------------------------------
------------------------------------------------------------
------------------------------------------------------------
------------------------------------------------------------
------------------------------------------------------------
------------------------------------------------------------
------------------------------------------------------------
------------------------------------------------------------
------------------------------------------------------------
------------------------------------------------------------
------------------------------------------------------------
------------------------------------------------------------
------------------------------------------------------------
------------------------------------------------------------
----------------------------------------------------
>scf7180000006275_1011_2684 1792 bp
------------------------------------------------------------
------------------------------gctattcagcgccgctccgcctcgcaggcg
gtaaaccagatgttgcagctccagcagatggacatgtgtgcggatcctccatcccgc-ga
cttgtggtcggcgtgttcgccgacgaaacggaccgcaatgatgctggcgtcctcaccgcg
accggttggcggtacaatgtccagaagactgccggccgattgctagaggtcctccgcatg
tccggacccatgcccaagc-gggcgaggctcgccttttcttcgcgatcgagccagagcgc
atcccctattactctgtggtggctgtggtcgg-ctcggcaaggagtgcctcggctacaat
ccctacgaggtgctcgacgaacagaaggaggcgatccgtcgctccgtggccgccgcctgc
cgtatcctggccgagctggacactgatagaatcgaagttgaaaactgcggccacgccgag
tccgccgg----ggggccgcattgggcatctggctctaccaagagctgcgcaacccacag
aacaggattccagtgccgtcgctggacttatacgcaagaaaagacgaggtctgcgacctt
gaaggatggcgcattggtctgcagaaggcagccgcccagaacctgacgagacagctgcag
gagatgccctcc-acctcctcaca-ccacagcttttgcgcagaatgtcgtcgaggtgcta
tgcaaatccggtgtcaatgtggaggtcaaggtcgagggctgg-gccgagagccagtcaat
gcacgccttcctggctgtgggcaaggcctcgtgcgagccacccatcttcctggagctgag
ttactacggcacctgtgccgaggaccgccccattgtgctggtgggccaaggcgtgactta
cgatgctggaggattgtgcctgaaagagaaacatgagctcttccatatgcgtggcgacat
gaccggggccgccgttgtggtggcctgttgtcgagctgtggctggtctgcgtttaccggt
atgtactcaagacagaaatgatatctccttgaataataatgctgttcttaggtcaacatt
cgcggcctgatacctctttgtgaaaacgtggtgggctgcaattcggtccgtactggggac
atggtcaagtccatgaacggcaagaccatcgagatccagtgcaccgatcacgaggatgta
ctggtcctggcagacgctctgctgtatgcgcaaaacttctgt-ccaagtgcatcattgac
gtcggcacctgctcgggctacatgcgccaggccctggatgagtcggctgc-ggggtcttt
accaactcggagatcctgtggcagcagatcaagcacgccagcatgcataccggagatcgt
gtgtggcgcttcccattgtggaaatattacagcaaggccgtgcgtgcc-ggggacgcagc
gatgtacagaactatggcattgaccgaggtggacgtccctgcaaggccgctgcctttctc
cgtgagtttgtgccctgtggccagtggatgcatattgtgagtattgtggggcgctttgtt
ggggcgcagatgttatggactttctccctcaaaggatgccacaaatgtgatggtgacaaa
gggcttcgaatacgagtatctgcgcaggggcatggccggccgcccgacccgaacactggt
ggagtttattgctcagacgatttgcaaggatactgcc---------------
>scf7180000006275_11104_12890 1792 bp
ttgtgtagggcttaacgaaaaatgatgattggcgttgtacgtcggctggtctcccaggcc
ttccggcagcgcctgcgaccacgtgcccaggctattcagcgccgctccgcctcgcaggcg
gtaaaccagatgttgcagctccagcagatggacatgtgtgcggatcctccatcccgcgga
cttgtggtcggcgtgttcgccgacgaaacggaccgcaatgatgctggcgtcctcaccgcg
accggttggcggtacaatgtccagaagactgccggccgattgctagaggtcctccgcatg
tccggacccatgcccaagcggggcgaggctcgccttttcttcgcgatcgagccagagcgc
atcccctattactctgtggtggctgtggtcggcctcggcaaggagtgcctcggctacaat
ccctacgaggtgctcgacgaacagaaggaggcgatccgtcgctccgtggccgccgcctgc
cgtatcctggccgagctggacactgatagaatcgaagttgaaaactgcggccacgccgag
tccgccgccga-ggggccgcattgggcatctggctctaccaagagctgcgcaacccacag
aacaggattccagtgccgtcgctggacttatacgcaagaaaagacgaggtctgcgacctt
gaaggatggcgcattggtctgcagaaggcagccgcccagaacctgacgagacagctgcag
gagatgccctccaacctcctcacacccacagcttttgcgcagaatgtcgtcgaggtgctg
tgcaaatccggtgtcaatgtggaggtcaaggtcgagggctgg-gccgagagccagtcaat
gcacgccttcctggctgtgggcaaggcctcgtgcgagccacccatcttcctggagctgag
ttactacggcacctgtgccgaggaccgccccattgtgctggtgggccaaggcgtgactta
cgatgctggaggattgtgcctgaaagagaaacatgagctcttccatatgcgtggcgacat
gacc-gggccgccgttgtggtggcctgttgtcgagctgtggctggtctgcgtttaccggt
atgtactcaagacagaaatgatatctccttgaataataatgctgttcttaggtcaacatt
cgcggcctgatacctctttgtgaaaacgtggtgggctgcaattcggtccgtactggggac
atggtcaagtccatgaacggcaagaccatcgagatccagtgcaccgatcacgaggatgta
ctggtcctggcagacgctctgctgtatgcgcaaaacttctgtcccaagtgcatcattgac
gtcggcacctgctcgggctacatgcgccaggccctggatgagtcggctgc-ggggtcttt
accaactcggagatcctgtggcagcagatcaagcacgccagcatgcataccggagatcgt
gtgtggcgcttcccattgtggaaatattacagcaaggccgtgcgtgccgggggacgcagc
gatgtacagaactatggcattgaccgaggtggacgtccctgcaaggccgctgcctttctc
cgtgagtttgtgccctgtggccagtggatgcatattgtgagtattgtggggcgctttgtt
-gggcgcagatgttatggactttctccctcaaaggatgccacaaatgtgatggtgacaaa
gggcttcgaatacgagtatctgcgcaggggcatggccggccgcccgacccgaacactggt
ggagtttattgctcagacgatttgcaaggatactgccccacgtttggccaag
>scf7180000006275_16880_17088 1792 bp
------------------------------------------------------------
---------------------------------------------------tcgcaggcg
gtaaaccagatgctgcagctccagcagatggacatgtgtgcggttcctccat-ccccgga
cttgtggtcggcgtgttcgccgacgaaacggaccgcaatgatgctggcgtcctcaccgcg
gccggttggcggtacaatgtccagaagactgccggccgattgctagaggtcctccgcatg
tccggacccatgcccaagcgg---------------------------------------
------------------------------------------------------------
------------------------------------------------------------
------------------------------------------------------------
------------------------------------------------------------
------------------------------------------------------------
------------------------------------------------------------
------------------------------------------------------------
------------------------------------------------------------
------------------------------------------------------------
------------------------------------------------------------
------------------------------------------------------------
------------------------------------------------------------
------------------------------------------------------------
------------------------------------------------------------
------------------------------------------------------------
------------------------------------------------------------
------------------------------------------------------------
------------------------------------------------------------
------------------------------------------------------------
------------------------------------------------------------
------------------------------------------------------------
------------------------------------------------------------
------------------------------------------------------------
----------------------------------------------------
>scf7180000006275_41842_43502 1792 bp
------------------------------------------------------------
------------------------------------------------------caggcg
gtaaaccagatgttgcagctccagcagatggacatgtgtgcggatcctccatcccgcgga
cttgtggtcggcgtgttcgccgacgaaacggaccgcaatgatgctggcgtcctcaccgcg
gccggttggcggtacaatgtccagaagactgccggccgattgctagaggtcctccgcatg
tccggacccatgcccaagcggggcgaggctcgccttttcttcgcgatcgagccagagcgc
atcccctattactctgtggtggctgtggtcggcctcggcaaggagtgcctcggctacaat
ccctacgaggtgctcgacgaacagaaggaggcgatccgtcgctccgtggccgccgcctgc
cgtatcctggccgagctggacactgatagaatcgaagttgaaaactgcggccacgccgag
tccgccgccgagggggccgcattgggcatctggttctaccaagagctgcgcaacccacag
aacaggattccagtgccgtcgctggacttatacgcaagaaaagacgaggtctgcgacctt
gaaggatggcgcattggtctgcagaaggcagccgcccagaacctgacgagacagctgcag
gagatgccctccaacctcctcacacccacagcttttgcgcggaatgtcgtcga-------
---------ggtgtcaatgtggaggtcaaggtcgagggctgg-gccgagagccagtcaat
gcacgccttcctggctgtgggcaaggcctcgtgcgagccacccatcttcctggagctgag
ttactacggcacctgtgccgaggaccgccccattgtgctggtgggccaaggcgtgactta
cgatgctggaggattgtgcctgaaagagaaacatgagctcttccatatgcgtggcgacat
gaccggggccgccgttgtggtggcctgttgtcgagctgtggctggtctgcgtttaccggt
atgtactcaagacagaaatgatatctccttgaataataatgctgttcttaggtcaacatt
cgcggcctgatacctctttgtgaaaacgtggtgggctgcaattcggtccgtactggggac
atggtcaagtccatgaacggcaagaccatcgagatccagtgcaccgatcacgaggatgta
ctggtcctggcagacgctctgctgtatgcgcaaaacttctgtcccaagtgcatcattgac
gtcggcacctgctcgggctacatgcgccaggccctggatgagtcggctgcaggggtcttt
accaactcggagatcctgtggcagcagatcaagcacgccagcatgcataccggagatcgt
gtgtggcgcttcccattgtggaaatattacagcaaggccgtgcgtgccgggggacgcagc
gatgtacagaactatggcattgaccgaggtggacgtccctgcaaggccgctgcctttctc
cgtgagtttgtgccctgtggccagtggatgcatattgtgagtattgtggggcgctttgtt
ggggcgcagattttatggactttctccctcaaaggatgccacaaatgtgatggtgacaaa
gggcttcgaatacgagtatctgcgcaggggcatggccggccgcccgacccgaacactggt
ggagtttattgctcagacgatttgcaaggatactgccccacgtttggccaag
>scf7180000006278_8880_9191 1792 bp
------------------------------------------------------------
------------------------------------------------------------
------------------------------------------------------------
------------------------------------------------------------
------------------------------------------------------------
------------------------------------------------------------
------------------------------------------------------------
------------------------aaggaggcgatccgtcgttccgtggccgccgcctgc
cgtatcctggccgatctggacaccgacagaatcgaagttaaaaactgcggccacgccgag
tccgccgccgagggggccgtattgggcatctggctctaccaggagctgcgcaacccacag
aacaggattccagtgccgtcgatggacttatacgcaagaaaagacgaggtctgcgacctc
gaaggatggcgtactggtctgcagaaggcagccgcccagaacctgacgagacagctgcag
gagatggcctccaacctcctcacacccacagagttc------------------------
------------------------------------------------------------
------------------------------------------------------------
------------------------------------------------------------
------------------------------------------------------------
------------------------------------------------------------
------------------------------------------------------------
------------------------------------------------------------
------------------------------------------------------------
------------------------------------------------------------
------------------------------------------------------------
------------------------------------------------------------
------------------------------------------------------------
------------------------------------------------------------
------------------------------------------------------------
------------------------------------------------------------
------------------------------------------------------------
----------------------------------------------------
>scf7180000006280_6490_6801 1792 bp
------------------------------------------------------------
------------------------------------------------------------
------------------------------------------------------------
------------------------------------------------------------
------------------------------------------------------------
------------------------------------------------------------
------------------------------------------------------------
------------------------aaggaggcgatccgtcgttccgtggccgccgcctgc
cgtatcctggccgatctggacaccgacagaatcgaagttaaaaactgcggccacgccgag
tccgccgccgagggggccgtattgggcatctggctctaccaggagctgcgcaacccacag
aacaggattccagtgccgtcgatggacttatacgcaagaaaagacgaggtctgcgacctc
gaaggatggcgtactggtctgcagaaggcagccgcccagaacctgacgagacagctgcag
gagatggcctccaacctcctcacacccacagagttc------------------------
------------------------------------------------------------
------------------------------------------------------------
------------------------------------------------------------
------------------------------------------------------------
------------------------------------------------------------
------------------------------------------------------------
------------------------------------------------------------
------------------------------------------------------------
------------------------------------------------------------
------------------------------------------------------------
------------------------------------------------------------
------------------------------------------------------------
------------------------------------------------------------
------------------------------------------------------------
------------------------------------------------------------
------------------------------------------------------------
----------------------------------------------------
>scf7180000006280_9160_10486 1792 bp
------------------------------------------------------------
------------------------------------------------------------
------------------------------------------------------------
------------------------------------------------------------
------------------------------------------------------------
------------------------------------------------------------
------------------------------------------------------------
------------------------aaggaggcgatccgtcgttccgtggccgccgcctgc
cgtatcctggccgatctggacaccgacagaatcgaagttaaaaactgcggccacgccgag
tccgccgccgagg-ggccgtattgggcatctggctctaccaggagctgcgcaacccacag
aacaggattccagtgccgtcgatggacttatacgcaagaaaagacgaggtctgcgacctc
gaaggatggcgtactggtctgcagaaggcagccgcccagaacctgacgagacagctgcag
gagatggcctccaacctcctcacacccacagcttttgcgc-gaat---gtcgaggtgctg
tgcaaatccggtgtcaatgtggaggtcaaggtcgagggctggtgccgagagccagtcaat
gcacgccttcctggctgt-ggcaaggcctcgtgcgagccacccatcttcctgcagctgag
ttactacggcacctgtgccgaggagcgccccattgtgctggtgggccaaggcgcgactta
cgatgctggaggattgtgcctgaaagagaaacatgagctcttccatatgcgtggcgacat
gatcggcgccgccgttgtggtggcctgttgtcgagctgtggctggcctgcgtttaccggt
aagtactcaggacagaaatg--atctccttgaataataacgctgttcttaggtcaacatt
cgcggcctgatacctctttgggaaaacgtggtgggctgcaattcggtctgtactggggac
atggtcaagtccatgaacgacaagaccatcgagatccagtgcaccgatcacgacgatgta
ctggtcctggcagacgccctgctgtatgcgcaaaacttctatcccaagtgcatcattgac
gtcggcacctgctc-ggctacatgagccaggccctggatgggtcggctgcgggggtcttt
accaactcggagattttggggcagcagatcaagcacgccagcatgcataccggagatcgt
gtgtggcgcttcccattgtggaaatattacagcaaagccgtgcctgcagggggacgcagc
gatgtgcagaactatggcattgaccgaggtggacgtccctgcaaggccgctgactttctc
cgtgagtttgtaccctgtggccagt------------tgagtattgtggggcgctttgtt
-gggcgcagatcttatggactttctccctcaaaggatgccacaaatgtgatggtgacaaa
gggtttcgaatacgagtatctgcgcaagggaatggccggccgcccgacccgaacactggt
ggagtttattgctcagacgatttgcaaggatacggccccacgtttggccaag
>scf7180000006281_1670_1981 1792 bp
------------------------------------------------------------
------------------------------------------------------------
------------------------------------------------------------
------------------------------------------------------------
------------------------------------------------------------
------------------------------------------------------------
------------------------------------------------------------
------------------------aaggaggcgatccgtcgttccgtggccgccgcctgc
cgtatcctggccgatctggacaccgacagaatcgaagttaaaaactgcggccacgccgag
tccgccgccgagggggccgtattgggcatctggctctaccaggagctgcgcaacccacag
aacaggattccagtgccgtcgatggacttatacgcaaggaaagacgaggtctgcgacctc
gaaggatggcgtactggtctgcagaaggcagccgcccagaacctgacgagacagctgcag
gagatggcctccaacctcctcacacccacagagttc------------------------
------------------------------------------------------------
------------------------------------------------------------
------------------------------------------------------------
------------------------------------------------------------
------------------------------------------------------------
------------------------------------------------------------
------------------------------------------------------------
------------------------------------------------------------
------------------------------------------------------------
------------------------------------------------------------
------------------------------------------------------------
------------------------------------------------------------
------------------------------------------------------------
------------------------------------------------------------
------------------------------------------------------------
------------------------------------------------------------
----------------------------------------------------
>scf7180000006281_4361_5689 1792 bp
------------------------------------------------------------
------------------------------------------------------------
------------------------------------------------------------
------------------------------------------------------------
------------------------------------------------------------
------------------------------------------------------------
------------------------------------------------------------
------------------------aaggaggcgatccgtcgttccgtggccgccgcctgc
cgtatcctggccgatctggacaccgacagaatcgaagttaaaaactgcggccacgccgag
tccgccgccgagggggccgtattgggcatctggctctaccaggagctgcgcaacccacag
aacaggattccagtgccgtcgatggacttatacgcaagaaaagacgaggtctgcgacctc
gaaggatggcgtactggtctgcagaaggcagccgcccagaacctgacgagacagctgcag
gagatggcctccaacctcctcacacccacagcttttgcgcggaat---gtcgaggtgctg
tgcaaatccggtgtcaatgtggaggtcaaggtcgagggctggtgccgagagccagtcaat
gcacgccttcctggctgtgggcaaggcctcgtgcgagccacccatcttcctgcagctgag
ttactacggcacctgtgccgaggagcgccccattgtgctggtgggccaaggcgcgactta
cgatgctggaggattgtgcctgaaagagaaacatgagctcttccatatgcgtggcgacat
gatcggcgccgccgttgtggtggcctgttgtcgagctgtggctggcctgcgtttaccggt
aagtactcaggacagaaatg--atctccttgaataataacgctgttcttaggtcaacatt
cgcggcctgatacctctttgtgaaaacgtggtgggctgcaattcggtctgtactggggac
atggtcaagtccatgaacgacaagaccatcgagatccagtgcaccgatcacgacgatgta
ctggtcctggcagacgccctgctgtatgcgcaaaacttctatcccaagtgcatcattgac
gtcggcacctgctcgggctacatgagccaggccctggatgggtcggctgc-ggggtcttt
accaactcggagattttggggcagcagatcaagcacgccagcatgcataccggagatcgt
gtgtggcgcttcccattgtggaaatattacagcaaagccgtgcctgcagggggacgcagc
gatgtgcagaactatggcattgaccgaggtggacgtccctgcaaggccgctgactttctc
cgtgagtttgtaccctgtggccagt------------tgagtattgtggggcgctttgtt
-gggcgcagatcttatggactttctccctcaaaggatgccacaaatgtgatggtgacaaa
ggggttcgaatacgagtatctgcgcaagggaatggccggccgcccgacccgaacactggt
ggagtttattgctcagacgatttgcaaggatacggccccacgtttggccaag
>scf7180000006341_20092_20445 1792 bp
------------------------------------------------------------
------------------------------------------------------------
------------------------------------------------------------
------------------------------------------------------------
------------------------------------------------------------
------------------------------------------------------------
------------------------------------------------------------
------------------------------------------------------------
------------------------------------------------------------
------------------------------------------------------------
------------------------------------------------------------
------------------------------------------------------------
------------------------------------------------------------
------------------------------------------------------------
------------------------------------------------------------
------------------------------------------------------------
------------------------------------------------------------
------------------------------------------------------------
------------------------------------------------------------
------------------------------------------------------------
------------------------------------------------cacgacgatgta
ctggtcctggctgacgccctgctgtacgcgcaaaacttctatcccaagtgcatcattgac
gtcggcacctgctcgggctacatgagccaggccctggatgagtcagctgggggggtcttt
accaactcggagatcctgtggcagcagatcaagcacgccagcatgcataccggagatcgt
gtgtggcgcttcccattgtggaaatattacagcaaagccgggc-----------------
------------------------------------------------------------
------------------------------------------------------------
----------------------------------------------------gtgacaaa
gggcttcgaatacgagtatctgcgcaa-ggaatggccggccgcccgacccgaacactggt
ggagtttattgctcagacgatttgcaaggatacggccccacgtttggccaag
>scf7180000006413_22981_24073 1792 bp
------------------------------------------------------------
------------------------------------------------------------
------------------------------------------------------------
------------------------------------------------------------
------------------------------------------------------------
------------------------------------------------------------
------------------------------------------------------------
------------------------aaggaggcgatccgtcgttccgtggccgccgcctgc
cgtatcctggccgagccggacaccgacagaatcgaagttaaaaactgcggccacgccgag
tccgccgccga-ggggccgtattgggcatct-gctctaccaggagatgcgcaacccacag
aacaggattccagtgccgtcg-tggacttctacacaagaaaagacgaggtctgcgacctc
gaaggatgg--------tctgcagaaggcagccgcccagaacctgacgagacagctgcag
gagatgccctccaacctcctcacacccacagcttttgcgcggaat---gtcgaggtgctg
tgcaaatccggtgtcaatgtggaggtcaaggtcgagggctggtgccgagagccagtcaat
gcacgccttcctggctgtgggcaaggcctcgtgcgagccacccatcttcctggagctgag
ttactacggcacctgtgccgaggagagccccattgtgctggtgggccaaggcgtgactta
cgatgctggaggattgtgcctgaaagagaaacatatg-----------------------
------------cgttgtggtggcctgttgtcgagctgtggctggcctgcgtttaccggt
aagtactcaggacagaaatg--atctccttgaataataatgctgttcttaggtcaacatt
cgcggcctgatacctctttgtgaagacgtggtgggctgcaattcggtccgtactggggac
atggtcaagtccatgaacggcaagaccatcgagatccagtgcaccgatcacgacgatgta
ctggtcctggctgacgccctgctgtacgcgc-taacttctatcccaagtgc---------
---ggcacctgctcgggctacatgagccaggccctggatgagtc-gctgcgggggtcttt
accaactcggagatcctgtggaagcagatcaagcacgccagcatgcataccggagatcgt
gtgtggcgcttcccattgtggaaatattacagcaaagccgggc-----------------
------------------------------------------------------------
------------------------------------------------------------
----------------------------------------------------gtgacaaa
gggcttcgaatacgagtatctgcgcaagggaatggccggccgcccgacc-gaacactggt
ggagtttattgctcagacgatttgcaaggatacggccccacgtttggccaag
>scf7180000006449_16641_17188 1792 bp
------------------------------------------------------------
------------------------------------------------------------
------------------------------------------------------------
------------------------------------------------------------
------------------------------------------------------------
------------------------------------------------------------
------------------------------------------------------------
------------------------aaggaggcgatccgtcgttccgtggccgccgcctgc
cgtatcctggccgagccggacaccgacagaatcgaagttaaaaactgcggccacgccgag
t---ccgccgagggggccgtattggccatctggctctaccaggagctgcgcaacccacag
aacaggattccagtgccgtcggtggacttctacgcaagaatagacgaggtctgcgacctc
gaaggatggt---ctggtctgcagaaggcagccgcccagaacctgacgagacagctgcag
g-gatgcc--ccaacctcctcacacccacagcttttgcgcggaat---gtcgaggtgttg
tgcaaatccggtgtcaatgtggaggtcaaggtcgagggctggtgccgagagccagtcaat
gcacgccttcctggctgt-ggcaaggcctcgtgcgagccacccatcttcctggagctgag
ttactacggcacctgtgccgaggagcgccccattgtgctggt-ggccaaggcgcgactta
cgatgctggaggattgtgtctgaaagagaaacatgagctcttccat--------------
------------------------------------------------------------
------------------------------------------------------------
------------------------------------------------------------
------------------------------------------------------------
------------------------------------------------------------
------------------------------------------------------------
------------------------------------------------------------
------------------------------------------------------------
------------------------------------------------------------
------------------------------------------------------------
------------------------------------------------------------
------------------------------------------------------------
----------------------------------------------------
>scf7180000006450_12094_13061 1792 bp
------------------------------------------------------------
------------------------------------------------------------
------------------------------------------------------------
------------------------------------------------------------
------------------------------------------------------------
------------------------------------------------------------
------------------------------------------------------------
------------------------aaggaggcgatccgtcgttccgtggccgccgcctgc
cgtatcctggccgagccggacaccgacagaatcgaagttaaaaactgcggccacgccgag
tccgccgccgagggggccgtattggccatctggctctaccaggagctgcgcaacccacag
aacaggattccagtgccgtcggtggacttctacgcaagaatagacgaggtctgcgacctc
gaaggatgg--------tctgcagaaggcagccg-ccagaacctgacgagacagctgcag
g-gatgccctccaacctcctcacacccacagcttttgcgcggaat---gtcgaggtgttg
tgcaaatccggtgtcaatgtggaggtcaaggtcgagggctggtg-cgagagccagtcaat
gcacgccttcctggctgtgggcaaggcctcgtgcgagccacccatcttcctggagctgag
ttactacggcacctgtgccgaggagcgccccattgtgctggtgggccaaggcgtgactta
cgatgctggaggattgtgtctgaaagagaaacatg-------------------------
------------cgttgtggtggcctgttgtcgagctgtggctggcctgcgtttaccggt
aagtactcaggacagaaatg--atctccttgaataataatgctgttcttaggtcaacatt
cgcggcctgatacctctttgtgaaaacgtggtgggctgtttcca----------------
----gcaagtccatgaacggcaagaccatcgagatccagtgcaccgatcacgacgatgta
ctggtcctggctgacgccctgctgtacgcgcaaaacttctatcccaagtgcatcattgac
gtcggcacctgctcgggctacatgagccaggccctggatgagtcagctgggggggtcttt
accaactcggagatcctgtggcagcagatcaagcacgccagcatgcataccggagatcgt
gtgtggcgcttcccattgtggaaatattacagcaaagccgggcgt---------------
------------------------------------------------------------
------------------------------------------------------------
------------------------------------------------------------
------------------------------------------------------------
----------------------------------------------------
>scf7180000006451_7619_8705 1792 bp
------------------------------------------------------------
------------------------------------------------------------
------------------------------------------------------------
------------------------------------------------------------
------------------------------------------------------------
------------------------------------------------------------
------------------------------------------------------------
------------------------aaggaggcgatccgtcgttccgtggccgccgcctgc
cgtatcctggccgagccggacaccgacagaatcgaagttaaaaactgcggccacgccgag
tccgccgccgagggg-ccgtattggccatctggctctaccaggagctgcgcaacccacag
aacaggattccagtgccgtcggtggacttctacgcaagaatagacgaggtctgcgacctc
gaaggatgg--------tctgcagaaggcagccgcccagaacctgacgagacagctgcag
gggatgccctccaacctcctcacacccacagcttttgcgcggaat---gtcgaggtgttg
tgcaaatccggtgtcaatgtggaggtcaaggtcgagggctggtgccgagagccagtcaat
gcacgccttcctggctgtgggcaaggcctcgtgcgagccacccatcttcctggagctgag
ttactacggcacctgtgccgaggagcgccccattgtgctggtgggccaaggcgtgactta
cgatgctggaggattgtgtctgaaagagaaacatg-------------------------
------------cgttgtggtggcctgttgtcgagctgtggctggcctgcgtttaccggt
aagtactcaggacagaaatg--atctccttgaataataatgctgttcttaggtcaacatt
cgcggcctgatacctctttgtgaaaacgtggtgggctgtttccag---------------
-----caagtccatgaacggcaagaccatcgagatccagtgcaccgatcacgacgatgta
ctggtcctggctgacgccctgctgtacgcgcaaaacttctatcccaagtgcatcattgac
gtcggcacctgctcgggctacatgagccaggccctggatgagtcagctgggggggtcttt
accaactcggagatcctgtggcagcagatcaagcacgccagcatgcataccggagatcgt
gtgtggcgcttcccattgtggaaatattacagcaaagccgggc-----------------
------------------------------------------------------------
------------------------------------------------------------
----------------------------------------------------gtgacaaa
gggcttcgaatacgagtatctgcgcaa-ggaatggccggccgcccgacccgaacactggt
ggagtttattgctcagacgatttgcaaggatacggccccacgtttggccaag
>scf7180000006451_14980_16060 1792 bp
------------------------------------------------------------
------------------------------------------------------------
------------------------------------------------------------
------------------------------------------------------------
------------------------------------------------------------
------------------------------------------------------------
------------------------------------------------------------
------------------------aaggaggcgatccgtcgttccgtggccgccgcctgc
cgtatcctggccgagccggacaccgacagaatcgaagttaaaaactgcggccacgccgag
tccgccgccgagggg-ccgtattggccatctggctctaccaggagctgcgcaacccacag
aacaggattccagtgccgtcggtggacttctacgcaagaa-agacgaggtctgcgacctc
gaaggatgg--------tctgcagaaggcagccgccca--acctgacgagacagctgca-
gggatgccctccaacctcctcacacccacagcttttgcgc-gaat---gtcgaggtgttg
tgcaaatccggtgtcaatgtggaggtcaaggtcgagggctggtgccgagagccagtcaat
gcacgccttcctggctgtgggcaaggcctcgtgcgagccacccatcttcctggagctgag
ttactacggcacctgtgc-gaggagcg-cccattgtgctggtgggccaaggcgtgactta
cgatgctggaggattgtgtctgaaagagaaacatg-------------------------
------------cgttgtggtggcctgttgtcgagctgtggctggcctgcgtttaccggt
aagtactcaggacagaaatg--atctccttgaataataatgctgttcttaggtcaacatt
cgcggcctgatacctctttgtgaaaacgtggtgggctgtttccag---------------
-----caagtccatgaacggcaagaccatcgagatccagtgcaccgatcacgacgatgta
ctggtcctggctgacgccctgctgtacgcgcaaaacttctatcccaagtgcatcattgac
gtcggcacctgctcgggctacatgagccaggccctggatgagtcagctgggggggtcttt
accaactcggagatcctgtggcagcagatcaagcacgccagcatgcataccggagatcgt
gtgtggcgcttcccattgtggaaatattacagcaaagccgggc-----------------
------------------------------------------------------------
------------------------------------------------------------
----------------------------------------------------gtgacaaa
gggcttcgaatacgagtatctgcgcaagggaatggccggccgcccgacccgaacactggt
ggagtttattgctcagacgatttgcaaggatacggccccacgtttggccaag
>scf7180000006451_22326_22871 1792 bp
------------------------------------------------------------
------------------------------------------------------------
------------------------------------------------------------
------------------------------------------------------------
------------------------------------------------------------
------------------------------------------------------------
------------------------------------------------------------
------------------------aaggaggcgatccgtcgttccgtggccgccgcctgc
cgtatcctggccgagccggacaccgacagaatcgaagttaaaaactgcggccacgccgag
tccgccgccga-ggggccgtattggccatctggctctaccaggagctgcgcaacccacag
aacaggattccagtgccgtcggtggacttctacgcaagaatagacgaggtctgcgacctc
gaaggatgg--------tctgcagaaggcagccgcccagaacctgacgagacagctgcag
gggatgccctccaacctcctcacacccacagcttttgcgc-gaat---gtcgaggtgttg
tgcaaatccggtgtcaatgtggaggtcaaggtcgagggctggtgccgagagccagtcaat
gcacgccttcctggctgtgggcaaggcctcgtgcgagccacccatcttcctggagctgag
ttactacggcacctgtgccgaggagcgccccattgtgctggtgggccaaggcgtgactta
cgatgctggaggattgtgcctgaaagagaaacatg-------------------------
------------cgttgtgg----------------------------------------
------------------------------------------------------------
------------------------------------------------------------
------------------------------------------------------------
------------------------------------------------------------
------------------------------------------------------------
------------------------------------------------------------
------------------------------------------------------------
------------------------------------------------------------
------------------------------------------------------------
------------------------------------------------------------
------------------------------------------------------------
----------------------------------------------------
>scf7180000006452_2457_3541 1792 bp
------------------------------------------------------------
------------------------------------------------------------
------------------------------------------------------------
------------------------------------------------------------
------------------------------------------------------------
------------------------------------------------------------
------------------------------------------------------------
------------------------aaggaggcgatccgtcgttccgtggccgccgcctgc
cgtatcctggccgagccggacaccgacagaatcgaagttaaaaactgcggccacgccgag
tccgccgccgagggg-ccgtattggccatctggctctaccaggagctgcgcaacccacag
aacaggattccagtgccgtcggtggacttctacgcaagaatagacgaggtctgcgacctc
gaaggatgg--------tctgcagaaggcagccg-ccagaacctgacgagacagctgca-
gggatgccctccaacctcctcacacccacagcttttgcgcggaat---gtcgaggtgttg
tgcaaatccggtgtcaatgtggaggtcaaggtcgagggctggtgccgagagccagtcaat
gcacgccttcctggctgtgggcaaggcctcgtgcgagccacccatcttcctggagctgag
ttactacggcacctgtgccgaggagcgccccattgtgctggtgggccaaggcgtgactta
cgatgctggaggattgtgtctgaaagagaaacatg-------------------------
------------cgttgtggtggcctgttgtcgagctgtggctggcctgcgtttaccggt
aagtactcaggacagaaatg--atctccttgaataataatgctgttcttaggtcaacatt
cgcggcctgatacctctttgtgaaaacgtggtgggctgtttccag---------------
-----caagtccatgaacggcaagaccatcgagatccagtgcaccgatcacgacgatgta
ctggtcctggctgacgccctgctgtacgcgcaaaacttctatcccaagtgcatcattgac
gtcggcacctgctcgggctacatgagccaggccctggatgagtcagct-ggggggtcttt
accaactcggagatcctgtggcagcagatcaagcacgccagcatgcataccggagatcgt
gtgtggcgcttcccattgtggaaatattacagcaaagccgggc-----------------
------------------------------------------------------------
------------------------------------------------------------
----------------------------------------------------gtgacaaa
gggcttcgaatacgagtatctgcgcaagggaatggccggccgcccgacccgaacactggt
ggagtttattgctcagacgatttgcaaggatacggccccacgtttggccaag
>scf7180000006452_9794_10860 1792 bp
------------------------------------------------------------
------------------------------------------------------------
------------------------------------------------------------
------------------------------------------------------------
------------------------------------------------------------
------------------------------------------------------------
------------------------------------------------------------
------------------------aaggaggcgatccgtcgttccgtggccgccgcctgc
cgtatcctggccgagccggacaccgacagaatcgaagttaaaaactgcggccacgccgag
tccgccgccgagggg-ccgtattggccatctggctctaccaggagctgcgcaacccacag
aacaggattccagtgccgtcggtggacttctacgcaagaatagacgaggtctgcgacctc
gaaggatgg--------tctgcagaaggcagccgcccagaacctgacgagacagctgca-
gggatgccctccaacctcctcacacccacagcttttgcgcggaat---gtc--ggtgttg
tgcaaatccggtgtcaatgtggaggtcaaggtcgagggctggtgccgagagccagtcaat
gcacgccttcctggctgtgggcaaggcctcgtgcgagccacccatcttcctggagctgag
ttactacggcacctgtgccgaggagcgccccattgtgctggtgggccaaggcgtgactta
cgatgctggaggattgtgtctgaaagagaaacatg-------------------------
------------cgttgtggtggcctgttgtcgagctgtggctggcctgcgtttaccggt
aagtactcaggacagaaatg--atctccttgaataataatgctgttcttaggtcaacatt
cgcggcctgatacctctttgtgaaaacgtggtgggctgtttccag---------------
-----caagtccatgaacggcaagaccatcgagatccagtgcaccgatcacgacgatgta
ctggtcctggctgacgccctgctgtacgcgcaaaacttctatcccaagtgcatcattgac
gtcggcacctgctcgggctacatgagccaggccctggatgagtcagct-ggggggtcttt
accaactcggagatcctgtggcagcagatcaagcacgccagcatgcataccggagatcgt
gtgtggcgcttcccattgtggaaatattacagcaaagccgggc-----------------
------------------------------------------------------------
------------------------------------------------------------
----------------------------------------------------gtgacaaa
gggcttcgaatacgagtatctgcgcaa-ggaatggcc-gccgcccgacccgaacactggt
ggagtttattgctcagacgatttgcaaggatacggcc---------------
>scf7180000006452_17125_17669 1792 bp
------------------------------------------------------------
------------------------------------------------------------
------------------------------------------------------------
------------------------------------------------------------
------------------------------------------------------------
------------------------------------------------------------
------------------------------------------------------------
------------------------aaggaggcgatccgtcgttccgtggccgccgcctgc
cgtatcctggccgagccggacaccgacagaatcgaagttaaaaactgcggccacgccgag
t-cgccgccgagggggccgtattggccatctggctctaccaggagctgcgcaacccacag
aacaggattccagtgccgtcggtggacttctacgcaagaatagacgaggtctgcgacctc
gaaggatgg--------tct---gaaggcagccgcccagaacctgacgagacagctgcag
gggatg-cctccaacctcctcacacccacagcttttgcgcggaat---gtcgaggt----
--------tggtgtcaatgtggaggtcaaggtcgagggctggtg-cgagagccagtcaat
gcacgccttcctggctgtgggcaaggcctcgtgcgagccacccatcttcctggagctgag
ttactacggcacctgtgccgaggagcgccccattgtgctggtgggccaaggcgtgactta
cgatgctggaggattgtgcctgaaagagaaacatg-------------------------
------------cgttgtggtgg-------------------------------------
------------------------------------------------------------
------------------------------------------------------------
------------------------------------------------------------
------------------------------------------------------------
---------tgttcgggcgaa---------------------------------------
------------------------------------------------------------
------------------------------------------------------------
------------------------------------------------------------
------------------------------------------------------------
------------------------------------------------------------
------------------------------------------------------------
----------------------------------------------------
>scf7180000006453_1479_2566 1792 bp
------------------------------------------------------------
------------------------------------------------------------
------------------------------------------------------------
------------------------------------------------------------
------------------------------------------------------------
------------------------------------------------------------
------------------------------------------------------------
------------------------aaggaggcgatccgtcgttccgtggccgccgcctgc
cgtatcctggccgagccggacaccgacagaatcgaagttaaaaactgcggccacgccgag
tccgccgccgagggg-ccgtattggccatctggctctaccaggagctgcgcaacccacag
aacaggattccagtgccgtcggtggacttctacgcaagaatagacgaggtctgcgacctc
gaaggatgg--------tctgcagaaggcagccgcccagaacctgacgagacagctgcag
gggatgccctccaacctcctcacacccacagcttttgcgcggaat---gtcgaggtgttg
tgcaaatccggtgtcaatgtggaggtcaaggtcgagggctggtgccgagagccagtcaat
gcacgccttcctggctgtgggcaaggcctcgtgcgagccacccatcttcctggagctgag
ttactacggcacctgtgccgaggagcgccccattgtgctggtgggccaaggcgtgactta
cgatgctggaggattgtgtctgaaagagaaacatg-------------------------
------------cgttgtggtggcctgttgtcgagctgtggctggcctgcgtttaccggt
aagtactcaggacagaaatg--atctccttgaataataatgctgttcttaggtcaacatt
cgcggcctgatacctctttgtgaaaacgtggtgggctgtttccag---------------
-----caagtccatgaacggcaagaccatcgagatccagtgcaccgatcacgacgatgta
ctggtcctggctgacgccctgctgtacgcgcaaaacttctatcccaagtgcatcattgac
gtcggcacctgctcgggctacatgagccaggccctggatgagtcagctgggggggtcttt
accaactcggagatcctgtggcagcagatcaagcacgccagcatgcataccggagatcgt
gtgtggcgcttcccattgtggaaatattacagcaaagccgggc-----------------
------------------------------------------------------------
------------------------------------------------------------
----------------------------------------------------gtgacaaa
gggcttcgaatacgagtatctgcgcaagggaatggccggccgcccgacccgaacactggt
ggagtttattgctcagacgatttgcaaggatacggccccacgtttggccaag
>scf7180000006453_8838_9400 1792 bp
------------------------------------------------------------
------------------------------------------------------------
------------------------------------------------------------
------------------------------------------------------------
------------------------------------------------------------
------------------------------------------------------------
------------------------------------------------------------
------------------------aaggaggcgatccgtcgttccgtggccgccgcctgc
cgtatcctggccgagccggacaccgacagaatcgaagttaaaaactgcggccacgccgag
tccgccgccgagggggccgtattggccatctggctctaccaggagctgcgcaacccacag
aacaggattccagtgccgtcggtggacttctacgcaagaatagacgaggtctgcgacctc
gaaggatgg--------tctgcagaaggcagccgcccagaacctgacgagacagctgcag
gggatgccctccaacctcctcacacccacagcttttgcgcggaat---gtcgaggtgttg
tgcaaatccggtgtcaatgtggaggtcaaggtcgagggctggtgccgagagccagtcaat
gcacgccttcctggctgtgggcaaggcctcgtgcgagccacccatcttcctggagctgag
ttactacggcacctgtgccgaggagcgccccattgtgctggtgggccaaggcgtgactta
cgatgctggaggattgtgcctgaaagagaaacatg-------------------------
------------cgttgtggtgg-------------------------------------
------------------------------------------------------------
------------------------------------------------------------
------------------------------------------------------------
------------------------------------------------------------
---------tgttcgggcgaa---------------------------------------
------------------------------------------------------------
------------------------------------------------------------
------------------------------------------------------------
------------------------------------------------------------
------------------------------------------------------------
------------------------------------------------------------
----------------------------------------------------
>scf7180000006453_15625_16097 1792 bp
------------------------------------------------------------
------------------------------------------------------------
------------------------------------------------------------
------------------------------------------------------------
------------------------------------------------------------
------------------------------------------------------------
------------------------------------------------------------
------------------------------------------------------------
------------------------------------------------------------
------------------------------------------------------------
------------------------------------------------------------
------------------------------------------------------------
------------------------------------------------------------
------------------------------------------------------------
------------------------------------------------------------
------------------------------------------------------------
------------------------------------------------------------
------------------------------------------------------------
------------------------------------------------ccaatcaacatt
cgcggcctgatacctctttgtgaaaacgtggtgggctgcaattcggtccgtactggggac
atggtcaagtccatgaacggcaagaccatcgagatccagtacaccgatcacgacgatgta
ctggtcctggctgac--cctgctgtacgcgcaaaacttctatcccaagtgcatcattgac
gtcggcacctgctcgggctacatgagccaggccctggatgagtcagctgggggggtcttt
accaactcggagatcctgtggcagcagatcaagcacgccagcatgcataccggagatcgt
gtgtggcgcttcccattgtggaaatattacagcaaagccgggc-----------------
------------------------------------------------------------
------------------------------------------------------------
----------------------------------------------------gtgacaaa
gggcttcgaatacgagtatctgcgcaagggaatgaccggccgcccgacccgaacactggt
ggagtttattgctcagacgatttgcaaggatacggccccacgtttggccaag
>scf7180000006454_286_757 1792 bp
------------------------------------------------------------
------------------------------------------------------------
------------------------------------------------------------
------------------------------------------------------------
------------------------------------------------------------
------------------------------------------------------------
------------------------------------------------------------
------------------------------------------------------------
------------------------------------------------------------
------------------------------------------------------------
------------------------------------------------------------
------------------------------------------------------------
------------------------------------------------------------
------------------------------------------------------------
------------------------------------------------------------
------------------------------------------------------------
------------------------------------------------------------
------------------------------------------------------------
------------------------------------------------ccaatcaacatt
cgcggcctgatccctctttgtgaaaacgtggtgggctgcaattcggtccgtact-gggac
atggtcaagtccatgaacggcaagaccatcgagatccagtacaccgatcacgacgatgta
ctggtcctggctgacg-cctgctgtacgcgcaaaacttctatcccaagtgcatcattgac
gtcggcacctgctcgggctacatgagccaggccctggatgagtccgct-ggggggtcttt
accaactcggagatcctgtggcagcagatcaagcacgccagcatgcataccggagatcgt
gtgtggcgcttcccattgtggaaatattacagcaaagccgggc-----------------
------------------------------------------------------------
------------------------------------------------------------
----------------------------------------------------gtgacaaa
gggcttcgaatacgagtatctgcgcaagggaatgacc-gccgcccgacccgaacactggt
ggagtttattgctcagacgatttgcaaggatacggccccacgtttggccaag
>scf7180000006551_3526_3999 1792 bp
------------------------------------------------------------
------------------------------------------------------------
------------------------------------------------------------
------------------------------------------------------------
------------------------------------------------------------
------------------------------------------------------------
------------------------------------------------------------
------------------------------------------------------------
------------------------------------------------------------
------------------------------------------------------------
------------------------------------------------------------
------------------------------------------------------------
------------------------------------------------------------
------------------------------------------------------------
------------------------------------------------------------
------------------------------------------------------------
------------------------------------------------------------
------------------------------------------------------------
------------------------------------------------ccaatcaacatt
cgcggcctgatacctctttgtgaaaacgtggtgggctgcaattcggtccgtactggggac
atggtcaagtccatgaacggcaagaccatcgagatccagtacaccgatcacgacgatgta
ctggtcctggctgacgccctgctgtacgcgcaaaacttctatcccaagtgcatcattgac
gtcggcacctgctcgggctacatgagccaggccctggatgagtccgct-ggggggtcttt
accaactcggagatcctgtggcagcagatcaagcacgccagcatgcataccggagatcgt
gtgtggcgcttcccattgtggaaatattacagcaaagccgggc-----------------
------------------------------------------------------------
------------------------------------------------------------
----------------------------------------------------gtgacaaa
gggcttcgaatacgagtatctgcgcaagggaatgaccggccgcccgacccgaacactggt
ggagtttattgctcagacgatttgcaaggatacggccccacgtttggccaag
>scf7180000006552_1399_1859 1792 bp
------------------------------------------------------------
------------------------------------------------------------
------------------------------------------------------------
------------------------------------------------------------
------------------------------------------------------------
------------------------------------------------------------
------------------------------------------------------------
------------------------------------------------------------
------------------------------------------------------------
------------------------------------------------------------
------------------------------------------------------------
------------------------------------------------------------
------------------------------------------------gtc---------
------------------------------------------------------------
------------------------------------------------------------
------------------------------------------------------------
------------------------------------------------------------
------------------------------------------------------------
------------------------------------------------ccaatcaacatt
cgcggcctgatacctctttgtgaaaacgtggtgggctgcaattcggtccgtactggggac
atggtcaagtccatgaacggcaagaccatcgagatccagtacaccgatcacgacgatgta
ctggtcctggctgacgccctgctgtacgcgcaaaacttctatcccaagtgcatcattgac
gtcggcacctgctcgggctacatgagccaggccctggatgagtcagct-ggggggtcttt
accaactcggagatcctgtggcagcagatcaagcacgccagcatgcataccggagatcgt
gtgtggcgcttcccattgtggaaatattacagcaaagc-gggc-----------------
------------------------------------------------------------
------------------------------------------------------------
----------------------------------------------------gtgacaaa
gggcttcgaatacgagtatctgcgcaagggaatgaccggccgcccgacccgaacactggt
ggagtttattgctcagacgatttgcaaggatacggcc---------------
>scf7180000006843_3224_4554 1792 bp
------------------------------------------------------------
------------------------------------------------------------
------------------------------------------------------------
------------------------------------------------------------
------------------------------------------------------------
------------------------------------------------------------
------------------------------------------------------------
------------------------aaggaggcgatccgtcgttccgtggccgccgcctgc
cgtatcctggccgatctggacaccgacagaatcgaagttaaaaactgcggccacgccgag
tccgccgccgaggtggccgtattgggcatctggctctaccaggagctgcgcaacccacag
aacaggattccagtgccgtcgatggacttatacgcaagaaaagacgaggtctgcgacctc
gaaggatggcgtactggtctgcagaaggcagccgcccagaacctgacgagacagctgcag
gagatggcctccaacctcctcacacccacagcttttgcgcggaat---gtcgaggtgctg
tgcaaatccggtgtcaatgtggaggtcaaggtcgagggctggtgccgagagccagtcaat
gcacgccttcctggctgtgggcaaggcctcgtgcgagccacccatcttcctgcagctgag
ttactacggcacctgtgccgaggagcgccccattgtgctggtgggccaaggcgcgactta
cgatgctggaggattgtgcctgaaagagaaacatgagctcttccatatgcgtggcgacat
gatcggcgccgccgttgtggtggcctgttgtcgagctgtggctggcctgcgtttaccggt
aagtactcaggacagaaatg--atctccttgaataataacgctgttcttaggtcaacatt
cgcggcctgatacctctttgggaaaacgtggtgggctgcaattcggtctgtactggggac
atggtcaagtccatgaacgacaagaccatcgagatccagtgcaccgatcacgacgatgta
ctggtcctggcagacgccctgctgtatgcgcaaaacttctatcccaagtgcatcattgac
gtcggcacctgctcgggctacatgagccaggccctggatgggtcggctgcgggggtcttt
accaactcggagattttggggcagcagatcaagcacgccagcatgcataccggagatcgt
gtgtggcgcttcccattgtggaaatattacagcaaagccgtgcgtgcagggggacgcagc
gatgtgcagaactatggcattgaccgaggtggacgtccctgcaaggccgctgactttctc
cgtgagtttgtaccctgtggccagt------------tgagtattgtggggcgctttgtt
ggggcgcagatcttatggactttctccctcaaaggatgccacaaatgtgatggtgacaaa
gggtttcgaatacgagtatctgcgcaagggaatggccggccgcccgacccgaacactggt
ggagtttattgctcagacgatttgcaaggatacggccccacgtttggccaag
>scf7180000005083_9504_10818 1792 bp
------------------------------------------------------------
------------------------------------------------------------
------------------------------------------------------------
------------------------------------------------------------
------------------------------------------------------------
------------------------------------------------------------
------------------------------------------------------------
------------------------------------cgtcgttccgtggccgccgcctgc
cgtatcctggccgacctggacacagacagaatcgaagttaaaaactgcggccacgccgag
tccgccgccga-ggggccgtattgggcatctggctctaccaggagctgcgcaagccacag
aacaggattccagtgccgtcggtggacttatacgcaagaaaagacgaggtctgcgacctc
gaaggatgacgtattggtctgcagaaggcagccgcccagaacctgacgagacagctgcag
gagatg-cctccaacctcctcacacccacagctgttgcgcggaat---gtcgaggtgctg
tgcaaatccggtgtcaatgtggaggtcaaggtcgagagctggtgccgagagccagtcaat
gcacgccctcctggctgtgggcaaggcctcgtgcgagccacccatcttcctggagctgag
ttactacggcacctgtgccgaggagcgccccattgtgctggtgggccaaggcgtgattta
cgatgctggaggattgtgcctgaaagagaaacatgagctcttccatatgcgtggcgacat
gactggcgccgccgttgtcgtggcctgttgtcgagctgtggctggcctgcgtttaccggt
aagtactcaggacagaaatg--atctccttgaataataatgctgttgttaggtcaacatt
cccggcctgatacctctttgtgaaaacgtggtgggctgcaatacggtccgtattggggat
atggtcaagtccatgaacggcaggaccatcgagatccagtgcaccgatcacgacgatgta
ctggtcctggcagacgccctgctgtatgcgcaaaacttctatcccaagtgcatcattgac
gtcggcacctgctcgggctacatgagccaggccctggatgagtcggctgc-ggggtcttt
accaactcggaaatcctgtggcagcagatcaagcacgccagcatgcataccggagatcgt
gtgtggcgcttcccattgtggaaatattacagcaaagccgtgcgtgcagggggacgcagc
gatgtgcagaactatggcattgaccgagctggacgtccctgcaaggccgctgcctttctc
cgtgagtttgtaccctgtggccagt------------tgagtattgtggtgcgctttgtt
-gggcgcagatcttatggactttccccctcaaaggatgccacaaatgtgatggtgacaaa
gggcttcgaatacgaatatctgcgcaagggaatggccggccgcccgacccgaacactggt
ggagtttattgctcaaacgatttgcaaggatacgggcccacgtttggccaag
>scf7180000005258_6692_7988 1792 bp
------------------------------------------------------------
------------------------------------------------------------
------------------------------------------------------------
------------------------------------------------------------
------------------------------------------------------------
------------------------------------------------------------
------------------------------------------------------------
------------------------------------------------ggcgccgcctgc
cgtatcctggccgatctggacaccgacagaatcgaagttaaaaactgcggccacgccgag
tccgccgcgaggg-ggccgtattgggcatctggctctaccaggagctgcgcaacccacag
aacaggattccagtgccgtcgatggacttatacgcaagaaaagacgaggtctgcgacctc
gaaggatggcgtactggtctgcagaaggcagccgcccagaacctgacgagacagctgcag
gagatggcctccaacctcctcacacccacagcttttgcgcggaat---gtcgaggtgctg
tgcaaatccggtgtcaatgtggaggtcaaggtcgagggctggtgccgagagccagtcaat
gcacgccttcctggctgt-ggcaaggcctcgtgcgagccacccatcttcctgcagctgag
ttactacggcacctgtgccgaggagcgccccattgtgctggtgggccaaggcgcgactta
cgatgctgga-------gcctgaaagagaaacatgagctcttccatatgcgtggcgacat
gatcggcgccgccgttgtggtggcctgttgtcgagctgtggctggcctgcgtttaccggt
aagtactcaggacagaaatg--atctccttgaataataacgctgttcttaggtcaacatt
ctcggcctgatacctctttgggaaaacgtggtgggctgcaattcggtctgtactggggac
atggtcaagtccatgaacgacaagaccatcgagatccagtgcaccgatcacgacgatgta
ctggtcctggcagacgccctgctgtatgcgcaaaacttctatcccaagtgcatcattgac
gtcggcacctgctcgggctacatgagccaggccctggatgggtcggctgc-ggggtcttt
accaactcggagattttggggcagcagatcaagcacgccagcatgcataccggagatcgt
gtgtggcgcttcccattgtggaaatattacagcaaagccgtgcgtgcagggggacgcagc
gatgtgcagaactatggcattgaccgaggtggacgtacctgcaaggccgctgactttctc
cgtgagtttgtaccctgtggccagt------------tgagtattgtggggcgctttgtt
ggggcgcagatcttatggactttctccctcaaaggatgccacaaatgtgatggtgacaaa
ggggttcgaatacgagtatctgcgcaagggaatggccggccgcccgacccgaacactggt
ggagtttattgctcagacgatttgcaaggatacggccccacgtttggccaag
>scf7180000005272_667_1612 1792 bp
------------------------------------------------------------
------------------------------------------------------------
------------------------------------------------------------
------------------------------------------------------------
------------------------------------------------------------
------------------------------------------------------------
------------------------------------------------------------
------------------------------------------------gccgccgcctgc
cgtatcctggccgatctggacaccgacagaatcgaagttaaaaactgcggccacgccgag
tccgccgccgagggggccgtattgg-catctggctctaccaggagctgcgcaacccacag
aacaggattccagtgccg--ggtggacttctacgcaagaa-agacgaggtctgcgacctc
gaaggatggcgta-tggtctgcagaaggcagccgcccagaacctgacgagacagctgcag
g-gatggcctccaacctcctcacacccacagcttttgcgcggaat---gtcgaggtgttg
tgcaaatccggtgtcaatgtggaggtcaaggtcgagggctggtg-cgagagccagtcaat
gcacgccttcctggctgt-ggcaaggcctcgtgcgagccacccatcttcctgcagctgag
ttactacggcacctgtgccgaggagcgccccattgtgctggtgggccaaggcgcgactta
cgatgctggaggattgtgcctgaaagagaaacatgagctcttccatatgcgtggcgacat
gatcggcgccgccgttgtggtggcctgttgtcgagctgtggctggcctgcgtttaccggt
aagtactcaggacagaaatg--atctccttgaataataacgctgttcttaggtcaacatt
cgcggcctgatacctctttgggaaaacgtggtgggctgcaattcggtctgtactggggac
atggtcaagtccatgaacgacaagaccatcgagatccagtgcaccgatcacgacgatgta
ctggtctaggcagacgccctgctgtatgcgcaaaacttctatcccaagtgcatcattgac
gtcggcacctgctcgggctacatgagccaggccctggatgggtcggctgc-ggggtcttt
accaactcggagattttgggggagcagatcaagcacgccagcatg---------------
------------------------------------------------------------
------------------------------------------------------------
------------------------------------------------------------
------------------------------------------------------------
------------------------------------------------------------
----------------------------------------------------
>scf7180000005293_2_272 1792 bp
------------------------------------------------------------
------------------------------gctatccagcgccgctccgcctcgcaggcg
gtaaaccagatgttgcagctccagcagatggacatgtgtgcggatcctccat-ccgcgga
cttgtggtcggcgtgttcgccgacgaaacggaccgcaatgatgctggcgtcctcaccgcg
gccggttggcggtacaatgtccagaagactgccggccgattgctagaggtcctccgcatg
tccggacccatgcccaagc-gggcgaggctcgccttttcttcgcgatcgagccagagcgc
atc---------------------------------------------------------
------------------------------------------------------------
------------------------------------------------------------
------------------------------------------------------------
------------------------------------------------------------
------------------------------------------------------------
------------------------------------------------------------
------------------------------------------------------------
------------------------------------------------------------
------------------------------------------------------------
------------------------------------------------------------
------------------------------------------------------------
------------------------------------------------------------
------------------------------------------------------------
------------------------------------------------------------
------------------------------------------------------------
------------------------------------------------------------
------------------------------------------------------------
------------------------------------------------------------
------------------------------------------------------------
------------------------------------------------------------
------------------------------------------------------------
------------------------------------------------------------
----------------------------------------------------
>scf7180000005293_3898_5592 1792 bp
------------------------------------------------------------
------------------------------gctatccagcgccgctccgcctcgcaggcg
gtaaaccagatgttgcagctccagcagatggacatgtgtgcggatcctccatcccgcgga
cttgtggtcggcgtgttcgccgacgaaacggaccgcaatgatgctggcgtcctcaccgcg
gccggttggcggtacaatgtccagaagactgccggccgattgctagaggtcctccgcatg
tccggacccatgcccaagcggggcgaggctcgccttttcttcgcgatcgagccagagcgc
atcccctattactctgtggtggctgtggtcggcctcggcaaggagtgcctcggctacaat
ccctacgaggtgctcgacgaacagaaggaggcgatccgtcgctccgtggccgccgcctgc
cgtatcctggccgagctggacactgatagaatcgaagttgaaaactgcggccacgccgag
tccgccgccgagggggccgcattgggcatctggctctaccaggagctgcgcaacccacag
aacaggattccagtgccgtcgctggacttatacgcaagaaaagacgaggtctgcgacctc
gaaggatggcgcattggtctgcagaaggcagccgc-cagaacctgacgagacagctgcag
gagatgccctccaacctcctcacacccacagcttttgcgcagaatgtcgtcgaggtgctg
tgcaaatccggtgtcaatgtggaggtcaaggtcgagggctgg-gccgagagccagtcaat
gcacgccttcctggctgtgggcaaggcctcgtgcgagccacccatcttcctggagctgag
ttactacggcacctgtgccgaggagcg-cccattgtgctggtgggccaaggcgtgactta
cgatgctggaggattgtgcctgaaagagaaacctgagctcttccatatgcgtggcgacat
gacc-gggccgccgttgtggtggcctgttgtcgagctgtggctggcctgcgtttaccggt
aagtactcaagacagaaatgatatctccttgaataataatgctgttcttaggtcaacatt
cgcggcctgatacctctttgtgaaaacgtggtgggctgcaattcggtccgtactggggac
atggtcaagtccatgaacggcaagaccatcgagatccagtgcaccgatcacgaggatgta
ctggtcctggcagacgctctgctgtatgcgcaaaacttctgtcccaagtgcatcattgac
gtcggcacctgctcgggctacatgcgccaggccctggatgagtcggctgcgggggtcttt
accaactcggagatcctgtggcagcagatcaagcacgccagcatgcataccggagatcgt
gtgtggcgcttcccattgtggaaatattacagcaaggccgtgcgtgcc-ggggacgaagc
gatgtacagaactatggcattgaccgaggtggacgtccctgcaaggccgctgcctttctc
cgtgagtttgtgccctgtggccagtggatgcatattgtgagtattgtggggcgctttgtt
-gggcgcagatcttatggactttctccctcaaaggatgccacaaatgtgatggtgacaaa
gggcttcgaatacgagtatctgcgca-gggaatggccggccgcccgacccgaacactggt
ggagtttattgctcagacgatttgcaaggatacggccccacgcttggccaag
>scf7180000005362_3262_4376 1792 bp
------------------------------------------------------------
---------------------------------------------------tcgaaggcg
gtaaaccagatgttgcagctccagcagatggacatgtgtgcggatcctccatcccgcgga
cttgtggtcggcgtgttcgccaacgaaacggaccgcaatgatgctggcgtcctcaccgcg
gccggttggcggtacaatgtctagaagactgccggccgattgctagaggtcctccgcatg
tccggacccttgcccaagcggggcgaggctcgccttttcttcgcgatcgagccagagcgc
atcccctattactctgtggtggctgtggtcggcctcggcaaggagtgcctcggctacaat
ccctacgaggtgctcgacgaacagaaggaggcgat-cgtcgctccgtagccgccgcctgc
cgtatcctggccgagctggacactgatagaatcgaagtcaaaaactgcggccacaccgag
tccgccaccga-ggggccgcattgggcatctggctctacca-------------------
----gaattccagtgccgtcgctggacttatacgcaagaaaagacgaggtctgcga-ctc
gaaggatggcgcattggtctgcagaaggcag----------cctgacgagacagctgctg
gagatgccctccaacctcctcacacccacagc-tttgcgcagaatgtcgt----------
--------------------------caagg-cgagggctgg-g-cgagagccagtcaat
gcacgccttcctggctgtgggcaaggcctcgtgcgag-cacccatcttcctggagctgag
ttactacggcacctgtgccgaggagcgccccattgtgctggtgggccaaggcgtgactta
cgatgctggaggattgtgcctgaaagagaaacatgagctcttccatatgc-tggcgacat
gaccggggccg-cgttgtg-tggcctgttgatgagctgtggct-----------------
------------------------------------------------------------
------------------------------------------------------------
------------------------------------------------------------
------------------------------------------------------------
------------------------------------------------------------
------------------------------------------------------------
------------------------------------------------------------
---------------------------------cgtccctgcaatgccgctgcctttctc
cgtgagtttgtgccctgtggccagagaatgcatattgtgagta-tgtggggcactttgtt
ggggcgcagatgttatggactttctccctcaaaggatgccacaaatgtgatggtgacaaa
gggcttcgaatacgagtatctgcgcaggggcatggccggccgcccgacccgaacactggt
ggagtttattgctcagacgatttgcaaggatacggcc---------------
>scf7180000005362_8344_9792 1792 bp
------------------------------------------------------------
------------------------------------------------------------
------------------------------------------------------------
------------------------------------------------------------
------------------------------------------------------------
---------------------------gctcaccttttcttcgcgatcgagccagagcgc
atcccctattactctgtggtggctgtggtcggcctcggcaaggagtgcctcggctacaat
ccctacgaggtgctcgacgaacagaaggagacgatccgtcgctccgtggccgccgcctgc
cgtatcctggccgagctggacactgatagaatcgaagttgaaaactgcggccacgccgag
tccgccgacga-ggggccgcattgggcatctggctctaccaggagctgcgcaacccacag
aacaggattccagtgccgtcgctggacttatacgcaagaaaagacgaggtctgcgacctt
gaaggatggcgcattggtctgcagaaggcagccgcccagaacctgacgagacagctgcag
gagattccctccaacctcctcacacccacagcttttgcgcagaatgtcgtcgaggtgctg
tgcaaatcc-----------ggaggtcaaggtcgagggctgg-gccgagagccagtcaat
gcacgccttcctggctgtgagcaaggcctcgtgcgagccacccatcttcctggagctgag
ttactacggcacctgagccgaggaccgccccattgtgctggtgggccaaggcgtgactta
cgatgctggaggattgtgcctgaaagagtaacatgagctcttccatatgcgtggcgacat
gaccggggccgccgttgtggtggcctgttgtcgagctgtggctggcctgcgtttaccggt
aagtactcaggacagaaatgatatctccttgaataataatgctgttcttaggtcaatatt
cgcggcctgatacctctttgtgaaaacgtggtgggctgcaattcggtccgtactggggac
atggtcaagtccatgaacggcaagaccatcgagatccagtgcaccgatcacgaggatgca
ctggtcctggcagacgctctgctgtatgcgcaaaacttctgtcccaagtgcatcattgac
gtcggcacctgctcgg-ctacatgcgccaggccctggatgagtcggctgc-ggggtcttt
accaactcggagatcctgtggcagcagatcaagcacgccagcatgcataccggagatcgt
gtgtggcgcttcccattgtggaaatattacagcaaggccgtgcgtgcc-ggggacgcagc
gatgtacagaactatggcattgaccgaggtggacgtccctgcaaggccgctgcctttctc
cgtgagtttgtgccctgtggccagtggatgcatattgtgagtattgtggggcgctttgtt
ggggcgcagatgttatggactttctccctcaaaggatgccacaaatgtgatggtgacaaa
gggcttcgaatacgagtatctgcgcaggggcatggccggccgcccgacccgaacactggt
ggagtttattgctcagacgatttgcaaggatactgccccacgtttggccaag
>scf7180000005362_14511_15961 1792 bp
------------------------------------------------------------
------------------------------------------------------------
------------------------------------------------------------
------------------------------------------------------------
------------------------------------------------------------
---------------------------gctcaccttttcttcgcgatcgagccagagcgc
atcccctattactctgtggtggctgtggtcggcctcggcaaggagtgcctcggctacaat
ccctacgaggtgctcgacgaacagaaggagacgatccgtcgctccgtggccgccgcctgc
cgtatcctggccgagctggacactgatagaatcgaagttgaaaactgcggccacgccgag
tccgccgacgagggggccgcattgggcatctggctctaccaggagctgcgcaacccacag
aacaggattccagtgccgtcgctggacttatacgcaagaaaagacgaggtctgcgacctt
gaaggatggcgcattggtctgcagaaggcagccgcccagaacctgacgagacagctgcag
gagattccctccaacctcctcacacccacagcttttgcgcagaatgtcgtcgaggtgctg
tgcaaatcc-----------ggaggtcaaggtcgagggctgg-gccgagagccagtcaat
gcacgccttcctggctgtgagcaaggcctcgtgcgagccacccatcttcctggagctgag
ttactacggcacctgagccgaggaccgccccattgtgctggtgggccaaggcgtgactta
cgatgctggaggattgtgcctgaaagagtaacatgagctcttccatatgcgtggcgacat
gaccggggccgccgttgtggtggcctgttgtcgagctgtggctggcctgcgtttaccggt
aagtactcaggacagaaatgatatctccttgaataataatgctgttcttaggtcaatatt
cgcggcctgatacctctttgtgaaaacgtggtgggctgcaattcggtccgtactggggac
atggtcaagtccatgaacggcaagaccatcgagatccagtgcaccgatcacgaggatgca
ctggtcctggcagacgctctgctgtatgcgcaaaacttctgtcccaagtgcatcattgac
gtcggcacctgctcgg-ctacatgcgccaggccctggatgagtcggctgcgggggtcttt
accaactcggagatcctgtggcagcagatcaagcacgccagcatgcataccggagatcgt
gtgtggcgcttcccattgtggaaatattacagcaaggccgtgcgtgcc-ggggacgcagc
gatgtacagaactatggcattgaccgaggtggacgtccctgcaaggccgctgcctttctc
cgtgagtttgtgccctgtggccagtggatgcatattgtgagtattgtggggcgctttgtt
ggggcgcagatgttatggactttctccctcaaaggatgccacaaatgtgatggtgacaaa
gggcttcgaatacgagtatctgcgcaggggcatggccggccgcccgacccgaacactggt
ggagtttattgctcagacgatttgcaaggatacggccccacgtttggccaag
>scf7180000005478_3832_5484 1792 bp
ttgtgtagggcttaacgaaaaatgatgattggcgttgtacgtcggctggtctcccaggcc
ttccggcagcgcctgcgaccacgtccccaggctattcagcgccgctccgcctcgcaggcg
gtaaaccagatgt---agctccagcagatggacatgtgtgcggatcctccatcccgcgga
cttgtggtcggcgtgttcgccgacgaaacggaccgcaatgatgctgacg-------cgcg
gccggtt-gcggtacaatgtccagaagactgccggacgatt-ctagaggtcctccgcatg
tccggacccatgcccaagcggggcgaggctcgccttttcttcgcgatcgagccagagcgc
atcccctattactctgtggtggctgtggtcggcctcggcaaggagtgcctcggctacaat
ccctatgc----------------------------------------------------
---------gtcgagctggacactgatagaatcgaagttgaaaactgcggccacgccgag
tccgccgccga-ggggccgcattgggcatctggctctaccaggagctgcgcaacccacag
aacaggattccagtgccgtcgctggacttatacgcaagaaaagacgaggtctgcgacctt
gaaggatggcgcattggtctgcagaaggcagccgcccagaacctgacgagacagctgcag
gagatgccctccaacctcctcacacccacagcttttgcgcagaatgtcgtcgaggtgctg
tgcaaatccggtgtcaatgtggaggtcaaggtcgagggctgg-gccgagagccagtcaat
gcacgccttcctggctgtgggcaaggcctcgtgcgagccacccatcttcctggagctgag
ttactacggcacctgtgccgaggaccgccccattgtgctggtggggccaagcgtgactta
cgatg-------------------------------------------------------
accgggggccgccgttgtggtggcctgttgtcgagctgtggctggtctgcgtttaccggt
--ttactcaagacagaaatgatatctccttgaataataatgctgttcttaggtcaacatt
cgcggcctgatacctctttgtgaaaacgtggtgggctgcaattcggtccgtactggggac
atggtcaagtccatgaacggcaagaccatcgagatccagtg-----atcacgaggatgta
ctggtcctggcagacgctctgctgtatgcgcaaaacttctgtcccaagtgcatcattgac
gtcggcacctgctcgggctacatgcgccaggccctggatgagtcggctgc-ggggtcttt
accaactc-gagatcctgtggcagcagatcaagcacgccagcatgcataccggagatcgt
gtgtggcgctt-ccattgtggaaatattacagcaaggccgtgcgtgcc-ggggacgcagc
gatgtacagaactatggcattgaccgaggtggacgtccctgcaaggccgc-gcctttctc
cgtgagtttgtgccctgtggccagtggatgcatattgtgagtattgtggggcgctttgtt
ggggcgcagatgttatggactttctccctcaaaggatgccacaaatgtgatggtgacaaa
gggcttcgaatacgagtatctgcgcaggggcatggccggccgcccgacccgaacactggt
ggagtttattgctcagacgatttgcaaggatacggccccacgtttggccaag
>scf7180000005478_9377_10945 1792 bp
------------------------------------------------------------
------------------------------gctattcagcgccgctccgcctcgcaggcg
gtaaaccagatgttgcagctccagcagatggacatgtgtgcggatcctccatcccgcgga
cttgtggtcggcgtgttcgccgacgaaacggaccgcaatgatgctg--------accgcg
gccggttggcggtacaatgtccagaagactgccggacgattgctagaggtcctccgcatg
tccggacccatgcccaagcggggcgaggctcgccttttcttcgcgatcgagccagagcgc
atcccctattactctgtggtggctgtggtcggcctcggcaaggagtgcctcggctacaat
cccta-------------------------------------------------------
-------tggtcgagctggacactgatagaatcgaagttgaaaactgcggccacgccgag
tccgccgccgaggggcccgcattgggcatctggctctaccaggagctgcgcaacccacag
aacaggattccagtgccgtcgctggacttatacgcaagaaaagacgaggtctgcgacctt
gaaggatggcgcattggtctgcagaaggcagccgcccagaacctgacgagacagctgcag
gagatgccctccaacctcctcacacccacagcttttgcgcagaatgtcgtcgaggtgctg
tgcaaatccggtgtcaatgtggaggtcaaggtcgagggctgg-gccgagagccagtcaat
gcacgccttcctggctgtgggcaaggcctcgtgcgagccacccatcttcctggagctgag
ttactacggcacctgtgccgaggaccgccccattgtgctggtgggccaag--gtgactta
------------------------------------------------------cgacat
gaccggggccgccgttgtggtggcctgttgtcgagctgtggctggtctgcgttt------
---tactcaagacagaaatgatatctccttgaataataatgctgttcttaggtcaacatt
cgcggcctgatacctctttgtgaaaacgtggtgggctgcaattcggtccgtactggggac
atggtcaagtccatgaacggcaagaccatcgagatccagtgcaccgatcacgaggatgta
ctggtcctggcagacgctctgctgtatgcgcaaaacttctgtcccaagtgcatcattgac
gtcggcacctgctcgggctacatgcgccaggccctggatgagtcggctgcgggggtcttt
accaactcggagatcctgtggcagcagatcaagcacgccagcatgcataccggagatcgt
gtgtggcgcttcccattgtggaaatattacagcaaggccgtgcgtgccgggggacgcagc
gatgtacagaactatggcattgaccgaggtggacgtccctgcaaggccgctgcctttctc
cgtgagtttgtgccctgtggccagtggatgcatattgtgagtattgtggggcgctttgtt
ggggcgcagatgttatggactttctccctcaaaggatgccacaaatgtgatggtgacaaa
gggcttcgaatacgagtatctgcgcaggggcatggccggccgcccgacccgaacactggt
ggagtttattgctcagacgatttgcaaggatacggccccacgtttggccaag
>scf7180000005497_11927_13026 1792 bp
------------------------------------------------------------
------------------------------------------------------------
------------------------------------------------------------
------------------------------------------------------------
------------------------------------------------------------
------------------------------------------------------------
------------------------------------------------------------
------------------------------------cgtcgttccgtggccgccgcctgc
cgtatcctggccgacctggacacagacagaatcgaagttaaaaactgcggacacgccgag
gccgccgccga-ggggccgtattgggcatctggctctaccaggagctgcgcaa-ccacag
aacaggattccagtgccgtcggtggacttatacgcaagaaaagacgaggtctgcgacctc
gaaggatgacgtattggtctgcagaaggcagccgcccagcacctgacgagacagctgcag
gtgatgccctccaacctcctcacacccacagctgttgcgcggaat---gtcgaggtgctg
tgcaaatccggtgtcaatgtggaggtcaaggtcgagagctggtgccgagagccagtcaat
gcacgccctcctggctgtgggcaaggcctcgtgcgagccacccatcttcctggagctgag
ttactacggcacctgtgccgaggagcgcaccattgtgctggtgggccaaggcgtgactta
cgatgctggaggattgtgcctgaaagagaaacatgagctcttccatatgcgtggcgacat
gaccggcgccaccgttgtggtggcctgttgtcgagctgtggctggcctgcgtttaccggt
aagtattcaggacagtaatt--atctcattgaataataatgctgttcttaggtcaacatt
cccggcctgatacctctttgtgaaaacgtggtggggtgcaattcggtccgtattggggac
atggtcaagtccatgaacggcaagaccatcgagatccagtgcaccgatcacgacgatgta
ctggtcctggcagacgccctgctgtatgcgcaaaacttctgtcccaagtgcatcattgac
gtcgtcacctgcttgggctacatgagccaggccctggatgagtcggctgcgggggtcttt
accaactcggagatcctgtggcagcagatcaagcacgccagcatgcacaccggagatcgt
gtgtggcgcttcccattgtggaaatattacagcaaagccgtgcgtgcagggggacgcagc
gatgtgcagacctatggcattgaccgaggtggacgt------------------------
------------------------------------------------------------
------------------------------------------------------------
------------------------------------------------------------
----------------------------------------------------
>scf7180000005509_2844_3925 1792 bp
------------------------------------------------------------
------------------------------------------------------------
------------------------------------------------------------
------------------------------------------------------------
------------------------------------------------------------
------------------------------------------------------------
------------------------------------------------------------
------------------------aaggaggcgatccgtcgttccgtggccgccgcctgc
cgtatcctggccgagccggacaccgacagaatcgaagttaaaaactgcggccacgccgag
tccgccgccgagggg-ccgtattggccatctggctctaccaggagctgcgcaacccacag
aacaggattccagtgccgtcggtggacttctacgcaagaatagacgaggtctgcgacctc
gaaggatgg--------tctgcagaaggcagccgcccagaacctgacgagacagctgca-
gggatgccctccaacctcctcacacccacagcttttgcgc-gaat---gtc--ggtgttg
tgcaaatccggtgtcaatgtggaggtcaaggtcgagggctggtgccgagagccagtcaat
gcacgccttcctggctgtgggcaaggcctcgtgcgagccacccatcttcctggagctgag
ttactacggcacctgtgccgaggagcgccccattgtgctggtgggccaaggcgtgactta
cgatgctggaggattgtgtctgaaagagaaacatg-------------------------
------------cgttgtggtggcctgttgtcgagctgtggctggcctgcgtttaccggt
aagtactcaggacagaaatg--atctccttgaataataatgctgttcttaggtcaacatt
cgcggcctgatacctctttgtgaaaacgtggtgggctgtttccag---------------
-----caagtccatgaacggcaagaccatcgagatccagtgcaccgatcacgacgatgta
ctggtcctggctgacgccctgctgtacgcgcaaaacttctatcccaagtgcatcattgac
gtcggcacctgctcgggctacatgagccaggccctggatgagtcagct-ggggggtcttt
accaactcggagatcctgtggcagcagatcaagcacgccagcatgcataccggagatcgt
gtgtggcgcttcccattgtggaaatattacagcaaagccgggc-----------------
------------------------------------------------------------
------------------------------------------------------------
----------------------------------------------------gtgacaaa
gggcttcgaatacgagtatctgcgcaa-ggaatggccggccgcccgacccgaacactggt
ggagtttattgctcagacgatttgcaaggatacggccccacgtttggccaag
>scf7180000005509_24960_25679 1792 bp
------------------------------------------------------------
------------------------------------------------------------
------------------------------------------------------------
------------------------------------------------------------
------------------------------------------------------------
------------------------------------------------------------
------------------------------------------------------------
------------------------------------------------------------
------------------------------------------------------------
------------------------------------------------------------
------------------------------------------------------------
------------------------------------cagaacctgacgagacagctgcag
gagatggcctccaacctcctcacacccacagcttttgcgcggaat-----cgaggtgctg
tgcaaatccggtgtcaatgtggaggtcaaggtcga-ggctggtg-cgagagccagtcaat
gcacgccttcctggctgtgggcaaggcctcgtgcgagccacccatcttcctgcagctgag
ttactacggcacctgtggccgagagcgccccattgtgctggtgggccaaggcgcgactta
cgatgctgga-gattgtgcctgaaagagaaacatgagctcttccatatgcgtggcgacat
gatcggcgccgccgttgtggtggcctgttgtcgagctgtggctggcctgcgtttaccggt
aagtactcaggacagaaatg--atctccttgaataataacgctgttcttaggtcaacatt
cgcggcctgatacctctttgggaaaacgtggtgggctgcaattcggtctgtactggggac
atggtcaagtccatgaacgacaagaccatcgagatccagtgcaccgatcacgacgatgta
ctggtctaggcagacgccctgctgtatgcgcaaaacttctatcccaagtgcatcattgac
gtcgcacactgctcgggctacatgagccaggccctggatgggtcggctgc-ggggtcttt
accaactcggagattttggggcagcagatcaagcacgccagcatg---------------
------------------------------------------------------------
------------------------------------------------------------
------------------------------------------------------------
------------------------------------------------------------
------------------------------------------------------------
----------------------------------------------------
>scf7180000005514_9181_10817 1792 bp
------------------------------------------------------------
------------------------------gctattcagcgccgctccgcctcgcaggcg
gtaaaccagatgttgcagctccagcagatggacatgtgtgcggatcctccatcccgcgga
cttgtggtcggcgtgttcgccgacgaaacggaccgcaatgatgctggcgtcctcaccgcg
gccggttggcggtacaatgtctagaagactgccggccgattgctagaggtcctccgcatg
tccggacccttgcccaagcggggcgagg-----------------------------cgc
atcccctattactctgtggtggctgtggtcggcctcggcaaggagtgcctcggctacaat
tcctacgaggtgctcgacgaacagaagcaggcgatccaacgctccgtggccgccgcctgc
cgtatcctggccgatctggacactgatagaatcgaagttgaaaactgcggccacgccgag
tccgccgccgagggggccgcattgggcatctggctctaccaggagctgcgcaacccacag
aacaggattccagtgccgtcgctggacttatacgcaagaaaagacaaggtctgcgacctc
gaaggatgg--------tctgcagaaggcagccg-ccagaacctgacgagacagctgcag
gagatgccctccaacctcctcacacccacagcttttgcgcagaatgtcgtcgaggtgctg
tgcaaatcc-----------ggaggtcaaggtcgagggctgg-gccgagagccagtcaat
gcacgccttcctggctgtgggcaaggcctcgtgcgagcca-ccatcttcctggagctgag
ttactacggcacctgagccgaggaccgccccattgtgctggtgggccaaggcgtgactta
cgatgctggaggattgtgcctgaaagagttacatgagctcttccatatgcgtggcgacat
gaccggggccgccgttgtggtggcctgttgtcgagctgtggctggcctgcgtttaccggt
aagtactcaggacagaaatgatatctccttgaataataatgctgttcttaggtcaatatt
cgcggcctgatacctctttgtgaaaacgtggtgggctgcaattcggtccgtactggggac
atggtcaagtccatgaacggcaagaccatcgagatccagtgcaccgatcacgaggatgca
ctggtcctggcagacgctctgctgtatgcgcaaaacttctgt-ccaagtgcatcattgac
gtcggcacctgctcgggctacatgcgccaggccctggatgagtcggctgcgggggtcttt
accaactcggagatcctgtggcagcagatcaagcacgccagcatgcataccggagatcgt
ttgtggcgcttcccattgtggaaatattacagcaaggccgtgcgtgccgggggacgcagc
gatgtacagaactatggcattgaccgaggtggacgtcacggcaaggccgctgcctttctc
cgtgagtttgtgccctgtggccagtggatacatattgtgagtattgtggggcgctttgtt
ggggcgc-------------ctcatccctcaaaggatgccacaaatgtgatggtgacaaa
gggcttcgaatacgagtatctgcgcaggggaatggccggccgcccgacccgaacactggt
ggactttattgctcagacgatttgcaaggatacggccctacgtttggccaag
>scf7180000005545_18622_18744 1792 bp
------------------------------------------------------------
------------------------------------------------------------
------------------------------------------------------------
------------------------------------------------------------
------------------------------------------------------------
------------------------------------------------------------
------------------------------------------------------------
------------------------------------------------------------
------------------------------------------------------------
------------------------------------------------------------
------------------------------------------------------------
------------------------------------------------------------
------------------------------------------------------------
------------------------------------------------------------
------------------------------------------------------------
------------------------------------------------------------
------------------------------------------------------------
------------------------------------------------------------
------------------------------------------------------------
------------------------------------------------------------
------------------------------------------------------------
------------------------------------------------------------
------------------------------------------------------------
------------------------------------------------------------
------------------------------------------------------------
------------------------------------------------------------
------------------------------------------------------------
-------------------------------------------------atggtgacaaa
ggggttcgaatacgagtatctgcgcaagggaatggccggccgcccgacccgaacactggt
ggagtttattgctcagacgatttgcaaggatacggccccacgtttggccaag
>scf7180000005587_1074_1428 1792 bp
------------------------------------------------------------
------------------------------------------------------------
------------------------------------------------------------
------------------------------------------------------------
------------------------------------------------------------
------------------------------------------------------------
------------------------------------------------------------
------------------------------------------------------------
------------------------------------------------------------
------------------------------------------------------------
------------------------------------------------------------
------------------------------------------------------------
------------------------------------------------------------
------------------------------------------------------------
------------------------------------------------------------
------------------------------------------------------------
------------------------------------------------------------
------------------------------------------------------------
------------------------------------------------------------
------------------------------------------------------------
------------------------------------------------cacgacgatgta
ctggtcctggctgacgccctgctgtacgcgcaaaacttctatcccaagtgcatcattgac
gtcggcacctgctcgggctacatgagccaggccctggatgagtcagctgggggggtcttt
accaactcggagatcctgtggcagcagatcaagcacgccagcatgcataccggagatcgt
gtgtggcgcttcccattgtggaaatattacagcaaagccgggc-----------------
------------------------------------------------------------
------------------------------------------------------------
----------------------------------------------------gtgacaaa
gggcttcgaatacgagtatctgcgcaagggaatggccggccgcccgacccgaacactggt
ggagtttattgctcagacgatttgcaaggatacggccccacgtttggccaag
>scf7180000005597_4406_5514 1792 bp
------------------------------------------------------------
------------------------------------------------------------
------------------------------------------------------------
------------------------------------------------------------
------------------------------------------------------------
------------------------------------------------------------
------------------------------------------------------------
------------------------aaggaggcgatccgtcgttccgtggccgccgcctgc
cgtatcctggccgagccggacaccgacagaatcgaagttaaaaactgcggccacgccgag
tccgccgccgagggggccgtattggccatctggctctaccaggagctgcgcaacccacag
aacaggattccagtgccgtcggtggacttctacgcaagaaaagacgaggtctgcgacctc
gaaggatgg--------tctgcagaaggcagccgcccagaacctgacgagacagctgcag
gagatgccctccaacctcctcacacccacagcttttgcgcggaat---gtcgaggtgttg
tgcaaatccggtgtcaatgtggaggtcaaggtcgagggctggtgccgagagccagtcaat
gcacgccttcctggctgtgggcaaggcctcgtgcgagccacccatcttcctggagctgag
ttactacggcacctgtgccgaggagcgccccattgtgctggtgggccaaggcgtgactta
cgatgctggaggattgtgcctgaaagagaaacatg-------------------------
------------cgttgtggtggcctgttgtcgagctgaggctggcctgcgtttaccggt
aagtactcaggacagaaatg--atctccttgaataataatgctgttcttaggtcaacatt
cgcggcctgatacctctttgtgaaaacgtggtgggctgcaattcggtccgtactggggac
attgtcaagtccatgaacggcaagaccatcgagatccagtgcaccgatcacgacgatgta
ctggtcctggctgccgccctgctgtacgcgcaaaacttctatcccaagtgcatcattgac
gtcggcacctgctcgggctacatgagccaggccctggatgagtcagctgggggggtcttt
accaactcggagatcctgtggcagcagatcaagcacgccagcatgcataccggagatcgt
gtgtggcgcttcccattgtggaaatattacagcaaagccgggc-----------------
------------------------------------------------------------
------------------------------------------------------------
----------------------------------------------------gtgacaaa
gggcttcgaatacgagtatctgcgcaagggaatgaccggccgcccgacccgaacactggt
ggagtttattgctcagacgatttgcaaggatacggccccacgtttggccaag
>scf7180000005597_13026_14132 1792 bp
------------------------------------------------------------
------------------------------------------------------------
------------------------------------------------------------
------------------------------------------------------------
------------------------------------------------------------
------------------------------------------------------------
------------------------------------------------------------
------------------------aaggaggcgatccgtcgttccgtggccgccgcctgc
cgtatcctggccgagccggacaccgacagaatcgaagttaaaaactgcggccacgccgag
tccgccgccgagggggccgtattggccatctggctctaccaggagctgcgcaacccacag
aacaggattccagtgccgtcggtggacttctacgcaagaaaagacgaggtctgcgacctc
gaaggatgg--------tctgcagaaggcagccg-ccagaacctgacgagacagctgcag
gagatgccctccaacctcctcacacccacagcttttgcgcggaat---gtcgaggtgttg
tgcaaatccggtgtcaatgtggaggtcaaggtcgagggctggtgccgagagccagtcaat
gcacgccttcctggctgtgggcaaggcctcgtgcgagccacccatcttcctggagctgag
ttactacggcacctgtgccgaggagcgccccattgtgctggtgggccaaggcgtgactta
cgatgctggaggattgtgcctgaaagagaaacatg-------------------------
------------cgttgtggtggcctgttgtcgagctgaggctggcctgcgtttaccggt
aagtactcaggacagaaatg--atctccttgaataataatgctgttcttaggtcaacatt
cgcggcctgatacctctttgtgaaaacgtggtgggctgcaattcggtccgtact-gggac
atggtcaagtccatgaacggcaagaccatcgagatccagtgcaccgatcacgacgatgta
ctggtcctggctgccgccctgctgtacgcgcaaaacttctatcccaagtgcatcattgac
gtcggcacctgctcgggctacatgagccaggccctggatgagtcagctgggggggtcttt
accaactcggagatcctgtggcagcagatcaagcacgccagcatgcataccggagatcgt
gtgtggcgcttcccattgtggaaatattacagcaaagccgggc-----------------
------------------------------------------------------------
------------------------------------------------------------
----------------------------------------------------gtgacaaa
gggcttcgaatacgagtatctgcgcaagggaatggccggccgcccgacccgaacactggt
ggagtttattgctcagacgatttgcaaggatacggccccacgtttggccaag
>scf7180000005603_14294_15588 1792 bp
------------------------------------------------------------
------------------------------------------------------------
------------------------------------------------------------
------------------------------------------------------------
------------------------------------------------------------
------------------------------------------------------------
------------------------------------------------------------
------------------------aaggaggcgatccgtcgttccgtggccgccgcctgc
cgtatcctggccgatctggacaccgacagaatcgaagttaaaaactgcggccacgccgag
tccgccgccgagggggccgtattgggcatctggctctaccaggagctgcgcaacccacag
aacaggattccagtgccgtcgatggacttatacgcaagaaaagacgaggtctgcgacctc
gaaggatggcgtactggtctgcagaaggcagccgcccagaacctgacgagacagctgcag
gagatggcctccaacctcctcacacccacagcttttgcgcggaat---gtcgaggtgctg
tgcaaatccggtgtcaatgtggaggtcaaggtcgagggctggtgccgagagccagtcaat
gcacgccttcctggctgtgggcaaggcctcgtgcgagccacccatcttcctgcagctgag
ttactacggcacctgtgccgaggagcgccccattgtgctggtgggccaa-----------
------------------------agagaaacatgagctcttccatatgcgtggcgacat
gatcggcgccgccgttgtggtggcctgttgtcgagctgtggctggcctgcgtttaccggt
aagtactcaggacagaaatg--atctccttgaataataacgctgttcttaggtcaacatt
cgcggcctgatacctctttgtgaaaacgtggtgggctgcaattcggtctgtactggggac
atggtcaagtccatgaacgacaagaccatcgagatccagtgcaccgatcacgacgatgta
ctggtcctggcagacgccctgctgtatgcgcaaaacttctatcccaagtgcatcattgac
gtcggcacctgctcgggctacatgagccaggccctggatgggtcggctgc-ggggtcttt
accaactcggagattttggggcagcagatcaagcacgccagcatgcataccggagatcgt
gtgtggcgcttcccattgtggaaatattacagcaaagccgtgcctgcagggggacgcagc
gatgtgcagaactatggcattgaccgaggtggacgtccctgcaaggccgctgactttctc
cgtgagtttgtaccctgtggccagt------------tgagtattgtggggcgctttgtt
ggggcgcagatcttatggactttctccctcaaaggatgccacaaatgtgatggtgacaaa
ggggttcgaatacgagtatctgcgcaagggaatggccggccgcccgacccgaacactggt
ggagtttattgctcagacgatttgcaaggatacggccccacgtttggccaag
>scf7180000005603_17948_18258 1792 bp
------------------------------------------------------------
------------------------------------------------------------
------------------------------------------------------------
------------------------------------------------------------
------------------------------------------------------------
------------------------------------------------------------
------------------------------------------------------------
------------------------aaggaggcgatccgtcgttccgtggccgccgcctgc
cgtatcctggccgatctggacaccgacagaatcgaagttaaaaactgcggccacgccgag
tccgccgccga-ggggccgtattgggcatctggctctaccaggagctgcgcaacccacag
aacaggattccagtgccgtcgatggacttatacgcaagaaaagacgaggtctgcgacctc
gaaggatggcgtactggtctgcagaaggcagccgcccagaacctgacgagacagctgcag
gagatggcctccaacctcctcacacccacagagttc------------------------
------------------------------------------------------------
------------------------------------------------------------
------------------------------------------------------------
------------------------------------------------------------
------------------------------------------------------------
------------------------------------------------------------
------------------------------------------------------------
------------------------------------------------------------
------------------------------------------------------------
------------------------------------------------------------
------------------------------------------------------------
------------------------------------------------------------
------------------------------------------------------------
------------------------------------------------------------
------------------------------------------------------------
------------------------------------------------------------
----------------------------------------------------
>scf7180000005621_881_2005 1792 bp
------------------------------------------------------------
------------------------------------------------------------
------------------------------------------------------------
------------------------------------------------------------
------------------------------------------------------------
------------------------------------------------------------
------------------------------------------------------------
------------------------aaggaggcgatccgtcgttccgtggccgccgcctgc
cgtatcctggccgatctggacaccgacagaatcgaagttaaaaactgcggccacgccgag
tccgccgccgagggggccgtattgggcatctggctctaccaggagctgcgcaacccacag
aacaggattccagtgccgtcgatggacttatacgcaagaaaagacgaggtctgcgacctc
gaaggatggcgtactggtctgcagaaggcagccgcccagaacctgacgagacagctgcag
gagatggcctccaacctcctcacacccacagcttttgcgcggaat---gtcgaggtgctg
tgcaaatccggtgtcaatgtggaggtcaaggtcgagggctggtgccgagagccagtcaat
gcacgccttcctggctgtgggcaaggcctcgtgcgagccacccatcttcctgcagctgag
ttactacggcacctgtgccgaggagcgccccattgtgctggtgggccaaggcgcgactta
cgatgctggaggattgtgcctgaaagagaaacatgagctcttccatatgcgtggcgacat
gatcggcgccgccgttgtggtggcctgttgtcgagctgtggctggcctgcgtttaccggt
aagtactcaggacagaaatg--atctccttgaataataacgctgttcttaggtcaacatt
cgcggcctgatacctctttgggaaaacgtggtgggctgcaattcggtctgtactggggac
atggtcaagtccatgaacgacaagaccatcgagatccagtgcaccgatcacgacgatgta
ctggtcctggcagacgccctgctgtatgcgcaaaacttctatcccaagtgcatcattgac
gtcggcacctgctc-ggctacatgagccaggccctggatgggtcggctgcgggggtcttt
accaactcggagattttggggcagcagatcaagcacgccagcatgcataccggagatcgt
gtgtggcgcttcccattgtggaaatattacagcaaagccgtgcgtgcagggggacgcagc
gatgtgcagaactatggcattgaccgaggtggacgtccctgcaaggccgctgactttctc
cgtgagtttgtacct---------------------------------------------
------------------------------------------------------------
------------------------------------------------------------
----------------------------------------------------
>scf7180000005777_17086_18758 1792 bp
------------------------------------------------------------
------------------------------------cagcgccgctccgcctcgcaggcg
gtaaaccagatgttgcagctccagcagatggacatgtgtgcggatcctccatcccgcgga
cttgtggtcggcgtgttcgccgacgaaacggaccgcaatgatgctggcgtcctcaccgcg
gccggttggcggtacaatgtccagaagactgccggccgattgctagaggtcctccgcatg
tccggacccatgcccaagcggggcgaggctcgccttttcttcgcgatcgagccagagcgc
atcccctattactctgtggtggctgtggtcggcctcggcaaggagtgcctcggctacaat
ccctacgaggtgctcgacgaacagaaggaggcgatccgtcgctccgtggccgccgcctgc
cgtatcctggccgagctggacactgatagaatcgaagttgaaaactgcggccacgccgag
tc--ccgccgagggggccgcattgggcatctggctctaccaggagctgcgcaacccacag
aacaggattccagtgccgtcgctggacttatacgcaagaaaagacgaggtctgcgacctc
gaaggatggcgcattggtctgcagaaggcagccgcccagaacctgacgagacagctgcag
gagatgccctccaacctcctcacacccacagcttttgcgcagaatgtcgtcgaggtgctg
tgcaaatccggtgtcaatgtggaggtcaaggtcgagggctgg-gccgagagccagtcaat
gcacgccttcctggctgtggacaaggcctcgtgcgagccacccatcttcctggagctgag
ttactatggcacctgtgccgaggagcg-cccattgtgctggtgggccaaggcgtgactta
cgatgctggaggattgtgcctgaaagagaaacctgagctcttccatatgcgtggcgacat
gaccggggccgccggt-tggtgaactgttgttgagctgtggctggcctgcgtttaccggt
aagtactcaagacagaaatgatatctccttgaataataatgctgttcttaggtcaacatt
cgcggcctgatacctctttgtgaaaacgtggtgggctgcaattcggtccgtactggga--
----ccaagtccatgaacggcaagaccatcgagatccagtgcaccgatcacgattatgta
ctggtcctggcagacgctctgctgtatgcgcaaaacttctgtcccaagtgcatcattgac
gtcggcacctgctcgggctacatgcgccaggccctggatgagtcggctgcgggggtcttt
accaactcggaaatcctgtggcggcagatcaagcacgccagcatgcataccggagatcgt
gtgtggcgcttcccattgtggaaatattacaacaaggccatgcgtgccgggggacgaagc
gatgtacagaactatggcattgaccgaggtggacgtccctgcaaggccgctgcctttctc
cgtgagttt-tgccctgtggccagtggatgcatattatgagtattgtggggcgctttgtt
ggggcgcagatcttatggactttctccctcaaaggatgccacaaatgtgatggtgacaaa
gggcttcgaatacgagtatctgcgca-gggaatggccggccgcccgacccgaacactggt
ggagtttattgctcagacgatttgcaaggatacggcc---------------
>scf7180000005900_2731_4411 1792 bp
ttgtgtagggcttaacgaaaaatgatgattggcgttgtacgtcggctggtctcccaggcc
ttccggcagcgcctgcgaccacgtccccaggctattcagcgccgctccgcctcgcaggcg
gtaaaccagatgttgcagttccagcagatg----------------------------ga
tttgtggtcggcgtgttcgccgacgaaacggaccgcaatgatgctggcgtcctcaccgcg
gccggttggcggtacaatgtccagaagactgccggccgattgctagaggtcctccgcatg
tccggacccatgcccaagcggggcgaggctcgccttttcttcgcgatcgagccagagcac
atcccctattactctgtggtggctgtggtcggcctcggcaaggagtgcctcggctacaat
ccctacgaggtgctcgacgaacagaaggaggcgatccgtcgctccg-ggccgccgcctgc
cgtatcctggccgagctggacactgatagaatcgaagttgaaaactgcggccacgccgag
tccgccgccgagggggccgcattgggca-----------------------------cag
aacaggattccagtgccgtcgctggacttatacgcaagaaaagacgaggtctgcgacctt
gaaggatggcgcattggtctgcagaaggcagccgcccagaacctgacgagacagctgcag
gagatgccctccaacctcctcaca-ccacagcttttgcgcagaatgtcgt----------
--------------------------caaggtcgagggctgg-gccgagtgccagtcaat
gcacgccttcctggctgtgggcaaggcctcgtgcgagccacccatcttcctggagctgag
ttactacggcacctgtgccgaggaccgccccattgtgctggtgggccaaggcgtgactta
cgatgctggaggattgtgcctgaaaaagaaacatgagctcttccatatgcgtggcgacat
gaccggggccgccgtcgtggtggcctgttgtcgagctgtggctggtctgcgtttaccggt
aagtactcaagacagaaatgatatctccttgaataataatgctgttcttaggtcaacatt
cgcggcctgatacctctttgtgaaaacgtggtgggctgcaattcggtccgtactggggac
atggtcaagtccatgaacggcaagaccatcgagatccagtgcaccgatcacgaggatgta
ctggtcctggcagacgctctgctgtatgcgcaaaacttctgtcccaagtgcatcattgac
gtcggcacctgctcgggctacatgcgccaggccctggatgagtcggctgcgggggtcttt
accaactcggagatcctgtggcagcaaatcaagcacgccagcatgcataccggagatcgt
gtgtggcgcttcccattgtggaaatattacagcaaggccgtgcgtgccgggggacgcagc
gatgtacagaactatggcattgaccgaggtggacgtccctgcaaggccgctgcctttctc
cgtgagtttgtgccctgtggacagtggatgcatattgtgagtattgtggggcgctttgtt
ggggcgcagatgttatggactttctccctcaaaggatgccacaaatgtgatggtgacaaa
gggcttcgaatacgagtatctgcgca-gggcatggccggccgcccgacccgaacactggt
ggagtttattgctcagacgatttgcaaggatacggcc---------------
>scf7180000005900_6732_7251 1792 bp
------------------------------------------------------------
------------------------------------------------------------
------------------------------------------------------------
------------------------------------------------------------
------------------------------------------------------------
------------------------------------------------------------
------------------------------------------------------------
------------------------------------------------------------
------------------------------------------------------------
------------------------------------------------------------
------------------------------------------------------------
------------------------------------------------------------
------------------------------------------------------------
------------------------------------------------------------
------------------------------------------------------------
------------------------------------------------------------
------------------------------------------------------------
------------------------------------------------------------
------------------------------------------------------------
------------------------------------------------------------
------------------------------------------------------------
------------tccgctctgctgtatgcgcaaaacttctgtcccaagtgcatcattgac
gtcggcacctgctcgggctacatgcgccaggccctggatgagtcggctgcgggggtcttt
accaactcagagatcctgtggcagcagatcaagcacgccagcatgcataccggagatcgc
gtgtggcgcttcccattgtggaaatattacagcaaggccgtgcgtgccgggggacgcagc
gatgtacagaactatggcattgaccgaggtggacgtccctgcaaggccgccgcctttctc
cgtgagtttgtgccctgtggccagtggatgcatattgtgagtattgtggggcgctttgtt
ggggcgcagatgttatggactttctccctcaaaggatgccacaaatgtgatggtgacaaa
gggcttcgaatacgagtatctgcgcaggggcatggccggccgcccgacccgaacactggt
ggagtttattgctcagacgatttgcaaggatacggccccacgtttggccaag
>scf7180000005900_11900_13102 1792 bp
------------------------------------------------------------
------------------------------------------------------------
------------------------------------------------------------
------------------------------------------------------------
------------------------------------------------------------
------------------------------------------------------------
------------------------------------------------------------
------------------------------------------------------------
------------------------------------------aactgcggccacgccgag
tccgccgccga-ggggccgcattgggcatctggctctaccaggagctgcgcaacccacag
aacaggattccagtgccgtcgctggacttatacgcaagaaaagacgaggtctgcgacctt
gaaggatggcgcattggtctgcagaaggcagccgcccagaacctgacgagacagctgcag
gagatgccctccaacctcctcacacccacagcttttgcgcagaatgtcgtcgaggtgctg
tgcaaatccggtgtcaatgtggaggtcaaggtcgacggctgg-gccgagagccagtcaat
gcacgccttcctggctgt-ggcaaggcctcgtgcgagccacccatcttcctggagctgag
ttactacggcacctgtgc-gaggaccgccccattgtgtggt--ggccaaggcgtgactta
cgatg-------------------------------------------------------
-accggggccgccgttttgggtgcctgttgtcgagctgtggctggtctgcgtttaccggt
atgtactcaagacagaaatgatatctccttgaataataatgctgttcttaggtcaacatt
cgcggcctgatacctctttgtgaaaacgt-gtgggctgcaattcggtccgtac-ggggac
atggtcaagtccatgaacggcaagaccatcgagatccagtgcaccgatcacgaggatcta
ctggtcctggcagacgctctgctgtatgcgcaaaacttctgtcccaagtgcatcattgac
gtcggcacctgctcgggctacatgcgccaggccctggatgagtcggctgc-ggggtcttt
accaactcagagatcctgtggcagcagatcaagcacgccagcatgcataccggagatcgc
gtgtggcgcttcccattgtggaaatattacagcaaggccgtgcgtgcc-ggggacgcagc
gatgtacagaactatggcattgaccgaggtggacgtccctgcaaggccgccgcctttctc
cgtgagtt-gtgccctgtggccagtgaatgcatattgtgagtattgtggggcgctttgtt
ggggcgcagatgttatggagtttctccctcaaaggatgccacaaatgtgatggtgacaaa
gggcttcgaatacgagtatctgcgca-gggcatggccggccg-ccgacccgaacactggt
ggagtttattgctcagacgatttgcaaggatacggccccacgtttggccaag
>scf7180000006222_7454_7808 1792 bp
------------------------------------------------------------
------------------------------------------------------------
------------------------------------------------------------
------------------------------------------------------------
------------------------------------------------------------
------------------------------------------------------------
------------------------------------------------------------
------------------------------------------------------------
------------------------------------------------------------
------------------------------------------------------------
------------------------------------------------------------
------------------------------------------------------------
------------------------------------------------------------
------------------------------------------------------------
------------------------------------------------------------
------------------------------------------------------------
------------------------------------------------------------
------------------------------------------------------------
------------------------------------------------------------
------------------------------------------------------------
------------------------------------------------cacgacgatgta
ctggtcctggctgacgccctgctgtacgcgcaaaacttctatcccaagtgcatcattgac
gtcggcacctgctcgggctacatgagccaggccctggatgagtcagctgggggggtcttt
accaactcggagatcctgtggcagcagatcaagcacgccagcatgcataccggagatcgt
gtgtggcgcttcccattgtggaaatattacagcaaagccgggc-----------------
------------------------------------------------------------
------------------------------------------------------------
----------------------------------------------------gtgacaaa
gggcttcgaatacgagtatctgcgcaagggaatggccggccgcccgacccgaacactggt
ggagtttattgctcagacgatttgcaaggatacggccccacgtttggccaag
>scf7180000006237_19799_20275 1792 bp
------------------------------------------------------------
------------------------------------------------------------
------------------------------------------------------------
------------------------------------------------------------
------------------------------------------------------------
------------------------------------------------------------
------------------------------------------------------------
------------------------------------------------------------
------------------------------------------------------------
------------------------------------------------------------
------------------------------------------------------------
------------------------------------------------------------
------------------------------------------------------------
------------------------------------------------------------
------------------------------------------------------------
------------------------------------------------------------
------------------------------------------------------------
------------------------------------------------------------
------------------------------------------------------------
------------------------------------------------------------
------------------------------------------------------------
------------------------------------------cccaagtgcatcattgac
gtcggcacctgctcgggctacatgagccaggccctggatgggtcggctgc-ggggtcttt
accaactcggagattttggggcagcagatcaagcacgccagcatgcataccggagatcgt
gtgtggcgcttcccattgtggaaatattacagcaaagccgtgcctgcaggggggcgcagc
gatgtgaagaactatggcattgaccgaggtggacgtccctgcaaggccgctgactttctc
cgtgagtttgtaccctgtggccagt------------tgagtattgtggggcgctttgtt
ggggcgcagatcttatggactttctccctcaaaggatgccacaaatgtgatggtgacaaa
ggggttcgaatacgagtatctgcgcaagggaatggccggccgcccgacccgaacactggt
ggagtttattgctcagacgatttgcaaggatacggccccacgtttggccaag
>scf7180000006238_9410_10697 1792 bp
------------------------------------------------------------
------------------------------------------------------------
------------------------------------------------------------
------------------------------------------------------------
------------------------------------------------------------
------------------------------------------------------------
------------------------------------------------------------
------------------------------------------------gccgccgcctgc
cgtatcctggccgatctggacaccgacagaatcgaagttaaaaactgcggc---gccgag
tccgccgccgagggggccgtattgggcatctggctcta-caggagctgcgcaacccacag
aacaggattccagtgccgtcgatggacttatacgcaagaaaagacgaggtctgcgacct-
gaaggatggcgtactggtctgc--aaggcagccgcccagaacctgacgagacagctgcag
gagatggcctccaacctcctcacacccacagcttttgcgcggaat---gtcgaggtgctg
tgcaaatccggtgtcaatgtggaggtcaaggtcgagggctggtg-cgagagccagtcaat
gcacgccttcctggctgt-ggcaaggcctcgtgcgagccacccatcttcctggagctgag
ttactacggcacctgtgccgaggagcgccccattgtgctggt-ggccaaggcgcgactta
cgatgctggaggattgtgcctgaaagagaaacatgagctcttccatatgcgtggcgacat
gatcggcgccgccgttgtggtggcctgttgtcgagctgtggctggcctgcgtttaccggt
aagtactcaggacagaaatg--atctccttgaataataacgctgttcttaggtcaacatt
cgcggcctgatacctctttgtgaaaacgt-gtgggctgcaattcggtctgtactggggac
atggtcaagtccatgaacgacaagaccatcgagatccagtgcaccgatcacgacgatgta
ctggtcctggcagacgccctgctgtatgcgcaaaacttctat-ccaagtgcatcattgac
gtcggcacctgctcgggctacatgagccaggccctggatgggtcggctgcgggggtcttt
accaactcggagattttggggcagcagatcaagcacgccagcatgcataccggagatcgt
gtgtggcgcttcccattgtggaaatattacagcaaagccgtgcctgca-ggggacgcagc
gatgtgaagaactatggcattgaccgaggtggacgtccctgcaaggccgc---ctttctc
cgtgagtttgtaccctgtggccagt------------tgagtattgtggg--gctttgtt
ggggcgcagatcttatggactttctccctcaaaggatgccacaaatgtgatggtgacaaa
ggggttcgaatacgagtatctgcgcaagggaatggccgg-cgcccgacccgaacactggt
ggagtttattgctcagacgatttgcaaggatacggccccacgtttggccaag
>scf7180000006239_8693_10023 1792 bp
------------------------------------------------------------
------------------------------------------------------------
------------------------------------------------------------
------------------------------------------------------------
------------------------------------------------------------
------------------------------------------------------------
------------------------------------------------------------
------------------------aaggaggcgatccgtcgttccgtggccgccgcctgc
cgtatcctggccgatctggacaccgacagaatcgaagttaaaaactgcggccacgccgag
tccgccgccgagggggccgtattgggcatctggctctaccaggagctgcgcaacccacag
aacaggattccagtgccgtcgatggacttatacgcaagaaaagacgaggtctgcgacctc
gaaggatggcgtactggtctgcagaaggcagccgcccagaacctgacgagacagctgcag
gagatggcctccaacctcctcacacccacagcttttgcgcggaat---gtcgaggtgctg
tgcaaatccggtgtcaatgtggaggtcaaggtcgagggctggtgccgagagccagtcaat
gcacgccttcctggctgtgggcaaggcctcgtgcgagccacccatcttcctggagctgag
ttactacggcacctgtgccgaggagcgccccattgtgctggtgggccaaggcgcgactta
cgatgctggaggattgtgcctgaaagagaaacatgagctcttccatatgcgtggcgacat
gatcggcgccgccgttgtggtggcctgttgtcgagctgtggctggcctgcgtttaccggt
aagtactcaggacagaaatg--atctccttgaataataacgctgttcttaggtcaacatt
cgcggcctgatacctctttgtgaaaacgtggtgggctgcaattcggtctgtactggggac
atggtcaagtccatgaacgacaagaccatcgagatccagtgcaccgatcacgacgatgta
ctggtcctggcagacgccctgctgtatgcgcaaaacttctatcccaagtgcatcattgac
gtcggcacctgctcgggctacatgagccaggccctggatgggtcggctgcgggggtcttt
accaactcggagattttggggcagcagatcaagcacgccagcatgcataccggagatcgt
gtgtggcgcttcccattgtggaaatattacagcaaagccgtgcctgcagggggacgcagc
gatgtgcagaactatggcattgaccgaggtggacgtccctgcaaggccgctgactttctc
cgtgagtttgtaccctgtggccagt------------tgagtattgtggggcgctttgtt
ggggcgcagatcttatggactttctccctcaaaggatgccacaaatgtgatggtgacaaa
ggggttcgaatacgagtatctgcgcaagggaatggccggccgcccgacccgaacactggt
ggagtttattgctcagacgatttgcaaggatacggccccacgtttggccaag
>scf7180000006240_4679_6009 1792 bp
------------------------------------------------------------
------------------------------------------------------------
------------------------------------------------------------
------------------------------------------------------------
------------------------------------------------------------
------------------------------------------------------------
------------------------------------------------------------
------------------------aaggaggcgatccgtcgttccgtggccgccgcctgc
cgtatcctggccgatctggacaccgacagaatcgaagttaaaaactgcggccacgccgag
tccgccgccgagggggccgtattgggcatctggctctaccaggagctgcgcaacccacag
aacaggattccagtgccgtcgatggacttatacgcaagaaaagacgaggtctgcgacctc
gaaggatggcgtactggtctgcagaaggcagccgcccagaacctgacgagacagctgcag
gagatggcctccaacctcctcacacccacagcttttgcgcggaat---gtcgaggtgctg
tgcaaatccggtgtcaatgtggaggtcaaggtcgagggctggtgccgagagccagtcaat
gcacgccttcctggctgtgggcaaggcctcgtgcgagccacccatcttcctggagctgag
ttactacggcacctgtgccgaggagcgccccattgtgctggtgggccaaggcgcgactta
cgatgctggaggattgtgcctgaaagagaaacatgagctcttccatatgcgtggcgacat
gatcggcgccgccgttgtggtggcctgttgtcgagctgtggctggcctgcgtttaccggt
aagtactcaggacagaaatg--atctccttgaataataacgctgttcttaggtcaacatt
cgcggcctgatacctctttgtgaaaacgtggtgggctgcaattcggtctgtactggggac
atggtcaagtccatgaacgacaagaccatcgagatccagtgcaccgatcacgacgatgta
ctggtcctggcagacgccctgctgtatgcgcaaaacttctatcccaagtgcatcattgac
gtcggcacctgctcgggctacatgagccaggccctggatgggtcggctgcgggggtcttt
accaactcggagattttggggcagcagatcaagcacgccagcatgcataccggagatcgt
gtgtggcgcttcccattgtggaaatattacagcaaagccgtgcctgcagggggacgcagc
gatgtgcagaactatggcattgaccgaggtggacgtccctgcaaggccgctgactttctc
cgtgagtttgtaccctgtggccagt------------tgagtattgtggggcgctttgtt
ggggcgcagatcttatggactttctccctcaaaggatgccacaaatgtgatggtgacaaa
ggggttcgaatacgagtatctgcgcaagggaatggccggccgcccgacccgaacactggt
ggagtttattgctcagacgatttgcaaggatacggccccacgtttggccaag
>scf7180000006241_3211_4540 1792 bp
------------------------------------------------------------
------------------------------------------------------------
------------------------------------------------------------
------------------------------------------------------------
------------------------------------------------------------
------------------------------------------------------------
------------------------------------------------------------
------------------------aaggaggcgatccgtcgttccgtggccgccgcctgc
cgtatcctggccgatctggacaccgacagaatcgaagttaaaaactgcggccacgccgag
tccgccgccgagggggccgtattgggcatctggctctaccaggagctgcgcaacccacag
aacaggattccagtgccgtcgatggacttatacgcaagaaaagacgaggtctgcgacctc
gaaggatggcgtactggtctgcagaaggcagccgcccagaacctgacgagacagctgcag
gagatggcctccaacctcctcacacccacagcttttgcgcggaat---gtcgaggtgctg
tgcaaatccggtgtcaatgtggaggtcaaggtcgagggctggtgccgagagccagtcaat
gcacgccttcctggctgtgggcaaggcctcgtgcgagccacccatcttcctggagctgag
ttactacggcacctgtgccgaggagcgccccattgtgctggtgggccaaggcgcgactta
cgatgctggaggattgtgcctgaaagagaaacatgagctcttccatatgcgtggcgacat
gatcggcgccgccgttgtggtggcctgttgtcgagctgtggctggcctgcgtttaccggt
aagtactcaggacagaaatg--atctccttgaataataacgctgttcttaggtcaacatt
cgcggcctgatacctctttgtgaaaacgtggtgggctgcaattcggtctgtactggggac
atggtcaagtccatgaacgacaagaccatcgagatccagtgcaccgatcacgacgatgta
ctggtcctggcagacgccctgctgtatgcgcaaaacttctatcccaagtgcatcattgac
gtcggcacctgctcgggctacatgagccaggccctggatgggtcggctgc-ggggtcttt
accaactcggagattttggggcagcagatcaagcacgccagcatgcataccggagatcgt
gtgtggcgcttcccattgtggaaatattacagcaaagccgtgcctgcagggggacgcagc
gatgtgcagaactatggcattgaccgaggtggacgtccctgcaaggccgctgactttctc
cgtgagtttgtaccctgtggccagt------------tgagtattgtggggcgctttgtt
ggggcgcagatcttatggactttctccctcaaaggatgccacaaatgtgatggtgacaaa
ggggttcgaatacgagtatctgcgcaagggaatggccggccgcccgacccgaacactggt
ggagtttattgctcagacgatttgcaaggatacggccccacgtttggccaag
>scf7180000006243_192_1521 1792 bp
------------------------------------------------------------
------------------------------------------------------------
------------------------------------------------------------
------------------------------------------------------------
------------------------------------------------------------
------------------------------------------------------------
------------------------------------------------------------
------------------------aaggaggcgatccgtcgttccgtggccgccgcctgc
cgtatcctggccgatctggacaccgacagaatcgaagttaaaaactgcggccacgccgag
tccgccgccgagggggccgtattgggcatctggctctaccaggagctgcgcaacccacag
aacaggattccagtgccgtcgatggacttatacgcaagaaaagacgaggtctgcgacctc
gaaggatggcgtactggtctgcagaaggcagccgcccagaacctgacgagacagctgcag
gagatggcctccaacctcctcacacccacagcttttgcgcggaat---gtcgaggtgctg
tgcaaatccggtgtcaatgtggaggtcaaggtcgagggctggtgccgagagccagtcaat
gcacgccttcctggctgtgggcaaggcctcgtgcgagccacccatcttcctggagctgag
ttactacggcacctgtgccgaggagcgccccattgtgctggt-ggccaaggcgcgactta
cgatgctggaggattgtgcctgaaagagaaacatgagctcttccatatgcgtggcgacat
gatcggcgccgccgttgtggtggcctgttgtcgagctgtggctggcctgcgtttaccggt
aagtactcaggacagaaatg--atctccttgaataataacgctgttcttaggtcaacatt
cgcggcctgatacctctttgtgaaaacgtggtgggctgcaattcggtctgtactggggac
atggtcaagtccatgaacgacaagaccatcgagatccagtgcaccgatcacgacgatgta
ctggtcctggcagacgccctgctgtatgcgcaaaacttctatcccaagtgcatcattgac
gtcggcacctgctcgggctacatgagccaggccctggatgggtcggctgcgggggtcttt
accaactcggagattttggggcagcagatcaagcacgccagcatgcataccggagatcgt
gtgtggcgcttcccattgtggaaatattacagcaaagccgtgcctgcagggggacgcagc
gatgtgcagaactatggcattgaccgaggtggacgtccctgcaaggccgctgactttctc
cgtgagtttgtaccctgtggccagt------------tgagtattgtggggcgctttgtt
ggggcgcagatcttatggactttctccctcaaaggatgccacaaatgtgatggtgacaaa
ggggttcgaatacgagtatctgcgcaagggaatggccggccgcccgacccgaacactggt
ggagtttattgctcagacgatttgcaaggatacggccccacgtttggccaag
>scf7180000006275_47314_47766 1792 bp
------------------------------------------------------------
------------------------------------------------------------
------------------------------------------------------------
------------------------------------------------------------
------------------------------------------------------------
---------------------------gctcaccttttcttcgcgatcgagccagagcgc
atcccctattactctgtggtggctgtggtcggcctcggcaaggagtgcctcggctacaat
ccctacgaggtgctcgacgaacagaaggagacgatccgtcgctccgtggccgccgcctgc
cgtatcctggccgagctggacactgatagaatcgaagttgaaaactgcggccacg-cgag
tccgccgccga-ggggccgcattgtgcatctggctctaccaggagctgcgcaacccacag
aacaggattccagtgccgtcgct-gacttatacgcaagaaaagacgaggtttgcgacctt
gaaggatggcgcattggtctgcagaaggcagccgcccagaacctgacgagacagctgcag
gagatgccctccaacctcctcacacccacagcttttgcgcagaatgtcgtcgaggtgctg
tgc---------------------------------------------------------
------------------------------------------------------------
------------------------------------------------------------
------------------------------------------------------------
------------------------------------------------------------
------------------------------------------------------------
------------------------------------------------------------
------------------------------------------------------------
------------------------------------------------------------
------------------------------------------------------------
------------------------------------------------------------
------------------------------------------------------------
------------------------------------------------------------
------------------------------------------------------------
------------------------------------------------------------
------------------------------------------------------------
----------------------------------------------------
>scf7180000006446_6768_7107 1792 bp
------------------------------------------------------------
------------------------------------------------------------
------------------------------------------------------------
------------------------------------------------------------
------------------------------------------------------------
------------------------------------------------------------
------------------------------------------------------------
------------------------------------------------------------
------------------------------------------------------------
------------------------------------------------------------
------------------------------------------------------------
------------------------------------------------------------
------------------------------------------------------------
------------------------------------------------------------
------------------------------------------------------------
------------------------------------------------------------
------------------------------------------------------------
------------------------------------------------------------
------------------------------------------------------------
------------------------------------------------------------
------------------------------------------------cacgacgatgta
ctggtcctggctgacgccctgctgtacgcgcaaaacttctatcccaagtgcatcattgac
gtcggcacctgctcgggctacatgagccaggccctggatgagtcagctgggggggtcttt
accaactcggagatcctgtggcagcagatcaagcacgccagcatgcataccggagatcgt
gtgtggcgcttcccattgtggaaatattacagcaaagccgggc-----------------
------------------------------------------------------------
------------------------------------------------------------
----------------------------------------------------gtgacaaa
gggcttcgaatacgagtatctgcgcaagggaatggccggccgcccgacccgaacactggt
ggagtttattgctcagacgatttgcaaggatacggcc---------------
>scf7180000006447_2897_3251 1792 bp
------------------------------------------------------------
------------------------------------------------------------
------------------------------------------------------------
------------------------------------------------------------
------------------------------------------------------------
------------------------------------------------------------
------------------------------------------------------------
------------------------------------------------------------
------------------------------------------------------------
------------------------------------------------------------
------------------------------------------------------------
------------------------------------------------------------
------------------------------------------------------------
------------------------------------------------------------
------------------------------------------------------------
------------------------------------------------------------
------------------------------------------------------------
------------------------------------------------------------
------------------------------------------------------------
------------------------------------------------------------
------------------------------------------------cacgacgatgta
ctggtcctggctgacgccctgctgtacgcgcaaaacttctatcccaagtgcatcattgac
gtcggcacctgctcgggctacatgagccaggccctggatgagtcagctgggggggtcttt
accaactcggagatcctgtggcagcagatcaagcacgccagcatgcataccggagatcgt
gtgtggcgcttcccattgtggaaatattacagcaaagccgggc-----------------
------------------------------------------------------------
------------------------------------------------------------
----------------------------------------------------gtgacaaa
gggcttcgaatacgagtatctgcgcaagggaatggccggccgcccgacccgaacactggt
ggagtttattgctcagacgatttgcaaggatacggccccacgtttggccaag
>scf7180000006448_61_413 1792 bp
------------------------------------------------------------
------------------------------------------------------------
------------------------------------------------------------
------------------------------------------------------------
------------------------------------------------------------
------------------------------------------------------------
------------------------------------------------------------
------------------------------------------------------------
------------------------------------------------------------
------------------------------------------------------------
------------------------------------------------------------
------------------------------------------------------------
------------------------------------------------------------
------------------------------------------------------------
------------------------------------------------------------
------------------------------------------------------------
------------------------------------------------------------
------------------------------------------------------------
------------------------------------------------------------
------------------------------------------------------------
------------------------------------------------cacgacgatgta
ctggtcctggctgacgccctgctgtacgcgcaaaacttctat-ccaagtgcatcattgac
gtcggcacctgctc-ggctacatgagccaggccctggatgagtcagctgggggggtcttt
accaactcggagatcctgtggcagcagatcaagcacgccagcatgcataccggagatcgt
gtgtggcgcttcccattgtggaaatattacagcaaagccgggc-----------------
------------------------------------------------------------
------------------------------------------------------------
----------------------------------------------------gtgacaaa
gggcttcgaatacgagtatctgcgcaagggaatggccggccgcccgacccgaacactggt
ggagtttattgctcagacgatttgcaaggatacggccccacgtttggccaag
>scf7180000006473_23685_25014 1792 bp
------------------------------------------------------------
------------------------------------------------------------
------------------------------------------------------------
------------------------------------------------------------
------------------------------------------------------------
------------------------------------------------------------
------------------------------------------------------------
------------------------aaggaggcgatccgtcgttccgtggccgccgcctgc
cgtatcctggccgatctggacaccgacagaatcgaagttaaaaactgcggccacgccgag
tccgccgccgagggggccgtattgggcatctggctctaccaggagctgcgcaacccacag
aacaggattccagtgccgtcgatggacttatacgcaagaaaagacgaggtctgcgacctc
gaaggatggcgtactggtctgcagaaggcagccgcccagaacctgacgagacagctgcag
gagatggcctccaacctcctcacacccacagcttttgcgcggaat---gtcgaggtgctg
tgcaaatccggtgtcaatgtggaggtcaaggtcgagggctggtgccgagagccagtcaat
gcacgccttcctggctgtgggcaaggcctcgtgcgagccacccatcttcctggagctgag
ttactacggcacctgtgccgaggagcgccccattgtgctggtgggccaaggcgcgactta
cgatgctggaggattgtgcctgaaagagaaacatgagctcttccatatgcgtggcgacat
gatcggcgccgccgttgtggtggcctgttgtcgagctgtggctggcctgcgtttaccggt
aagtactcaggacagaaatg--atctccttgaataataacgctgttcttaggtcaacatt
cgcggcctgatacctctttgtgaaaacgtggtgggctgcaattcggtctgtactggggac
atggtcaagtccatgaacgacaagaccatcgagatccagtgcaccgatcacgacgatgta
ctggtcctggcagacgccctgctgtatgcgcaaaacttctatcccaagtgcatcattgac
gtcggcacctgctc-ggctacatgagccaggccctggatgggtcggctgc-ggggtcttt
accaactcggagattttggggcagcagatcaagcacgccagcatgcataccggagatcgt
gtgtggcgcttcccattgtggaaatattacagcaaagccgtgcctgcagggggacgcagc
gatgtgcagaactatggcattgaccgaggtggacgtccctgcaaggccgctgactttctc
cgtgagtttgtaccctgtggccagt------------tgagtattgtggggcgctttgtt
ggggcgcagatcttatggactttctccctcaaaggatgccacaaatgtgatggtgacaaa
ggggttcgaatacgagtatctgcgcaagggaatggccggccgcccgacccgaacactggt
ggagtttattgctcagacgatttgcaaggatacggccccacgtttggccaag
>scf7180000006474_2339_3653 1792 bp
------------------------------------------------------------
------------------------------------------------------------
------------------------------------------------------------
------------------------------------------------------------
------------------------------------------------------------
------------------------------------------------------------
------------------------------------------------------------
------------------------aaggaggcgatccgtcgttccgtggccgccgcctgc
cgtatcctggccgatctggacaccgacagaatcgaagttaaaaactgcggccacgccgag
tccgccgccgagggggccgtattgggcatctggctctaccaggagctgcgcaacccacag
aacaggattccagtgccgtcgatggacttatacgcaagaaaagacgaggtctgcgacctc
gaaggatggcgtactggtctgcagaaggcagccgcccagaacctgacgagacagctgcag
gagatggcctccaacctcctcacacccacagcttttgcgcggaat---gtcgaggtgctg
tgcaaatccggtgtcaatgtggaggtcaaggtcgagggctggtgccgagagccagtcaat
gcacgccttcctggctgtgggcaaggcctcgtgcgagccacccatcttcctggagctgag
ttactacggcacctgtgccgaggagcgccccattgtgctggtgggccaaggcgcgactta
cgatgctggaggattgtgcctgaaagagaaacatgagctcttccatatgcgtggcgacat
gatcggcgccgccgttgtggtggcctgttgtcgagctgtggctggcctgcgtttaccggt
aagtactcaggacagaaatg--atctccttgaataataacgctgttcttaggtcaacatt
cgcggcctgatacctctttgtgaaaacgtggtgggctgcaattcggtctgtactggggac
atggtcaagtccatgaacgacaagaccatcgagatccagtgcaccgatcacgacgatgta
ctggtcctggcagacgccctgctgtatgcgcaaaacttctatcccaagtgcatcattgac
gtcggcacctgctc-ggctacatgagccaggccctggatgggtcggctgcgggggtcttt
accaactcggagattttggggcagcagatcaagcacgccagcatgcataccggagatcgt
gtgtggcgcttcccattgtggaaatattacagcaaagccgtgcctgcagggggacgcagc
gatgtgcagaactatggcattgaccgaggtggacgtccctgcaaggccgctgactttctc
cgtgagtttgtaccctgtggccagt------------tgagtattgtggggcgctttgtt
ggggcgcagatcttatggactttctccctcaaaggatgccacaaatgtgatggtgacaaa
ggggttcgaatacgagtatctgcgcaagggaatggccggccgcccgacccgaacactggt
ggagtttattgctcagacgatttgcaaggatacggcc---------------
>scf7180000006475_335_1659 1792 bp
------------------------------------------------------------
------------------------------------------------------------
------------------------------------------------------------
------------------------------------------------------------
------------------------------------------------------------
------------------------------------------------------------
------------------------------------------------------------
------------------------aaggaggcgatccgtcgttccgtggccgccgcctgc
cgtatcctggccgatctggacaccgacagaatcgaagttaaaaactgcggccacgccgag
tccgccgccgagg-ggccgtattgggcatctggctctaccaggagctgcgcaacccacag
aacaggattccagtgccgtcgatggacttatacgcaagaaaagacgaggtctgcgacctc
gaaggatggcgtactggtctgcagaaggcagccgcccagaacctgacgagacagctgcag
gagatggcctccaacctcctcacacccacagcttttgcgcggaat---gtcgaggtgctg
tgcaaatccggtgtcaatgtggaggtcaaggtcgagggctggtgccgagagccagtcaat
gcacgccttcctggctgtgggcaaggcctcgtgcgagccacccatcttcctggagctgag
ttactacggcacctgtgccgaggagcgccccattgtgctggt-ggccaaggcgcgactta
cgatgctggaggattgtgcctgaaagagaaacatgagctcttccatatgcgtggcgacat
gatcggcgccgccgttgtggtggcctgttgtcgagctgtggctggcctgcgtttaccggt
aagtactcaggacagaaatg--atctccttgaataataacgctgttcttaggtcaacatt
cgcggcctgatacctct-tgtgaaaacgtggtgggctgcaattcggtctgtactggggac
atggtcaagtccatgaacgacaagaccatcgagatccagtgcaccgatcacgacgatgta
ctggtcctggcagacgccctgctgtatgcgcaaaacttctatcccaagtgcatcattgac
gtcggcacctgctc-ggctacatgagccaggccctggatgggtcggctgc-ggggtcttt
accaactcggagattttggggcagcagatcaagcacgccagcatgcataccggagatcgt
gtgtggcgcttcccattgtggaaatattacagcaaagccgtgcctgcagggggacgcagc
gatgtg-agaactatggcattgaccgaggtggacgtccctgcaaggccgctgactttctc
cgtgagtttgtaccctgtggccagt------------tgagtattgtggggcgctttgtt
ggggcgcagatcttatggactttctccctcaaaggatgccacaaatgtgatggtgacaaa
ggggttcgaatacgagtatctgcgcaagggaatggccggccgcccgacccgaacactggt
ggagtttattgctcagacgatttgcaaggatacggccccacgtttggccaag
>scf7180000006493_18809_18946 1792 bp
------------------------------------------------------------
------------------------------------------------------------
------------------------------------------------------------
------------------------------------------------------------
------------------------------------------------------------
------------------------------------------------------------
------------------------------------------------------------
------------------------------------------------------------
------------------------------------------------------------
------------------------------------------------------------
------------------------------------------------------------
------------------------------------------------------------
------------------------------------------------------------
------------------------------------------------------------
------------------------------------------------------------
------------------------------------------------------------
------------------------------------------------------------
------------------------------------------------------------
------------------------------------------------------------
------------------------------------------------------------
------------------------------------------------------------
------------------------------------------------------------
------------------------------------------------------------
------------------------------------------------------------
------------------------------------------------------------
------------------------------------------------------------
------------------------------------------------------------
----------------------------------gatgccacaaatgtgatggtgacaaa
gggtttcgaatacgagtatctgcgcaagggaatggccggccgcccgacccgaacactggt
ggagtttattgctcagacgatttgcaaggatacggccccacgtttggccaag
>scf7180000006495_8101_8237 1792 bp
------------------------------------------------------------
------------------------------------------------------------
------------------------------------------------------------
------------------------------------------------------------
------------------------------------------------------------
------------------------------------------------------------
------------------------------------------------------------
------------------------------------------------------------
------------------------------------------------------------
------------------------------------------------------------
------------------------------------------------------------
------------------------------------------------------------
------------------------------------------------------------
------------------------------------------------------------
------------------------------------------------------------
------------------------------------------------------------
------------------------------------------------------------
------------------------------------------------------------
------------------------------------------------------------
------------------------------------------------------------
------------------------------------------------------------
------------------------------------------------------------
------------------------------------------------------------
------------------------------------------------------------
------------------------------------------------------------
------------------------------------------------------------
------------------------------------------------------------
----------------------------------gatgccacaaatgtgatggtgacaaa
gggtttcgaatacgagtatctgcgcaagggaatggccggccgcccgacc-gaacactggt
ggagtttattgctcagacgatttgcaaggatacggccccacgtttggccaag
>scf7180000006512_2423_4185 1792 bp
------------------------atgcttggcgttgtacgtcggctggtctcccaggcc
ttccggcagcgcctgcgaccacgtccccaggctatccagcgccgctccgcctcgcaggcg
gtaaaccagatgttgcagctccagcagatggacatgtgtgcggatcctccat-ccgcgga
cttgtggtcggcgtgttcgccgacgaaacggaccgcaatgatgctggcgtcctcaccgcg
gccggttggcggtacaatgtccagaagactgccggccgattgctagaggtcctccgcatg
tccggacccatgcccaagcggggcgaggctcgccttttcttcgcgatcgagccagagcgc
atcccctattactctgtggtggctgtggtcggcctcggcaaggagtgcctcggctacaat
ccctacgaggtgctcgacgaacagaaggagtcgatccgtcgctccgtggctgccgcctgc
cgtatcctggccgagctggacactgatagaatcgaagttgaaaactgcggccacgccgag
tccgccgccgagggggccgcattgggcatctggctctaccaggagctgcgcaacccacag
aacaggattccagtgccgtcgctggacttatacgcaagaaaagacgaggtctgcgacctc
gaaggatggcgcattggtctgcagaaggcagccgcacagaacctgacgagacagctgcag
gagatgccctccaacctcctcacacccacagcttttgcgcagaatgtcgtcgaggtgctg
tgcaaatccggtgtcaatgtggaggtcaaggtcgagggctgg-gccgagagccagtcaat
gcacgccttcctggctgtgggcaaggcctcgtgcgagccacccatcttcctggagctgag
ttactacggcacctgtgctgaggagcg-cccattgtgctggtgggccaaggcgtgactta
cgatgctggaggattgtgcctgaaagagaaacctgagctcttccatatgcgtggcgacat
gaccggggccgccgttgtggtggcctgttgtcgagctgtggctggcctgcgtttaccggt
aagtactcaagacagaaatgatatctccttgaataataatgctgttcttaggtcaacatt
cgcggcctgatacctctttgtgaaaacgtggtgggctgcaattcggtccgtactggggac
atggtcaagtccatgaacggcaagaccatcgagatccagtgcaccgatcacgaggatgta
ctggtcctggcagacgctctgctgtatgcgcaaaacttctgtcccaagtgcatcattgac
gtcggcacctgctcgggctacatgcgccaggccctggatgagtcggctgcgggggtcttt
accaactcggaaatcctgtggcagcagatcaagcacgccagcatgcataccggagatcgt
gtgtggcgcttcccattgtggaaatattacagcaaggccgtgcgtgccgggggacgaagc
gatgtacagaactatggcattgaccgaggtggacgtccctgcaaggccgctgcctttctc
cgtgagtttgtgccctgtggccagtggatgcatattgtgagtattgtggggcgctttgtt
ggggcgcagatcttatggactttctccctcaaaggatgccacaaatgtgatggtgacaaa
ggg-ttcgaatacgagtatctgcgca-gggaatggccggccgcccgacccgaacactggt
ggagtttattgctcagacgatttgcaaggatacggccccacgtttggccaag
>scf7180000006512_13130_14907 1792 bp
ttgtgtagggcttaacgaaaaatgatgcttggcgttgtacgtcggctggtctcccaggcc
ttccggcagcgcctgcgaccacgtccccaggctatccagcgccgctccgcctcgcaggcg
gtaaaccagatgttgcagctccagcagatggacatgtgtgcggatcctccatcccgc-ga
cttgtggtcggcgtgttcgccgacgaaacggaccgcaatgatgctggcgtcctcaccgcg
gccggttggcggtacaatgtccagaagactgccggccgattgctagaggtcctccgcatg
tccggacccatgcccaagcggggcgaggctcgccttttcttcgcgatcgagccagagcgc
atcccctattactctgtggtggctgtggtcggcctcggcaaggagtgcctcggctacaat
ccctacgaggtgctcgacgaacagaaggaggcgatccgtcgctccgtggccgccgcctgc
cgtatcctggccgagctggacactgatagaatcgaagttgaaaactgcggccacgccgag
tccgccgccgagggggccgcattgggcatctggctctaccaggagctgcgcaacccacag
aacaggattccagtgccgtcgctggacttatacgcaagaaaagacgaggtctgcgacctc
gaaggatggcgcattggtctgcagaaggcagccgc-cagaacctgacgagacagctgcag
gagatgccctccaacctcctcacacccacagcttttgcgcagaatgtcgtcgaggtgctg
tgcaaatccggtgtcaatgtggaggtcaaggtcgagggctgg-g-cgagagccagtcaat
gcacgccttcctggctgtgggcaaggcctcgtgcgagcca-ccatcttcctggagctgag
ttactacggcacctgtgc-gaggagcg-cccattgtgctggtgggccaaggcgtgactta
cgatgctggaggattgtgcctgaaagagaaacatgagctcttccatatgcgtggcgacat
gacc-gggccgccgttgtggttgcctgttgtcgagctgtggctggcctgcgtttaccggt
aagtactcaagacagaaatgatatctccttgaataataatgctgttcttaggtcaacatt
cgcggcctgatacctctttgtgaaaacgtggtgggctgcaattcggtccgtactggggac
atggtcaagtccatgaacggcaagaccatcgagatccagtgcaccgatcacgaggatgta
ctggtcctggcagacgctctgctgtatgcgcaaaacttctgtcccaagtgcatcattgac
gtcggcacctgctcgggctacatgcgccaggccctggatgagtcggctgc-ggggtcttt
accaactcggagatcctgtggcagcagatcaagcacgccagcatgcataccggagatc--
gtgtggcgcttcccattgtggaaatattacagcaaggccgtgcgtgcc-ggggacgaagc
gatgtacagaactatggcattgaccgaggtggacgtccctgcaaggccgctgcctttctc
cgtgagtttgtgccctgtggccagtggatgcatattgtgagtattgtggggcgctttgtt
ggggcgcagatcttatggactttctccctcaaaggatgccacaaatgtgatggtgacaaa
ggg-ttcgaatacgagtatctgcgca-gggaatggccggccgcccgacccgaacactggt
ggagtttattgctcagacgatttgcaaggatacggccccacgtttggccaag
>scf7180000006513_2_285 1792 bp
------------------------atgattggcgttgtacgtcggctggtctcccaggcc
ttccggcagcgcctgcgaccacgtccccaggctattcagcgccgctccgcctcgcaggcg
gtaaaccagatgttgcagctccagcagatggacatgtgtgcggatcctccatcccgc-ga
cttgtggtcggcgtgttcgccgacgaaacggaccgcaatgatgctggcgtcctcaccgcg
gccggttggcggtacaatgtctagaagactgccggccgattgctagaggtcctccgcatg
tccggaccc---------------------------------------------------
------------------------------------------------------------
------------------------------------------------------------
------------------------------------------------------------
------------------------------------------------------------
------------------------------------------------------------
------------------------------------------------------------
------------------------------------------------------------
------------------------------------------------------------
------------------------------------------------------------
------------------------------------------------------------
------------------------------------------------------------
------------------------------------------------------------
------------------------------------------------------------
------------------------------------------------------------
------------------------------------------------------------
------------------------------------------------------------
------------------------------------------------------------
------------------------------------------------------------
------------------------------------------------------------
------------------------------------------------------------
------------------------------------------------------------
------------------------------------------------------------
------------------------------------------------------------
----------------------------------------------------
>scf7180000006541_12729_13836 1792 bp
------------------------------------------------------------
------------------------------------------------------------
------------------------------------------------------------
------------------------------------------------------------
------------------------------------------------------------
------------------------------------------------------------
------------------------------------------------------------
------------------------aaggaggcgatccgtcgttccgtggccgccgcctgc
cgtatcctggccgagccggacaccgacagaatcgaagttaaaaactgcggccacgccgag
tccgccgccgagggggccgtattggccatctggctctaccaggagctgcgcaacccacag
aacaggattccagtgccgtcggt-gacttctacgcaagaaaagacgaggtctgcgacctc
gaaggatgg--------tctgcagaaggcagccgcccagaacctgacgagacagctgcag
gagatgccctccaacctcctcacacccacagcttttgcgcggaat---gtcgaggtgttg
tgcaaatccggtgtcaatgtggaggtcaaggtcgagggctggtgccgagagccagtcaat
gcacgccttcctggctgtgggcaaggcctcgtgcgagccacccatcttcctggagctgag
ttactacggcacctgtgccgaggagcgccccattgtgctggtgggccaaggcgtgactta
cgatgctggaggattgtgcctgaaagagaaacatg-------------------------
------------cgttgtggtggcctgttgtcgagctgaggctggcctgcgtttaccggt
aagtactcaggacagaaatg--atctccttgaataataatgctgttcttaggtcaacatt
cgcggcctgatacctctttgtgaaaacgtggtgggctgcaattcggtccgtactggggac
atggtcaagtccatgaacggcaagaccatcgagatccagtgcaccgatcacgacgatgta
ctggtcctggctgccgccctgctgtacgcgcaaaacttctatcccaagtgcatcattgac
gtcggcacctgctcgggctacatgagccaggccctggatgcgtcagctgggggggtcttt
accaactcggagatcctgtggcagcagatcaagcacgccagcatgcataccggagatcgt
gtgtggcgcttcccattgtggaaatattacagcaaagccgggc-----------------
------------------------------------------------------------
------------------------------------------------------------
----------------------------------------------------gtgacaaa
gggcttcgaatacgagtatctgcgcaagggaatggccggccgcccgacccgaacactggt
ggagtttattgctcagacgatttgcaaggatacggccccacgtttggccaag
>scf7180000006542_8520_9615 1792 bp
------------------------------------------------------------
------------------------------------------------------------
------------------------------------------------------------
------------------------------------------------------------
------------------------------------------------------------
------------------------------------------------------------
------------------------------------------------------------
------------------------aaggaggcgatccgtcgttccgtggccgccgcctgc
cgtatcctggccgagccggacaccgacagaatcgaagttaaaaactgcggccacgccgag
tccgccgccgagggggccgtattggccatctggctctaccaggagctgcgcaacccacag
aacaggattccagtgccgtcggtggacttctacgcaagaaaagacgaggtctgcgacctc
gaaggatgg--------tctgcagaaggcagccgcccagaacctgacgagacagctgcag
gagatgccctccaacctcctcacacccacagcttttgcgcggaat---gtcgaggtgttg
tgcaaatccggtgtcaatgtggaggtcaaggtcgagggctggtgccgagagccagtcaat
gcacgccttcctggctgtgggcaaggcctcgtgcgagccacccatcttcctggagctgag
ttactacggcacctgtgccgaggagcgccccattgtgctggtgggccaaggcgtgactta
cgatgctggaggattgtgcctgaaagagaaacatg-------------------------
------------cgttgtggtggcctgttgtcgagctgaggctggcctgcgtttaccggt
aagtactcaggacagaaatg--atctccttgaataataatgctgttcttaggtcaacatt
cgcggcctgatacctctttgtgaaaacgtggtgggctgcaattcggtccgtactggggac
atggtcaagtccatgaacggcaagaccatcgagatccagtgcaccgatcacgacgatgta
ctggtcctggctgccgccctgctgtacgcgcaaaacttctatcccaagtgcatcattgac
gtcggcacctgctcgggctacatgagccaggccctggatgagtcagctgggggggtcttt
accaactcggagatcctgtggcagcagatcaagcacgccagcatgcataccggagatcgt
gtgtggcgcttcccattgtggaaatattacagcaaagccgggc-----------------
------------------------------------------------------------
------------------------------------------------------------
----------------------------------------------------gtgacaaa
gggcttcgaatacgagtatctgcgcaggggaatggccggccgcccgacccgaacactggt
ggagtttattgctcagacgatttgcaaggatacggcc---------------
>scf7180000006543_3605_4713 1792 bp
------------------------------------------------------------
------------------------------------------------------------
------------------------------------------------------------
------------------------------------------------------------
------------------------------------------------------------
------------------------------------------------------------
------------------------------------------------------------
------------------------aaggaggcgatccgtcgttccgtggccgccgcctgc
cgtatcctggccgagccggacaccgacagaatcgaagttaaaaactgcggccacgccgag
tccgccgccgagggggccgtattggccatctggctctaccaggagctgcgcaacccacag
aacaggattccagtgccgtcggtggacttctacgcaagaaaagacgaggtctgcgacctc
gaaggatgg--------tctgcagaaggcagccgcccagaacctgacgagacagctgcag
gagatgccctccaacctcctcacacccacagcttttgcgcggaat---gtcgaggtgttg
tgcaaatccggtgtcaatgtggaggtcaaggtcgagggctggtgccgagagccagtcaat
gcacgccttcctggctgtgggcaaggcctcgtgcgagccacccatcttcctggagctgag
ttactacggcacctgtgccgaggagcgccccattgtgctggtgggccaaggcgtgactta
cgatgctggaggattgtgcctgaaagagaaacatg-------------------------
------------cgttgtggtggcctgttgtcgagctgaggctggcctgcgtttaccggt
aagtactcaggacagaaatg--atctccttgaataataatgctgttcttaggtcaacatt
cgcggcctgatacctctttgtgaaaacgtggtgggctgcaattcggtccgtactggggac
atggtcaagtccatgaacggcaagaccatcgagatccagtgcaccgatcacgacgatgta
ctggtcctggctgccgccctgctgtacgcgcaaaacttctatcccaagtgcatcattgac
gtcggcacctgctcgggctacatgagccaggccctggatgcgtcagctgggggggtcttt
accaactcggagatcctgtggcagcagatcaagcacgccagcatgcataccggagatcgt
gtgtggcgcttcccattgtggaaatattacagcaaagccgggc-----------------
------------------------------------------------------------
------------------------------------------------------------
----------------------------------------------------gtgacaaa
gggcttcgaatacgagtatctgcgcaagggaatggccggccgcccgacccgaacactggt
ggagtttattgctcagacgatttgcaaggatacggccccacgtttggccaag
>scf7180000006544_11731_12838 1792 bp
------------------------------------------------------------
------------------------------------------------------------
------------------------------------------------------------
------------------------------------------------------------
------------------------------------------------------------
------------------------------------------------------------
------------------------------------------------------------
------------------------aaggaggcgatccgtcgttccgtggccgccgcctgc
cgtatcctggccgagccggacaccgacagaatcgaagttaaaaactgcggccacgccgag
tccgccgccgagggggccgtattggccatctggctctaccaggagctgcgcaacccacag
aacaggattccagtgccgtcggtggacttctacgcaagaaaagacgaggtctgcgacctc
gaaggatgg--------tctgcagaaggcagccgcccagaacctgacgagacagctgcag
gagatgccctccaacctcctcacacccacagcttttgcgcggaat---gtcgaggtgttg
tgcaaatccggtgtcaatgtggaggtcaaggtcgagggctggtgccgagagccagtcaat
gcacgccttcctggctgtgggcaaggcctcgtgcgagccacccatcttcctggagctgag
ttactacggcacctgtgccgaggagcgccccattgtgctggtgggccaaggcgtgactta
cgatgctggaggattgtgcctgaaagagaaacatg-------------------------
------------cgttgtggtggcctgttgtcgagctgaggctggcctgcgtttaccggt
aagtactcaggacagaaatg--atctccttgaataataatgctgttcttaggtcaacatt
cgcggcctgatacctctttgtgaaaacgtggtgggctgcaattcggtccgtactggggac
atggtcaagtccatgaacggcaagaccatcgagatccagtgcaccgatcacgacgatgta
ctggtcctggctgccgccctgctgtacgcgcaaaacttctatcccaagtgcatcattgac
gtcggcacctgctcgggctacatgagccaggccctggatgagtcagct-ggggggtcttt
accaactcggagatcctgtggcagcagatcaagcacgccagcatgcataccggagatcgt
gtgtggcgcttcccattgtggaaatattacagcaaagccgggc-----------------
------------------------------------------------------------
------------------------------------------------------------
----------------------------------------------------gtgacaaa
gggcttcgaatacgagtatctgcgcaagggaatgaccggccgcccgacccgaacactggt
ggagtttattgctcagacgatttgcaaggatacggccccacgtttggccaag
>scf7180000006544_20624_21731 1792 bp
------------------------------------------------------------
------------------------------------------------------------
------------------------------------------------------------
------------------------------------------------------------
------------------------------------------------------------
------------------------------------------------------------
------------------------------------------------------------
------------------------aaggaggcgatccgtcgttccgtggccgccgcctgc
cgtatcctggccgagccggacaccgacagaatcgaagttaaaaactgcggccacgccgag
tccgccgccgagggggccgtattggccatctggctctaccaggagctgcgcaacccacag
aacaggattccagtgccgtcggtggacttctacgcaagaaaagacgaggtctgcgacctc
gaaggatgg--------tctgcagaaggcagccgcccagaacctgacgagacagctgcag
gagatgccctccaacctcctcacacccacagcttttgcgcggaat---gtcgaggtgttg
tgcaaatccggtgtcaatgtggaggtcaaggtcgagggctggtgccgagagccagtcaat
gcacgccttcctggctgtgggcaaggcctcgtgcgagccacccatcttcctggagctgag
ttactacggcacctgtgccgaggagcgccccattgtgctggtgggccaaggcgtgactta
cgatgctggaggattgtgcctgaaagagaaacatg-------------------------
------------cgttgtggtggcctgttgtcgagctgaggctggcctgcgtttaccggt
aagtactcaggacagaaatg--atctccttgaataataatgctgttcttaggtcaacatt
cgcggcctgatacctctttgtgaaaacgtggtgggctgcaattcggtccgtactggggac
atggtcaagtccatgaacggcaagaccatcgagatccagtgcaccgatcacgacgatgta
ctggtcctggctgacgccctgctgtacgcgcaaaacttctatcccaagtgcatcattgac
gtcggcacctgctcgggctacatgagccaggccctggatgagtcagct-ggggggtcttt
accaactcggagatcctgtggcagcagatcaagcacgccagcatgcataccggagatcgt
gtgtggcgcttcccattgtggaaatattacagcaaagccgggc-----------------
------------------------------------------------------------
------------------------------------------------------------
----------------------------------------------------gtgacaaa
gggcttcgaatacgagtatctgcgcaagggaatggccggccgcccgacccgaacactggt
ggagtttattgctcagacgatttgcaaggatacggccccacgtttggccaag
>scf7180000006550_4593_5538 1792 bp
------------------------------------------------------------
------------------------------------------------------------
------------------------------------------------------------
------------------------------------------------------------
------------------------------------------------------------
------------------------------------------------------------
------------------------------------------------------------
------------------------aaggaggcgatccgtcgttccgtggccgccgcctgc
tgtatcctggccgatctggacaccgacagaatcgaagttaaaaactgcggccacgccgag
tccgccgccgagggggccgtattgggcatctggctctaccaggagctgcgcaacccacag
aacaggattccagtgccgtcgatggacttatacgcaagaaaagacgaggtctgcgacctc
gaaggatggcgtactggtctgc--------------------------------------
------------------------------------------------------------
------------------------------------------------------------
------------------------------------------------------------
------------------------------------------------------------
------------------------------------------------------------
--------------------------------------------------gtttaccggt
aagtactcaggacagaaatg--atctccttgaataataacgctgttcttaggtcaacatt
cgcggcctgatacctctttgtgaaaacgtggtgggctgcaattcggtctgtactggggac
atggtcaagtccatgaacgacaagaccatcgagatccagtgcaccgatcacgacgatgta
ctggtcctggcagacgccctgctgtatgcgcaaaacttctatcccaagtgcatcattgac
gtcggcacctgctcgggctacatgagccaggccctggatgggtcggctgcgggggtcttt
accaactcggagattttggggcagcagatcaagcacgccagcatgcataccggagatcgt
gtgtggcgcttcccattgtggaaatattacagcaaagccgtgcctgcagggggacgcagc
gatgtgcagaactatggcattgaccgaggtggacgtccctgcaaggccgctgactttctc
cgtgagtttgtaccctgtggccagt------------tgagtattgtggggcgctttgtt
ggggcgcagatcttatggactttctccctcaaaggatgccacaaatgtgatggtgacaaa
ggggttcgaatacgagtatctgcgcaagggaatggccggccgcccgacccgaacactggt
ggagtttattgctcagacgatttgcaaggatacggccccacgtttggccaag
>scf7180000006607_19924_20263 1792 bp
------------------------------------------------------------
------------------------------------------------------------
------------------------------------------------------------
------------------------------------------------------------
------------------------------------------------------------
------------------------------------------------------------
------------------------------------------------------------
------------------------------------------------------------
------------------------------------------------------------
------------------------------------------------------------
------------------------------------------------------------
------------------------------------------------------------
------------------------------------------------------------
------------------------------------------------------------
------------------------------------------------------------
------------------------------------------------------------
------------------------------------------------------------
------------------------------------------------------------
------------------------------------------------------------
------------------------------------------------------------
------------------------------------------------cacgacgatgta
ctggtcctggctgacgccctgctgtacgcgcaaaacttctatcccaagtgcatcattgac
gtcggcacctgctcgggctacatgagccaggccctggatgagtcagctgggggggtcttt
accaactcggagatcctgtggcagcagatcaagcacgccagcatgcataccggagatcgt
gtgtggcgcttcccattgtggaaatattacagcaaagccgggc-----------------
------------------------------------------------------------
------------------------------------------------------------
----------------------------------------------------gtgacaaa
gggcttcgaatacgagtatctgcgcaagggaatggccggccgcccgacccgaacactggt
ggagtttattgctcagacgatttgcaaggatacggcc---------------
>scf7180000006609_10920_11274 1792 bp
------------------------------------------------------------
------------------------------------------------------------
------------------------------------------------------------
------------------------------------------------------------
------------------------------------------------------------
------------------------------------------------------------
------------------------------------------------------------
------------------------------------------------------------
------------------------------------------------------------
------------------------------------------------------------
------------------------------------------------------------
------------------------------------------------------------
------------------------------------------------------------
------------------------------------------------------------
------------------------------------------------------------
------------------------------------------------------------
------------------------------------------------------------
------------------------------------------------------------
------------------------------------------------------------
------------------------------------------------------------
------------------------------------------------cacgacgatgta
ctggtcctggctgacgccctgctgtacgcgcaaaacttctatcccaagtgcatcattgac
gtcggcacctgctcgggctacatgagccaggccctggatgagtcagctgggggggtcttt
accaactcggagatcctgtggcagcagatcaagcacgccagcatgcataccggagatcgt
gtgtggcgcttcccattgtggaaatattacagcaaagccgggc-----------------
------------------------------------------------------------
------------------------------------------------------------
----------------------------------------------------gtgacaaa
gggcttcgaatacgagtatctgcgcaagggaatggccggccgcccgacccgaacactggt
ggagtttattgctcagacgatttgcaaggatacggccccacgtttggccaag
>scf7180000006773_3291_4423 1792 bp
------------------------------------------------------------
------------------------------------------agctccgcctcgaaggcg
gtaaaccagatgttgcagctccagcagatggacatgtgtgcggatcctccatcccgcgga
cttgtggtcggcgtgttcgccaacgaaacggaccgcaatgatgctggcgtcctcaccgcg
gccggttggcggtacaatgtctagaagactgccggccgattgctagaggtcctccgcatg
tccggacccttgcccaagcggggcgaggctcgccttttcttcgcgatcgagccagagcgc
atcccctattactctgtggtggctgtggtcggcctcggcaaggagtgcctcggctacaat
ccctacgaggtgctcgacgaacagaaggaggcgatccgtcgctccgtagccgccgcctgc
cgtatcctggccgagctggacactgatagaatcgaagtcaaaaactgcggccacaccgag
tccgccaccga-ggggccgcattgggcatctggctctacca-------------------
----gaattccagtgccgtcgctggacttatacgcaagaaaagacgaggtctgcgacctc
gaaggatggcgcattggtctgcagaaggcag----------cctgacgagacagctgctg
gagatgccctccaacctcctcacacccacagc-tttgcgcagaatgtcgt----------
--------------------------caaggccgagggctgg-gccgagagccagtcaat
gcacgccttcctggctgtgggcaaggcctcgtgcgagccacccatcttcctggagctgag
ttactacggcacctgtgccgaggagcgccccattgtgctggtgggccaaggcgtgactta
ctatgctggaggattgtgcctgaaagagaaacatgagctcttccatatgcgtggcgacat
gaccggggccgccgttgtgctggcctgttgatgagctgtggct-----------------
------------------------------------------------------------
------------------------------------------------------------
------------------------------------------------------------
------------------------------------------------------------
------------------------------------------------------------
------------------------------------------------------------
------------------------------------------------------------
---------------------------------cgtccctgcaatgccgctgcctttctc
cgtgagtttgtgccctgtggccagagaatgcatattgtgagtattgtggggcactttgtt
ggggcgcagatgttatggactttctccctcaaaggatgccacaaatgtgatggtgacaaa
gggcttcgaatacgagtatctgcgcaggggcatggccggccgcccgacccgaacactggt
ggagtttattgctcagacgatttgcaaggatacggcc---------------
>scf7180000006773_9392_10843 1792 bp
------------------------------------------------------------
------------------------------------------------------------
------------------------------------------------------------
------------------------------------------------------------
------------------------------------------------------------
---------------------------gctcaccttttcttcgcgatcgagccagagcgc
atcccctattactctgtggtggctgtggtcggcctcggcaaggagtgcctcggctacaat
ccctacgaggtgctcgacgaacagaaggagacgatccgtcgctccgtggccgccgcctgc
cgtatcctggccgagctggacactgatagaatcgaagttgaaaactgcggccacgccgag
tccgccgacga-ggggccgcattgggcatctggctctaccaggagctgcgcaacccacag
aacaggattccagtgccgtcgctggacttatacgcaagaaaagacgaggtctgcgacctt
gaaggatggcgcattggtctgcagaaggcagccgcccagaacctgacgagacagctgcag
gagattccctccaacctcctcacacccacagcttttgcgcagaatgtcgtcgaggtgctg
tgcaaatcc-----------ggaggtcaaggtcgagggctgg-gccgagagccagtcaat
gcacgccttcctggctgtgagcaaggcctcgtgcgagccacccatcttcctggagctgag
ttactacggcacctgagccgaggaccgccccattgtgctggtgggccaaggcgtgactta
cgatgctggaggattgtgcctgaaagagtaacatgagctcttccatatgcgtggcgacat
gaccggggccgccgttgtggtggcctgttgtcgagctgtggctggcctgcgtttaccggt
aagtactcaggacagaaatgatatctccttgaataataatgctgttcttaggtcaatatt
cgcggcctgatacctctttgtgaaaacgtggtgggctgcaattcggtccgtactggggac
atggtcaagtccatgaacggcaagaccatcgagatccagtgcaccgatcacgaggatgca
ctggtcctggcagacgctctgctgtatgcgcaaaacttctgtcccaagtgcatcattgac
gtcggcacctgctcggcctacatgcgccaggccctggatgagtcggctgcgggggtcttt
accaactcggagatcctgtggcagcagatcaagcacgccagcatgcataccggagatcgt
gtgtggcgcttcccattgtggaaatattacagcaaggccgtgcgtgccgggggacgcagc
gatgtacagaactatggcattgaccgaggtggacgtccctgcaaggccgctgcctttctc
cgtgagtttgtgccctgtggccagtggatgcatattgtgagtattgtggggcgctttgtt
ggggcgcagatgttatggactttctccctcaaaggatgccacaaatgtgatggtgacaaa
gggcttcgaatacgagtatctgcgcaggggcatggccggccgcccgacccgaacactggt
ggagtttattgctcagacgatttgcaaggatacggccccacgtttggccaag
>scf7180000006773_15864_17307 1792 bp
------------------------------------------------------------
------------------------------------------------------------
------------------------------------------------------------
------------------------------------------------------------
------------------------------------------------------------
---------------------------gctcaccttttcttcgcgatcgagccagagcgc
atcccctattactctgtggtggctgtggtcggcctcggcaaggagtgcctcggctacaat
ccctacgaggtgctcgacgaacagaaggagacgatccgtcgctccgtggccgccgcctgc
cgtatcctggccgagctggacactgatagaatcgaagttgaaaactgcggccacgccgag
tccgccgccga-ggggccgcattgggcatctggctctaccaggagctgcgcaacccacag
aacaggattccagtgccgtcgctggacttatacgcaagaaaagacgaggtttgcgacctt
gaaggatggcgcattggtctgcagaaggcagccgcccagaacctgacgagacagctgcag
gagatgccctccaacctcctcacacccacagcttttgcgcagaatgtcgtcgaggtgctg
tgcaaatccggtgtcaatgtggaggtcaaggtcgagggctgg-gccgagagccagtcaat
gcacgccttcctggctgtggggaaggcctcgtgcgagccacccatcttcctggagctgag
ttactacggcacctgtgccgaggaccgccccattgtgctggtgggccaaggcatgactta
cgatgc-ggaggattgtgcctgaaagagaaacatgagctcttccatatgcgtggcgacat
gaccggggccgccgttgtggtggcctgttgtcgagctgtggctggtctgcgtttaccggt
atgtactcaagacagaaatgatatctccttgaataataatgctgttcttaggtcaatatt
cgcggcctgatacctctttgtgaaaacgtggtgggctgcaattcggtccgtactggggac
atggtcaagtccatgaacggcaagaccatcgagatccagtgcaccgatcacgaggatgca
ctggtcctggcagacgctctgctgtatgcgcaaaacttctgtcccaagtgcatcattgac
gtcggcacctgctcgggctacatgcgccaggccctggatgagtcggctgc-ggggtcttt
accaactcggagatcctgtggcagcagatcaagcacgccagcatgcataccggagatcgt
gtgtggcgcttcccattgtggaaatattacagcaaggccgtgcgtgcc-ggggacgcagc
gatgtacagaactatggcattgaccgaggtggacgtccctgcaaggccgctgcctttctc
tgtgagtttgtgccctgtggccagtggatgcatattgtgagtattgtggg-cgctttgtt
ggggcgcagatgttatggactttctccctcaaaggatgccacaaatgtgatggtgacaaa
gggcttcgaatacgagtatctgcgcaggggcatggccggccgaccgacccgaacactggt
ggagtttattgctcagacgatttgcaaggatacggcc---------------
>scf7180000006780_15311_16637 1792 bp
------------------------------------------------------------
------------------------------------------------------------
------------------------------------------------------------
------------------------------------------------------------
------------------------------------------------------------
------------------------------------------------------------
------------------------------------------------------------
------------------------aaggaggcgatccgtcgttccgtggccgccgcctgc
cgtatcctggccgatctggacaccgacagaatcgaagttaaaaactgcggccacgccgag
tccgccgccgagg-ggccgtattgggcatctggctctaccaggagctgcgcaacccacag
aacaggattccagtgccgtcgatggacttatacgcaagaaaagacgaggtctgcgacctc
gaaggatggcgtactggtctgcagaaggcagccgcccagaacctgacgagacagctgcag
gagatggcctccaacctcctcacacccacagcttttgcgcggaat---gtcgaggtgctg
tgcaaatccggtgtcaatgtggaggtcaaggtcgagggctggtg-cgagagccagtcaat
gcacgccttcctggctgtgggcaaggcctcgtgcgagccacccatcttcctgcagctgag
ttactacggcacctgtgccgaggagcgccccattgtgctggtgggccaaggcgcgactta
cgatgctggaggattgtgcctgaaagagaaacatgagctcttccatatgcgtggcgacat
gatcggcgccgccgttgtggtggcctgttgtcgagctgtggctggcctgcgtttaccggt
aagtactcaggacagaaatg--atctccttgaataataacgctgttcttaggtcaacatt
cgcggcctgatacctctttgggaaaacgtggtgggctgcaattcggtctgtactggggac
atggtcaagtccatgaacgacaagaccatcgagatccagtgcaccgatcacgacgatgta
ctggtcctggcagacgccctgctgtatgcgcaaaacttctatcccaagtgcatcattgac
gtcggcacctgctcgggctacatgagccaggccctggatgggtcggctgcgggggtcttt
accaactcggagattttggggcagcagatcaagcacgccagcatgcataccggagatcgt
gtgtggcgcttcccattgtggaaatattacagcaaagccgtgcgtgcagggggacgcagc
gatgtgcagaactatggcattgaccgaggtggacgtccctgcaaggccgctgactttctc
cgtgagtttgtaccctgtggccagt------------tgagtattgtggggcgctttgtt
-gggcgcagatcttatggactttctccctcaaaggatgccacaaatgtgatggtgacaaa
gggtttcgaatacgagtatctgcgcaa-ggaatggccggccgcccgacccgaacactggt
ggagtttattgctcagacgatttgcaaggatacggccccacgtttggccaag
>scf7180000006781_7523_8852 1792 bp
------------------------------------------------------------
------------------------------------------------------------
------------------------------------------------------------
------------------------------------------------------------
------------------------------------------------------------
------------------------------------------------------------
------------------------------------------------------------
------------------------aaggaggcgatccgtcgttccgtggccgccgcctgc
cgtatcctggccgatctggacaccgacagaatcgaagttaaaaactgcggccacgccgag
tccgccgccgagg-ggccgtattgggcatctggctctaccaggagctgcgcaacccacag
aacaggattccagtgccgtcgatggacttatacgcaagaaaagacgaggtctgcgacctc
gaaggatggcgtactggtctgcagaaggcagccgcccagaacctgacgagacagctgcag
gagatggcctccaacctcctcacacccacagcttttgcgcggaat---gtcgaggtgctg
tgcaaatccggtgtcaatgtggaggtcaaggtcgagggctggtgccgagagccagtcaat
gcacgccttcctggctgtgggcaaggcctcgtgcgagccacccatcttcctgcagctgag
ttactacggcacctgtgccgaggagcgccccattgtgctggtgggccaaggcgcgactta
cgatgctggaggattgtgcctgaaagagaaacatgagctcttccatatgcgtggcgacat
gatcggcgccgccgttgtggtggcctgttgtcgagctgtggctggcctgcgtttaccggt
aagtactcaggacagaaatg--atctccttgaataataacgctgttcttaggtcaacatt
cgcggcctgatacctctttgggaaaacgtggtgggctgcaattcggtctgtactggggac
atggtcaagtccatgaacgacaagaccatcgagatccagtgcaccgatcacgacgatgta
ctggtcctggcagacgccctgctgtatgcgcaaaacttctatcccaagtgcatcattgac
gtcggcacctgctcgggctacatgagccaggccctggatgggtcggctgcgggggtcttt
accaactcggagattttggggcagcagatcaagcacgccagcatgcataccggagatcgt
gtgtggcgcttcccattgtggaaatattacagcaaagccgtgcgtgcagggggacgcagc
gatgtgcagaactatggcattgaccgaggtggacgtccctgcaaggccgctgactttctc
cgtgagtttgtaccctgtggccagt------------tgagtattgtggggcgctttgtt
ggggcgcagatcttatggactttctccctcaaaggatgccacaaatgtgatggtgacaaa
gggtttcgaatacgagtatctgcgcaagggaatggccggccgcccgacccgaacactggt
ggagtttattgctcagacgatttgcaaggatacggccccacgtttggccaag
>scf7180000006782_3135_4463 1792 bp
------------------------------------------------------------
------------------------------------------------------------
------------------------------------------------------------
------------------------------------------------------------
------------------------------------------------------------
------------------------------------------------------------
------------------------------------------------------------
------------------------aaggaggcgatccgtcgttccgtggccgccgcctgc
cgtatcctggccgatctggacaccgacagaatcgaagttaaaaactgcggccacgccgag
tccgccgccgagggggccgtattgggcatctggctctaccaggagctgcgcaacccacag
aacaggattccagtgccgtcgatggacttatacgcaagaaaagacgaggtctgcgacctc
gaaggatggcgtactggtctgcagaaggcagccgcccagaacctgacgagacagctgcag
gagatggcctccaacctcctcacacccacagcttttgcgcggaat---gtcgaggtgctg
tgcaaatccggtgtcaatgtggaggtcaaggtcgagggctggtgccgagagccagtcaat
gcacgccttcctggctgtgggcaaggcctcgtgcgagccacccatcttcctgcagctgag
ttactacggcacctgtgccgaggagcgccccattgtgctggt-ggccaaggcgcgactta
cgatgctggaggattgtgcctgaaagagaaacatgagctcttccatatgcgtggcgacat
gatcggcgccgccgttgtggtggcctgttgtcgagctgtggctggcctgcgtttaccggt
aagtactcaggacagaaatg--atctccttgaataataacgctgttcttaggtcaacatt
cgcggcctgatacctctttgggaaaacgtggtgggctgcaattcggtctgtactggggac
atggtcaagtccatgaacgacaagaccatcgagatccagtgcaccgatcacgacgatgta
ctggtcctggcagacgccctgctgtatgcgcaaaacttctatcccaagtgcatcattgac
gtcggcacctgctcgggctacatgagccaggccctggatgggtcggctgc-ggggtcttt
accaactcggagattttggggcagcagatcaagcacgccagcatgcataccggagatcgt
gtgtggcgcttcccattgtggaaatattacagcaaagccgtgcgtgcagggggacgcagc
gatgtgcagaactatggcattgaccgaggtggacgtccctgcaaggccgctgactttctc
cgtgagtttgtaccctgtggccagt------------tgagtattgtggggcgctttgtt
ggggcgcagatcttatggactttctccctcaaaggatgccacaaatgtgatggtgacaaa
gggtttcgaatacgagtatctgcgcaagggaatggccggccgcccgacccgaacactggt
ggagtttattgctcagacgatttgcaaggatacggccccacgtttggccaag
>scf7180000006783_2293_3622 1792 bp
------------------------------------------------------------
------------------------------------------------------------
------------------------------------------------------------
------------------------------------------------------------
------------------------------------------------------------
------------------------------------------------------------
------------------------------------------------------------
------------------------aaggaggcgatccgtcgttccgtggccgccgcctgc
cgtatcctggccgatctggacaccgacagaatcgaagttaaaaactgcggccacgccgag
tccgccgccgagggggccgtattgggcatctggctctaccaggagctgcgcaacccacag
aacaggattccagtgccgtcgatggacttatacgcaagaaaagacgaggtctgcgacctc
gaaggatggcgtactggtctgcagaaggcagccgcccagaacctgacgagacagctgcag
gagatggcctccaacctcctcacacccacagcttttgcgcggaat---gtcgaggtgctg
tgcaaatccggtgtcaatgtggaggtcaaggtcgagggctggtgccgagagccagtcaat
gcacgccttcctggctgtgggcaaggcctcgtgcgagccacccatcttcctgcagctgag
ttactacggcacctgtgccgaggagcgccccattgtgctggtgggccaaggcgcgactta
cgatgctggaggattgtgcctgaaagagaaacatgagctcttccatatgcgtggcgacat
gatcggcgccgccgttgtggtggcctgttgtcgagctgtggctggcctgcgtttaccggt
aagtactcaggacagaaatg--atctccttgaataataacgctgttcttaggtcaacatt
cgcggcctgatacctctttgggaaaacgtggtgggctgcaattcggtctgtactggggac
atggtcaagtccatgaacgacaagaccatcgagatccagtgcaccgatcacgacgatgta
ctggtcctggcagacgccctgctgtatgcgcaaaacttctatcccaagtgcatcattgac
gtcggcacctgctcgggctacatgagccaggccctggatgggtcggctgcgggggtcttt
accaactcggagattttggggcagcagatcaagcacgccagcatgcataccggagatcgt
gtgtggcgcttcccattgtggaaatattacagcaaagccgtgcgtgcagggggacgcagc
gatgtgcagaactatggcattgaccgaggtggacgtccctgcaaggccgctgactttctc
cgtgagtttgtaccctgtggccagt------------tgagtattgtggggcgctttgtt
ggggcgcagatcttatggactttctccctcaaaggatgccacaaatgtgatggtgacaaa
ggg-ttcgaatacgagtatctgcgcaagggaatggccggccgcccgacccgaacactggt
ggagtttattgctcagacgatttgcaaggatacggccccacgtttggccaag
>scf7180000006784_15_1281 1792 bp
------------------------------------------------------------
------------------------------------------------------------
------------------------------------------------------------
------------------------------------------------------------
------------------------------------------------------------
------------------------------------------------------------
------------------------------------------------------------
------------------------aaggaggcgatccgtcgttccgtggccgccgcctgc
cgtatcctggccgatctggacaccgacagaatcgaagttaaaaactgcggccacgccgag
tccgccgccgagggggccgtattgggcatctggctctaccaggagctgcgcaacccacag
aacaggattccagtgccgtcgatggacttatacgcaagaaaagacgaggtctgcgacctc
gaaggatggcgtactggtctgcagaaggcagccgcccagaacctgacgagacagctgcag
gagatggcctccaacctcctcacacccacagcttttgcgcggaat---gtcgaggtgctg
tgcaaatccggtgtcaatgtggaggtcaaggtcgagggctggtgccgagagccagtcaat
gcacgccttcctggctgtgggcaaggcctcgtgcgagccacccatcttcctgcagctgag
ttactacggcacctgtgccgaggagcgccccattgtgctggtgggccaaggcgcgactta
cgatgctggaggattgtgcctgaaagagaaacatgagctcttccatatgcgtggcgacat
gatcggcgccgccgttgtggtggcctgttgtcgagctgtggctggcctgcgtttaccggt
aagtactcaggacagaaatg--atctccttgaataataacgctgttcttaggtcaacatt
cgcggcctgatacctctttgggaaaacgtggtgggctgcaattcggtctgtactggggac
atggtcaagtccatgaacgacaagaccatcgagatccagtgcaccgatcacgacgatgta
ctggtcctggcagacgccctgctgtatgcgcaaaacttctatcccaagtgcatcattgac
gtcggcacctgctcgggctacatgagccaggccctggatgggtcggctgcgggggtcttt
accaactcggagattttggggcagcagatcaagcacgccagcatgcataccggagatcgt
gtgtggcgcttcccattgtggaaatattacagcaaagccgtgcctgcagggggacgcagc
gatgtgcagaactatggcattgaccgaggtggacgtccctgcaaggccgctgactttctc
cgtgagtttgtaccctgtggccagt------------tgagtattgtggggcgctttgtt
ggggcgcagatcttatggactttctccctcaaaggatgccacaaatgtgatggtgacaaa
ggg-ttcgaatacgagtatctgcgcaagggaatggccggccgcccgacc-----------
----------------------------------------------------
