# Supplementary material for: Recurrent gene co-amplification on Drosophila X and Y chromosomes
Source: PLoS Genet. 2019 Jul 22;15(7):e1008251. doi: 10.1371/journal.pgen.1008251 (PMC6690552; doi:10.1371/journal.pgen.1008251)
Supplement: S5 Data — (TAB) [file pgen.1008251.s023.tab]

dpse_id	sense_totalRNA_rpm	antisense_totalRNA_rpm	smallRNA_rpm
FBtr0368658	0.0	0.7336276692167943	0.845
FBtr0302741	0.5067005254091755	0.0	1.135
FBtr0277830	0.26468044307480765	0.0	20.676
FBtr0279783	0.07135992337801186	0.0	19.681
FBtr0285858	0.024678098183150584	0.03290413091086744	9.805
FBtr0373447	0.8207758592004751	0.0	2.13
FBtr0286854	89.13752442432596	0.0	5.0
FBtr0377102	0.0	0.0	1.672
FBtr0276082	938.8456747348663	0.39808872570945397	10.958
FBtr0380341	334.88335986929644	0.228303619954071	1.708
FBtr0284283	20.910860673141155	0.0	4.049
FBtr0366166	1.390737585955019	0.18921599808911824	3.142
FBtr0285604	0.7409077178907488	0.06735524708097716	10.395
FBtr0286371	0.032257337772876836	0.0	4.7
FBtr0287781	1.6533971212334697	0.45387371955428574	2.676
FBtr0308138	0.012514702036676291	0.0	4.287
FBtr0284236	1.9417551180339374	0.03049877148744404	13.088
FBtr0281964	15.645156121070212	0.447004460602006	0.959
FBtr0280975	6.000663140741921	0.7429843163221465	41.193
FBtr0308485	0.2754762325120986	0.0	4.322
FBtr0366375	25.01708716114694	0.3025824797028572	3.345
FBtr0285872	0.0	0.0	11.495
FBtr0286275	1.3671054499009372	0.040607092571314965	1.734
FBtr0375412	2.3495643301738776	0.0	88.794
FBtr0283786	4.129263232470987	0.03984813734592026	3.688
FBtr0275483	0.0	0.017801978518443666	5.545
FBtr0289584	0.04337147096997088	0.02168573548498544	4.832
FBtr0379092	428.20251488365335	0.05972474264724021	9.277
FBtr0303050	108.68212520963533	0.17683391670946197	2.702
FBtr0277000	91.80692650141843	0.0	15.615
FBtr0275390	0.011792008242554143	0.0	9.673
FBtr0376421	2.124017420009902	0.052953342881133285	5.184
FBtr0277901	0.0	0.0	10.545
FBtr0278399	0.7137034088507435	0.023528683808266268	17.815
FBtr0373500	14.619327750922158	0.01395639880756292	14.664
FBtr0282207	34.04616836928086	0.6541707142936098	19.347
FBtr0280388	30.888958886718576	2.373176109589354	2.077
FBtr0369069	162.11559525306643	0.034874818813179824	2.148
FBtr0372410	0.11378723031834265	0.0	3.406
FBtr0281319	100.95679567264905	0.01987142912560753	16.011
FBtr0274869	163.52201557780236	0.0	1.681
FBtr0274747	5.096975453425363	0.06982158155377209	3.089
FBtr0288839	0.11049954834538371	0.596697561065072	5.246
FBtr0280156	0.12810061184500524	0.0	2.913
FBtr0366567	6.407980277391429	0.0	46.298
FBtr0277518	221.9605023298619	0.06081942795721657	1.628
FBtr0279476	9.051840327190623	0.11478783023611298	1.047
FBtr0372082	9.500634851422042	0.0	7.006
FBtr0282728	2.8860940173651257	0.026909967527879962	2.667
FBtr0275716	8.581168046995012	0.0	2.192
FBtr0335096	37.00893568947606	0.07925886374402581	8.89
FBtr0380938	24.145814502544525	0.0	2.13
FBtr0280038	1.7521293913962523	0.07325976549391996	5.607
FBtr0282795	37.00255625281928	0.07048105952917959	10.545
FBtr0282683	121.96392104248675	0.0	2.473
FBtr0288496	11.987505999729871	0.0	2.887
FBtr0278583	0.046969208518166834	0.0	3.679
FBtr0277903	13.347929272992218	1.919405855940703	18.229
FBtr0309950	2.7695118959128715	0.021469084464440867	2.227
FBtr0282685	6.478230941875978	0.16470078665786383	6.056
FBtr0376251	175.26831389194695	0.0	2.421
FBtr0286278	54.82693185127925	0.04007816655795266	3.662
FBtr0368259	0.04970045764785759	0.49700457647857593	3.882
FBtr0374476	2.7546206568527727	0.008235039332893193	99.946
FBtr0285602	0.3505707422223176	0.15935033737378074	0.563
FBtr0285603	269.27553244013455	0.0	1.637
FBtr0283526	14.48137812241009	0.0	0.255
FBtr0283523	3.5051926562877167	0.0	6.522
FBtr0377997	268.8907678188872	0.45128015544254696	12.895
FBtr0288495	387.91859826425	0.09767968732522662	1.875
FBtr0277900	3.3609119188142444	0.08883467626821791	6.998
FBtr0374299	21.695716041542664	0.33573946915941155	4.066
FBtr0282793	8.1580056794492	0.1294921536420508	0.951
FBtr0277899	118.44324584485776	0.1245647116757819	7.226
FBtr0278840	11.022933019853342	7.47401704436933	16.072
FBtr0274038	126.01471662419033	0.11087964507187888	2.28
FBtr0287947	25.826023628687196	0.0	4.454
FBtr0283466	0.0	0.0	1.646
FBtr0379155	53.29419420530918	0.6914909350086454	2.993
FBtr0287545	5.324091721513194	0.0	3.864
FBtr0284848	1.2260108098319293	0.0	3.626
FBtr0307257	0.35012037551652303	0.0	4.859
FBtr0283044	0.25281801425352773	0.21068167854460645	1.364
FBtr0276319	1.6780529634089096	0.15830688334046317	23.316
FBtr0283045	68.07446412607912	0.8090094051284252	4.331
FBtr0285636	60.95795525290114	0.273266530112269	2.896
FBtr0284854	11.796083334076124	0.11097588084078255	27.268
FBtr0286094	273.7836994083444	1.5002261715517848	612.387
FBtr0371008	0.30928020188255606	0.0	2.183
FBtr0308274	19.90140531822648	2.613065664060851	16.785
FBtr0378531	0.09149631446233213	0.05591441439364741	30.895
FBtr0368143	1.5712862020275877	0.06758220223774572	2.649
FBtr0375826	1.7047510116462938	0.07661802299533906	20.614
FBtr0282772	70.07779331164794	0.0	6.258
FBtr0379386	21.789958321791918	0.009325896991993118	10.184
FBtr0288863	2.313271913968097	0.09990875375941946	7.253
FBtr0284192	0.0	0.0	48.402
FBtr0378156	11.565126417044741	0.0	8.573
FBtr0376864	0.29426196885925077	0.03531143626311009	5.58
FBtr0370112	7.853092735193567	0.0	8.617
FBtr0278536	0.5547297591818684	0.05997078477641821	0.995
FBtr0283013	25.54507431989498	0.242363133964848	0.722
FBtr0378321	5.303850176588365	0.0	40.225
FBtr0284193	312.07589312120103	0.0	2.623
FBtr0286294	2.934019586468572	0.0	3.371
FBtr0279388	0.042445462325295995	0.016978184930118396	23.246
FBtr0278090	0.013088171561558788	0.0	8.635
FBtr0286293	6.0616029651000005	0.0	1.32
FBtr0366276	63.98287135384057	0.0	8.256
FBtr0376337	29.411921758784604	0.15742331003809779	3.618
FBtr0289817	10.505422356621432	0.06471512745352012	8.564
FBtr0289819	313.62364007179656	0.0	3.6
FBtr0289820	124.77804945728236	0.03654090327470016	3.679
FBtr0282784	40.82547394145906	0.17521662635819338	1.135
FBtr0287790	6.3529730620552725	0.0	1.373
FBtr0279080	401.7220336603092	0.0	1.831
FBtr0289821	7.046054033107698	0.0	2.5
FBtr0367708	0.46780942167506595	0.0	5.272
FBtr0289822	13.148468174906665	0.04755323028899336	1.725
FBtr0376847	114.27789966547152	0.0	11.17
FBtr0288518	2.942600580672452	0.0	3.591
FBtr0280074	4.006726704057168	0.0	27.506
FBtr0278524	87.58703131203491	0.08595812484619943	66.261
FBtr0380876	0.01725077046798727	0.0	3.732
FBtr0288435	14.100343554153145	0.33716333452604086	8.608
FBtr0288869	26.85832644662237	0.01076270344484968	6.98
FBtr0286317	0.46322652368494827	0.0	0.748
FBtr0371736	32.11107274608567	0.22217673450690123	7.526
FBtr0375154	135.0349711891679	0.05722548255675209	96.628
FBtr0372510	12.777525331425604	0.0	0.783
FBtr0286325	5.637917742953635	0.0	1.144
FBtr0376278	0.17522526559229137	0.020025744639119016	44.247
FBtr0286281	11.939699179870075	0.0	4.137
FBtr0288525	17.078405331658374	0.0	2.667
FBtr0278416	43.455368563370534	0.033452939617683246	4.375
FBtr0278417	6.363189169350475	0.039707888732296255	2.429
FBtr0278877	83.8246689831297	0.0	3.019
FBtr0378521	46.76596082556904	0.06994784119491816	5.105
FBtr0377349	1.0735210456281132	0.0	7.156
FBtr0279203	8.95664117678555	0.01681998343058319	5.246
FBtr0278366	19.69284642826003	0.21484880804449324	7.57
FBtr0278365	0.5372382802887464	1.2861158831154837	2.465
FBtr0286304	200.1930235495396	0.0595670743720363	4.876
FBtr0288438	0.09266532965966058	0.0	0.467
FBtr0279207	4.120479321184984	0.0	21.882
FBtr0288529	0.07451785922102823	0.0	60.285
FBtr0377703	3.909428561784723	0.1695870837303875	6.17
FBtr0285344	128.4549418838431	0.02842709640582973	5.334
FBtr0288531	0.9740860586178935	0.0	2.253
FBtr0279209	9.203740012315103	0.40324522923479755	10.967
FBtr0288870	6.409584912645526	0.0	9.559
FBtr0288534	4.051506439245462	0.9863217923256742	1.241
FBtr0377733	77.16994241882881	0.034527938442429	3.732
FBtr0288535	31.053763933641182	0.06891035845384605	13.265
FBtr0279211	178.298961201501	0.0	1.1
FBtr0279214	0.17662628393054675	0.0	4.603
FBtr0371579	3.7792851301500425	0.3816519466407679	22.005
FBtr0380254	13.380981353238312	0.1399318311449758	3.75
FBtr0285338	0.0	0.0	2.676
FBtr0370210	2.170741610711615	0.010640890248586348	30.851
FBtr0277595	48.14661190172993	8.697330754975509	105.315
FBtr0278637	2.5966516880622748	0.07959085633907355	294.117
FBtr0278353	51.024013164975955	0.0	32.787
FBtr0278592	17.203560583646706	0.0	6.179
FBtr0380175	1.659648796798622	4.43054070101893	20.359
FBtr0279218	3.01218550356069	0.10953401831129782	2.068
FBtr0370558	9.435857795616892	0.03907187493009065	0.951
FBtr0284798	0.019827774843697143	0.0	2.077
FBtr0278343	21.920241501881208	0.0	1.734
FBtr0278340	23.37776265846044	0.13267742711952576	2.509
FBtr0284801	223.86892442303122	0.0	2.473
FBtr0287263	75.42904123458557	0.0	1.488
FBtr0279196	56.726511288508284	0.07446867251527178	1.69
FBtr0278669	13.79889398857086	0.17600630087462832	0.986
FBtr0278680	0.0	0.03662988274695998	1.109
FBtr0284360	168.03609409927776	0.0	1.364
FBtr0280877	6.8269300489640035	0.3513861054613825	1.69
FBtr0280879	14.141387691757439	0.0	0.669
FBtr0284362	0.027466838432291356	0.0	2.79
FBtr0276692	14.736264783069803	0.0	1.593
FBtr0275978	5.579819709376394	0.0	0.942
FBtr0379209	0.32482501981971074	0.015108140456730734	5.572
FBtr0372609	5.730779162284334	0.02992573975083203	3.468
FBtr0284365	120.43180102987633	0.031915145363687905	8.776
FBtr0282059	10.736001522899093	0.024539432052340784	1.505
FBtr0278713	0.08548996551125683	0.042744982755628415	13.185
FBtr0284355	2.3875477672444734	0.0	3.389
FBtr0372327	1.4012424982690865	0.7606744990603613	20.869
FBtr0280880	0.5179983418762018	0.0	31.036
FBtr0289556	7.182153333332345	0.009125988987715813	6.663
FBtr0289557	11.369733309750018	1.3334872400324094	4.762
FBtr0275977	55.80334563644514	0.1170773988176419	7.526
FBtr0289558	2.483760381351867	0.0	3.838
FBtr0283677	36.690170941958485	0.04129450865724084	19.628
FBtr0279197	0.056764799426735464	0.0	1.901
FBtr0278376	154.76457189747978	0.1075500847098539	7.05
FBtr0279198	0.0	0.0	1.989
FBtr0278375	2.4829120521452874	0.06533979084592861	7.306
FBtr0283678	5.263610967969849	0.11917609738799657	1.549
FBtr0278374	27.142896378605077	0.0	2.077
FBtr0308158	10.149447511400911	0.0	16.768
FBtr0283680	24.056383516739725	0.06540292107863	11.803
FBtr0282060	1.191174677090545	0.0	6.214
FBtr0278373	12.527594466018282	0.07168866647220762	15.403
FBtr0283681	19.968617206788757	0.07945073159199771	0.572
FBtr0278997	9.142752584868758	0.0	0.942
FBtr0283683	217.23727088389856	0.0	1.505
FBtr0277619	5.357177945898161	0.04730399952227956	5.008
FBtr0283684	33.02543157547491	6.805758979872952	31.344
FBtr0368659	48.60765836818236	0.04919803478560968	9.902
FBtr0283685	64.95481746669644	0.0	110.236
FBtr0286020	21.08413410923467	0.22767287121425794	33.659
FBtr0284346	135.52311601810848	0.05215101950414641	2.315
FBtr0286019	0.06081942795721657	4.196540529047944	1.813
FBtr0289563	25.21356929082412	0.313388996835102	2.72
FBtr0278767	5.580120977710751	0.028537952494258875	16.187
FBtr0373893	13.834758991622946	0.1173680508303113	1.285
FBtr0285772	13.42898331772458	0.0	0.854
FBtr0285887	13.82742041791312	48.3393017068848	7.719
FBtr0279888	0.14951302775567543	0.0	1.232
FBtr0277761	0.9816053753186482	0.0	4.911
FBtr0277760	0.14014911659706428	0.0	19.417
FBtr0284347	1.1637597131756225	0.09697997609796856	6.566
FBtr0365861	3.227863560249305	0.20174147251558155	3.327
FBtr0279894	8.353048016908858	0.010778126473430785	6.566
FBtr0279895	0.6915413940669504	0.07903330217908004	0.651
FBtr0369774	7.293636198806542	0.03725995503860302	6.32
FBtr0280686	23.249303846196458	0.07614400822990107	1.382
FBtr0280835	26.391686923778316	0.032165371022277046	1.972
FBtr0282803	0.08305769732071418	0.05537179821380945	7.834
FBtr0337199	75.75538716362814	0.0335275004043497	0.537
FBtr0373990	25.324780487775875	0.026545891496620413	13.036
FBtr0280837	4.278556558486012	0.0	0.405
FBtr0278787	9.43008971566236	0.04758665962487314	1.919
FBtr0276905	55.69765927965927	0.05342701129943335	21.389
FBtr0376290	8.673581504221843	0.011541691955052353	70.468
FBtr0380212	55.99071605560187	0.16458637138404805	22.022
FBtr0281615	0.9749073206305459	0.13329831997897543	17.401
FBtr0368191	31.645054831572494	0.05880419002415914	11.407
FBtr0379213	0.08893972318536598	0.017787944637073196	2.271
FBtr0285654	138.22894315493187	0.0	6.61
FBtr0285653	0.061204361045553386	0.14281017577295788	0.995
FBtr0281616	0.9030800691983016	0.019490936745287086	1.769
FBtr0370864	14.759137024662003	1.2988960154102855	16.46
FBtr0376386	0.8037697069086815	0.0	6.584
FBtr0374723	40.185877689725324	0.4961219467867323	67.352
FBtr0366320	7.345155819724542	0.0	1.998
FBtr0366477	14.669602927140366	0.0	24.769
FBtr0285889	0.8481381151621871	0.03533908813175779	0.783
FBtr0366686	0.0	0.0	2.623
FBtr0284810	0.13408154024184335	0.0	0.854
FBtr0284809	3.584220567534079	0.1275523333642021	1.848
FBtr0282110	30.01746160299252	0.18328165157865176	11.759
FBtr0366573	0.0	0.0	4.111
FBtr0282112	286.4924909551682	0.0	4.339
FBtr0372864	193.76305102582805	0.522574208122056	4.111
FBtr0308461	2.3388294364337527	0.080418204118066	7.235
FBtr0286071	12.044450769646824	0.0	2.042
FBtr0375076	17.39733235827206	0.08575394877768114	3.389
FBtr0286068	672.9327647496718	0.07384200766942098	5.088
FBtr0278532	7.707127015862921	0.32673605802910133	0.678
FBtr0373087	76.08680470257136	0.09704949579409612	3.222
FBtr0278527	5.717060396196311	0.019014613291118553	45.163
FBtr0283363	7.2686190369946235	0.16847792469855088	6.258
FBtr0285745	175.54144017504294	0.10900486846438333	1.752
FBtr0376384	53.62910443735006	0.0	6.804
FBtr0368306	16.475307262188224	0.06663420530713134	12.147
FBtr0276179	6.46437800303959	0.03503727914926607	5.008
FBtr0282322	5.180802457351359	0.18977298378576407	7.086
FBtr0280876	1.4614410727854725	0.032119584017263135	0.951
FBtr0282323	7.686320066892413	0.174689092429373	13.229
FBtr0278146	0.2414554068713467	0.024145540687134672	4.859
FBtr0282324	19.04929462938959	0.022530212453447176	2.473
FBtr0284200	0.0	0.5187128223477552	0.449
FBtr0282325	74.78214703750255	0.049755254183301754	0.836
FBtr0278051	0.8729557254145147	0.8919330237930913	2.861
FBtr0284948	0.461556314906503	0.0	1318.303
FBtr0282456	26.409790159155058	0.020844348981179997	2.429
FBtr0284364	15.223616015736908	0.03240791062424036	10.818
FBtr0281557	0.04795750854862348	0.0	2.007
FBtr0375843	15.593481153298667	0.0	51.395
FBtr0287322	9.454946849147202	0.5220162962618492	7.719
FBtr0288551	0.12645961121288346	0.0	0.44
FBtr0280637	204.4469705113591	0.41634757815356493	10.395
FBtr0288465	1.7602143655160771	0.06929977816992429	1.655
FBtr0275915	0.30507171249245785	0.03389685694360643	167.422
FBtr0280638	12.321544595751812	0.02867698509484518	8.679
FBtr0287220	35.72091114792704	0.0	1.892
FBtr0365923	565.9631579933767	0.5211087245295	16.724
FBtr0287383	3.308300571649028	0.0	7.763
FBtr0285429	16.722952225062084	0.02038762843652799	9.092
FBtr0280601	1.1293411372298319	0.342224587039343	4.022
FBtr0285430	197.28888921822178	0.9445398602285868	14.189
FBtr0285431	9.726716698269339	0.46905486616019654	1.716
FBtr0280612	271.0883699326234	0.0	2.324
FBtr0285432	6.489781196776973	0.0	3.679
FBtr0285433	25.075810321129367	0.27439859779013615	2.843
FBtr0281338	4.921266689667906	0.07381900034501859	4.586
FBtr0287324	88.99642292983603	0.08851300574461543	22.471
FBtr0310352	12.179711722159063	0.02426237394852403	16.266
FBtr0277632	0.026877912772039724	0.38972973519457604	2.077
FBtr0281339	71.93086052686263	0.13698217197244258	14.497
FBtr0377384	0.0	0.0	37.338
FBtr0281341	3.3584074586209445	0.5893584119585502	2.658
FBtr0369468	0.088588483170015	2.381466871099815	8.767
FBtr0281613	0.05619927215971942	0.6181919937569137	0.959
FBtr0278788	8.48560976045815	0.042856614951808834	3.125
FBtr0287327	2.9801519699036123	0.6892868501817879	0.687
FBtr0285997	0.0	1.4669272192281375	5.176
FBtr0286066	79.23529466085984	0.0	0.792
FBtr0286269	834.7542127063655	0.0	1.628
FBtr0281612	14.555538692382667	0.2792896759359459	12.596
FBtr0281610	6.472995279803329	0.03484788845116193	13.0
FBtr0275744	19.630555804073648	0.026191535429050897	6.901
FBtr0276568	20.698340982856287	0.07040252034985132	1.091
FBtr0288601	19.192083015168993	0.0	1.391
FBtr0286477	60.38652111193158	0.0844566728838204	3.494
FBtr0378886	17.877452996425873	0.31881325004771954	9.409
FBtr0286476	1.8295141436860012	0.025409918662305575	1.417
FBtr0281100	21.938966005586426	0.0	9.101
FBtr0285929	13.968780833316986	3.9471643023721414	3.697
FBtr0273555	4.649954147655143	0.0	10.598
FBtr0380517	28.27795370580184	0.0	1.752
FBtr0378781	3.010918311272778	1.3588467438048166	5.607
FBtr0370953	7.269162853702833	0.0	0.968
FBtr0286164	16.99558012309943	0.0	18.211
FBtr0276569	0.1322109830398087	0.0	0.458
FBtr0366124	0.1442711494381544	0.0	5.246
FBtr0375140	11.310565921218267	0.11944123791920117	96.364
FBtr0281793	4.572180522246858	0.0	4.304
FBtr0287301	9.365325708065065	0.6427184309456416	3.723
FBtr0281795	36.86389235760243	0.05902945133323048	8.23
FBtr0279000	61.22062007209171	0.0	1.171
FBtr0367513	8.526951003389563	0.08310868424356299	3.697
FBtr0287302	9.360564485030968	0.16059792008631563	2.773
FBtr0278784	32.43576117243307	0.10153803497457307	14.013
FBtr0287303	8.32575687848549	0.16088419088860853	0.422
FBtr0276922	18.625320024921685	0.0	1.188
FBtr0276923	4.916420342356958	0.0	0.651
FBtr0280707	108.77097611625193	0.20764424330178544	1.558
FBtr0276925	1.5389694368151052	0.29421474527347596	0.748
FBtr0373975	27.11179228433906	0.02385201667243906	27.268
FBtr0276927	0.10593430878933029	0.07945073159199771	2.165
FBtr0367496	1.121031004276691	0.0	160.301
FBtr0283220	3.2309144255755102	0.0	4.823
FBtr0288397	15.14887813199307	2.220676845352713	125.137
FBtr0289441	77.94649379257308	0.36511339437099277	4.788
FBtr0288399	0.8166597987231079	0.0	21.794
FBtr0280708	142.6729049009725	0.5606814052468009	6.293
FBtr0288400	5.003777649467129	0.0	1.769
FBtr0276143	0.27112054998050283	0.0	14.11
FBtr0288403	3.584935814263224	0.13179911081850088	12.067
FBtr0367066	26.69606362775409	0.10527530842361127	11.548
FBtr0288404	0.2236985431954264	0.0	3.547
FBtr0371879	11.45328609917206	0.2973200680371979	55.215
FBtr0280710	4.509319454460635	0.06964199929668935	1.303
FBtr0277585	11.564249987452342	0.023520508449055608	6.029
FBtr0379954	13.564603801473364	0.013099569098477416	3.864
FBtr0374033	21.02066871238877	0.11721562479027195	1.646
FBtr0277114	12.843756428282003	0.024119730381750238	62.811
FBtr0278486	4.376747240215347	0.16006389907073268	17.718
FBtr0285927	18.287468961419773	0.01831494137347999	13.511
FBtr0277113	0.28885891442006484	0.0	3.811
FBtr0275574	120.15937284616832	0.05079123865419775	2.297
FBtr0277112	1.8768061499017743	0.028222648870703377	9.145
FBtr0285926	12.909442774157878	0.04717214168388993	29.548
FBtr0285925	20.034055954649858	0.0	1.294
FBtr0282907	8.08312612573997	0.07761575155031519	9.92
FBtr0276132	34.776368760878874	0.030379007434705285	14.215
FBtr0275577	36.979901626542045	0.09971468081116883	2.174
FBtr0277415	44.30982025839995	0.0	8.274
FBtr0367853	10.16110437549549	0.0	6.945
FBtr0277416	0.0	0.10127472070075111	16.028
FBtr0379059	7.40307592523675	1.6004519838371252	11.469
FBtr0277481	28.67971698249629	0.0	1.857
FBtr0287283	157.32136707779054	0.05548794042039128	11.909
FBtr0288407	8.477201435725023	0.14651953098783993	4.903
FBtr0280244	53.25218866195866	0.0	1.787
FBtr0288408	192.1368289477916	0.0	1.532
FBtr0287509	12.23641975628179	0.0	3.362
FBtr0276933	0.37398907909603346	1.798709380414256	8.406
FBtr0372057	5.362031390935851	0.0	1.787
FBtr0372421	1.6005995661016446	0.0	5.14
FBtr0285913	1.7995834419488068	0.0	0.801
FBtr0274110	392.4714979367389	0.0	2.271
FBtr0274111	21.002822369515293	0.03659028287372002	2.068
FBtr0378099	6.012905864068447	0.0404043766064465	20.438
FBtr0287841	53.646673985097486	0.06958064070700064	2.385
FBtr0288421	42.06913984514044	0.05119457237011311	2.57
FBtr0281551	11.201225815280402	0.1077040943776962	0.713
FBtr0365675	0.16500188498813417	0.0	26.564
FBtr0287842	1.852802379389167	0.0	6.003
FBtr0366042	53.44107103924899	0.0	1.259
FBtr0276936	7.709683234327319	0.15067784822789548	4.251
FBtr0276937	98.1720977056562	0.0	3.133
FBtr0288418	76.56945264147593	0.051990801318265785	7.024
FBtr0288549	8.632587182220188	0.0	5.51
FBtr0283106	4.3642789716215935	0.06854888437101979	16.442
FBtr0276439	2.8990907818677556	0.0	6.76
FBtr0276430	13.162337867074285	0.06715478503609329	1.294
FBtr0276297	8.258176596822949	0.055610616813622546	2.068
FBtr0276830	0.9286859824801397	0.0	2.262
FBtr0276431	4.700834952526531	0.0	3.741
FBtr0276296	5.302760047027994	0.0	54.625
FBtr0276437	113.36103405197647	0.0	1.664
FBtr0276294	62.32818042835467	0.03260694764758287	1.382
FBtr0283107	72.4993588057175	0.06770895055402054	32.902
FBtr0276833	69.61754818721842	0.0	1.989
FBtr0276834	0.0	0.0	11.266
FBtr0276835	2.6831492820762985	0.02555380268644094	1.285
FBtr0279930	41.38986655206594	0.2161821103916393	33.843
FBtr0276836	0.08466794661211013	0.19755854209492363	75.926
FBtr0373421	172.8426565622258	0.0	4.339
FBtr0276585	0.7677319559537822	0.07311732913845544	4.727
FBtr0287284	0.0	0.0	13.044
FBtr0276583	0.24579529163537417	0.0	8.714
FBtr0285987	0.20771131185582345	0.0	2.465
FBtr0283461	28.63571631273686	0.08363234904420812	3.591
FBtr0369041	0.0	3.8855986265222686	1.567
FBtr0276573	43.904289610846575	0.0	10.782
FBtr0274363	0.8818702774525533	0.042397609492911215	3.125
FBtr0281697	0.8916107057270426	0.05474802579025701	37.892
FBtr0276128	31.054193747402383	0.16062514007277096	7.869
FBtr0282319	1.2477792316383787	0.554568547394835	5.202
FBtr0276838	16.630783433358125	0.5622506854694028	2.676
FBtr0282318	71.59371632697908	0.0	2.597
FBtr0276839	6.270961550883109	0.028634527629603237	2.28
FBtr0367107	0.01984521351990092	0.01984521351990092	2.57
FBtr0276129	5.693825519629968	0.478192377625173	12.05
FBtr0287287	10.390608527148828	0.0	1.813
FBtr0368642	0.06861837132932798	0.08005476655088263	12.42
FBtr0371069	4.371920850832863	0.02540471704128975	7.684
FBtr0380616	9.07667766160919	0.03283364105887569	32.409
FBtr0373342	7.55988890408181	0.17874563472794266	3.829
FBtr0275858	0.016609501488500072	0.016609501488500072	114.443
FBtr0276846	103.83379157929535	0.0	1.1
FBtr0282317	20.287814005640815	0.0237515871285551	7.561
FBtr0282316	4.360323967820697	0.6955117985480866	7.13
FBtr0276847	47.13370512399935	0.0752133592404245	3.89
FBtr0282314	26.88891091294429	0.38875533850039945	4.603
FBtr0276848	2.785354541964318	0.0	11.231
FBtr0372318	6.792625177076399	0.0	6.329
FBtr0276134	18.53720023125539	0.0	2.852
FBtr0274992	5.044854517164698	0.0	3.926
FBtr0282311	5.896919603067148	0.02883579268003495	3.776
FBtr0281903	12.211110088445391	7.5181756988642805	12.05
FBtr0280827	13.154930811437218	0.15237371596259325	7.887
FBtr0289436	2.415468194927471	0.0	5.616
FBtr0276139	29.932989227266088	0.0	6.531
FBtr0379763	3.002686440967904	0.026990439918812618	2.544
FBtr0378606	138.75092737363127	0.05906808317310824	12.085
FBtr0279839	8.252954535122491	0.3707526745338046	26.476
FBtr0278182	10.931291613465007	0.2641728806587377	3.6
FBtr0278204	7.922646446667779	0.2524372642320616	2.236
FBtr0278215	5.18972178758929	0.05641001943031837	0.88
FBtr0278227	52.26364193373086	0.19285476728313974	0.739
FBtr0282320	130.43661050240013	0.0924754416890465	0.361
FBtr0276574	10.965449343805997	0.0	0.766
FBtr0276575	35.82413418204765	0.0	6.047
FBtr0274104	20.15376148737738	0.15384550753723192	1.391
FBtr0274105	51.19574042587607	0.06607322920095857	8.705
FBtr0276580	16.435801707064666	0.046959433448756194	0.81
FBtr0274106	17.655603484034714	0.3418789056382932	3.442
FBtr0274107	119.631814791845	0.0	143.049
FBtr0286720	5.641001943031838	2.2875952580036945	6.417
FBtr0367265	0.7843253567500972	0.0	11.275
FBtr0285566	126.10056914937455	3.5365628508150615	44.916
FBtr0379705	14.309028455018112	0.0	6.293
FBtr0276151	2.238743085272557	0.0	46.545
FBtr0289577	4.931550778417404	0.0346073738836309	5.677
FBtr0366631	40.96298952246385	0.016560739649267776	4.155
FBtr0289579	1.5506821610578403	0.37975889658559353	3.917
FBtr0282627	15.199040578314474	0.0	2.385
FBtr0281062	69.67132224376164	0.7764941945873785	8.89
FBtr0288590	0.13601400624061535	0.028634527629603237	14.409
FBtr0288591	19.711398041798486	0.37854536705785846	2.491
FBtr0276720	0.0	0.0	0.687
FBtr0289007	78.72911197853061	0.025445737549622042	11.073
FBtr0288840	6.345519842893695	0.019434976547913305	8.494
FBtr0276675	0.12466302636534446	0.04155434212178149	10.906
FBtr0289424	1.263831036416969	0.06165029445936434	7.411
FBtr0289425	206.695474241528	0.06872286631104776	12.912
FBtr0376853	60.906587885627204	3.441417012727337	3.433
FBtr0287716	18.705359356334846	0.0	4.401
FBtr0287717	0.4821369182078493	0.0	0.422
FBtr0289432	27.727868942973043	0.016524355746706226	502.864
FBtr0289430	5.4890118983774006	0.0	7.658
FBtr0289429	10.662751528681106	0.9579059903261612	1.866
FBtr0287719	53.43930807119342	0.025122294791754332	37.03
FBtr0275792	12.28336517772613	0.0	0.431
FBtr0369075	8.506476734139126	0.025699325480782857	225.259
FBtr0380979	1.3866417151762938	0.0	27.744
FBtr0288843	4.704117331046999	0.016880803819546646	5.29
FBtr0282920	8.608417793871205	7.073091127067607	4.647
FBtr0287705	1.0674433905885892	0.0	24.223
FBtr0287707	30.9873540007716	0.0	4.973
FBtr0289426	2.291353629183328	0.0	0.995
FBtr0276055	42.217178242690224	0.0	1.188
FBtr0276643	54.14665445317597	0.05223149947251701	1.84
FBtr0288845	101.35000157647202	0.0	1.417
FBtr0279182	76.54804306828173	0.1884259521680781	1.329
FBtr0276122	24.485863323696552	0.07117983524330394	17.569
FBtr0277056	24.776165396845716	0.0	1.127
FBtr0289008	31.01994756838809	0.0	0.555
FBtr0284232	74.59395510550335	0.0	4.647
FBtr0380512	4.087428871056429	0.017505048698314467	3.459
FBtr0283468	0.0	0.0	6.065
FBtr0276769	3.324782896139603	0.0	3.468
FBtr0370444	31.675907423638844	0.012690668038316845	4.955
FBtr0274866	5.9722070897336135	0.5467513532854716	3.45
FBtr0276678	0.10141127088596562	0.0	4.621
FBtr0374340	21.778261709255823	0.24881958657598352	1.285
FBtr0279261	0.8894525885278416	0.09362658826608859	3.23
FBtr0280373	3.436353477223064	0.0	1.039
FBtr0366754	3.9554435935203327	0.0	15.799
FBtr0287318	15.234822765852408	0.0	1.003
FBtr0275161	15.09401202504082	0.16942258395453982	1.576
FBtr0367866	6.11356889825941	0.022705919770694187	6.012
FBtr0367573	0.42881824725309897	0.008167966614344742	4.665
FBtr0287319	10.562097966083655	0.0	7.658
FBtr0376522	4.187400303821736	0.034252763221445694	6.038
FBtr0279999	0.12591522194267493	0.025183044388534987	2.887
FBtr0275766	14.190952623236887	0.0	11.953
FBtr0283125	29.368150295099735	0.03677914877282371	1.426
FBtr0365791	259.63830970174274	0.06018012741232585	104.259
FBtr0278834	0.0	0.0	3.723
FBtr0279217	4.9999789949600375	0.0	4.295
FBtr0282757	4.408732755476455	0.05676479942673548	44.608
FBtr0375687	0.32382330327392866	0.0	2.702
FBtr0286225	0.687616489669795	0.8022192379480942	305.119
FBtr0282608	23.246452558322268	0.5741202169576329	6.249
FBtr0285419	9.061324493186762	0.7382419429403143	11.134
FBtr0375782	0.5941575776427586	0.013980178297476671	14.233
FBtr0282255	0.8301595139323091	0.0816550341572763	0.863
FBtr0377182	9.439733345964209	10.901369476952215	0.651
FBtr0282090	190.6684833087884	0.0	1.153
FBtr0289493	73.5903829312908	0.0	0.748
FBtr0282905	48.02395700767484	0.04867128509949816	6.267
FBtr0368895	57.45701863381561	0.18276794076011507	4.005
FBtr0285705	263.3093048335776	0.06567486669642056	4.612
FBtr0366053	2.1383684652181287	0.00562728543478455	50.101
FBtr0283860	257.93785130771545	0.027771086488772124	3.345
FBtr0280565	20.14419078263737	0.18855716801220626	0.519
FBtr0380199	10.969204631413058	0.0	17.199
FBtr0288204	41.59923863619189	0.20164439474644635	3.345
FBtr0378295	63.76072613648327	0.0	3.054
FBtr0376760	79.05759760160174	0.21272465239716018	10.571
FBtr0280906	7.0101771719230594	0.09858061648016803	8.195
FBtr0288116	60.53552831402823	0.2736306912664697	1.725
FBtr0285361	0.8333298324933396	0.0	3.318
FBtr0288117	6.365184624907546	0.025409918662305575	3.398
FBtr0285210	157.0564674716463	0.0158269869806832	6.804
FBtr0282216	375.33915068016864	0.04197954934349274	3.415
FBtr0368931	12.414796677880108	0.06123204280088833	2.209
FBtr0284573	0.39457785611880725	1.5929254191462958	1.91
FBtr0282994	163.53194834175085	0.02538133607663369	2.861
FBtr0282101	6.583716811560193	0.08153209673758753	1.021
FBtr0369308	158.5742525854315	0.0	4.63
FBtr0286375	3.739682091697446	0.4029287102165598	9.744
FBtr0289005	13.850950461016888	0.0	3.626
FBtr0372039	7.43218215770143	0.03849821728362245	22.656
FBtr0376053	37.30999579378414	0.0	2.931
FBtr0284568	65.56642838132657	1.798580329662325	4.806
FBtr0283009	0.6249612458624644	0.04360194738575333	2.2
FBtr0282928	8.224048007294876	0.0	2.57
FBtr0278162	7.861009159321786	0.12477792316383787	2.843
FBtr0287798	61.83069705691437	0.055955381951958705	2.341
FBtr0282364	71.82803625733821	0.0866180720619092	1.628
FBtr0285335	64.9261126862503	0.0	1.074
FBtr0286531	112.5460303185254	0.04765365949762904	2.597
FBtr0278258	0.8911535455026599	0.0	4.964
FBtr0278257	1.7555520921105947	0.0	0.951
FBtr0278253	8.392112876174718	0.08163533926239996	3.917
FBtr0279315	38.32570461962049	0.14046069755881851	9.383
FBtr0371669	9.396232270637185	0.0522012903924288	189.215
FBtr0279737	74.0527393004214	0.1167103850282449	0.977
FBtr0279740	0.011770478754370031	0.011770478754370031	22.559
FBtr0282893	0.3482547823350845	0.0	3.794
FBtr0289071	14.227337806286842	0.0	2.068
FBtr0279834	24.698331688946272	0.04042280145490389	5.299
FBtr0278112	7.643405046405186	0.01877986497888252	6.32
FBtr0278057	7.875954043655098	0.0	3.978
FBtr0335068	43.63777416070317	0.0	2.183
FBtr0277389	6.891327115971883	0.11630931841302757	2.482
FBtr0374582	0.4476146496501364	0.24671673602763425	28.65
FBtr0279176	335.06941703561216	0.04878704383162669	5.783
FBtr0280171	9.43813067476795	0.025001670661636954	1.276
FBtr0286891	207.38088600856594	0.09673743953752348	2.095
FBtr0286880	2.7578231721488984	0.0	2.57
FBtr0289068	175.25147462320876	0.0	2.473
FBtr0379450	4.92167954761167	0.033652509727259285	1.848
FBtr0289067	5.594764222187314	0.03082514722968217	1.118
FBtr0284720	0.09040670893673729	0.1958812026962641	6.76
FBtr0289367	40.89862664783663	0.054502434232191664	3.169
FBtr0277631	17.64195705712898	0.015801125890845483	4.278
FBtr0368680	101.27339537724565	0.08357039915602721	5.035
FBtr0289431	0.5407790957969406	0.027038954789847035	6.267
FBtr0284243	9.461145189123958	0.0	1.813
FBtr0273902	6.27868042354848	0.27469226853024603	4.639
FBtr0287989	0.8042161629576957	0.04595520931186833	11.416
FBtr0277057	46.99510773666665	0.0	5.017
FBtr0365672	754.8007328028416	0.0	6.496
FBtr0337203	0.6630736942543906	0.0	1.303
FBtr0276120	35.38955085476418	0.0	1.708
FBtr0276586	13.177572982485458	0.17319920677965553	6.584
FBtr0367862	15.754750988822646	0.5563118287013646	0.713
FBtr0368412	121.0240952895417	0.16545037304467589	49.071
FBtr0285738	11.338176253171612	0.03456761052796223	11.311
FBtr0306364	39.25356355843374	1.3412766094793533	10.413
FBtr0276589	50.6165579753127	0.0	1.444
FBtr0285885	11.140496425691154	0.04502510102762014	2.825
FBtr0285874	20.39971813140945	0.012882676432844619	3.706
FBtr0376197	47.46052994942565	0.04501343588926385	12.015
FBtr0283457	0.9006130394484485	0.0	2.922
FBtr0285840	92.88012962338709	0.06479255641673323	37.734
FBtr0274120	20.27121343399183	0.12737746322975116	1.179
FBtr0281078	74.40750181999138	0.0	21.635
FBtr0285742	105.62362464851293	1.8893595841194635	31.529
FBtr0283733	0.017573214775800115	0.0	7.666
FBtr0279622	152.46583622025605	0.13371263864964356	2.984
FBtr0375075	13.785652998901009	0.0	6.566
FBtr0279857	14.92478257027859	0.0	2.341
FBtr0378755	69.57107379296876	0.0	4.331
FBtr0286532	71.94780880594749	0.08344677430520468	1.69
FBtr0275635	0.14130766390360314	0.01130461311228825	11.724
FBtr0280873	12.568418483819295	0.9759007293318513	4.128
FBtr0336419	80.71847150079508	0.03792270213802916	1.479
FBtr0282898	1.2159322060014055	0.06156618764564079	2.192
FBtr0281048	241.76690609895007	0.2710391323979261	16.09
FBtr0286964	468.42633870185796	0.12313237529128158	4.19
FBtr0280717	0.4858502708698228	0.0	3.653
FBtr0282902	15.436111295198534	0.0	3.133
FBtr0380423	7.225737568949078	0.0	1.848
FBtr0280723	24.639788654389964	0.0	9.383
FBtr0286160	23.527797048826258	0.0	1.972
FBtr0285850	98.3576992725429	0.13790073504737876	7.306
FBtr0279883	0.3030290299975781	0.0	0.599
FBtr0280874	196.6068876654476	0.15626044163523095	0.599
FBtr0277403	60.782961432437276	0.25174719415183405	5.624
FBtr0285852	32.817899053003565	3.1592334358078125	8.934
FBtr0287244	3.536522189450423	0.01992406867296013	6.989
FBtr0278035	12.56916918966478	0.0	36.519
FBtr0282888	34.47760572865123	0.0	16.477
FBtr0334377	54.31084106560668	0.017277188186927524	2.825
FBtr0379290	0.12996548561703833	0.019994690094928973	7.605
FBtr0287026	22.453633285614927	0.203435328081716	36.29
FBtr0278798	0.09649611306683113	0.08845477031126188	8.344
FBtr0381007	0.9883582155545064	0.09463004191479318	3.354
FBtr0282887	29.215765014947024	0.015590056037858603	8.221
FBtr0367014	69.87368208038362	0.06060163233337695	64.809
FBtr0334382	10.00164038307662	0.02193342189271188	3.125
FBtr0378023	6.1989032341009205	0.1239780646820184	1.021
FBtr0371494	25.795942545368355	0.0	7.05
FBtr0365922	0.9178579432729771	0.0	9.136
FBtr0379642	0.8989644530728028	0.0	2.156
FBtr0283858	8.360821381627881	0.0	9.48
FBtr0285730	11.110034312472488	0.03999292409097368	5.844
FBtr0282820	9.338303860255659	0.29903077320123334	17.621
FBtr0307421	1.7141329126053857	0.050155352003944165	10.061
FBtr0282809	2.8596745961203065	0.0	0.387
FBtr0370537	47.518934293485835	0.041461018772794234	14.514
FBtr0277402	7.717505918504731	0.30763021858857675	1.285
FBtr0276166	0.5608013627575511	0.06597663091265307	3.556
FBtr0380694	0.291008377426859	0.01737363447324531	6.302
FBtr0285829	4.188105717871395	0.0	1.1
FBtr0288811	0.04387750660598415	0.3400506761963772	1.452
FBtr0368428	26.634516007474026	0.0	5.818
FBtr0276160	1.8107891792007293	0.1259679429009203	8.758
FBtr0278070	262.8106088677839	0.053405935555331005	0.766
FBtr0378411	41.59499871234085	0.009653051453316512	4.366
FBtr0276161	4.509824772397485	0.0	2.456
FBtr0282761	29.992344179334648	0.0464997584175731	2.605
FBtr0369086	2.870222903609701	0.0	1.664
FBtr0278908	23.354996974471295	0.0832620212993629	2.685
FBtr0278909	1.5878375839645171	0.11142719887470295	0.387
FBtr0278221	30.505116219835994	0.0	4.375
FBtr0376563	19.847175404127224	2.2449614830316817	10.061
FBtr0380893	1.5787771284966141	0.0	12.719
FBtr0287558	2.2902709818742557	0.499988735479591	5.924
FBtr0373615	1.0611785833426228	0.11170300877290767	1.769
FBtr0287547	7.187933354907585	0.2542900951028627	0.775
FBtr0369428	0.0	0.0	0.493
FBtr0278071	23.836778290236314	0.08300677292014966	5.783
FBtr0287514	7.1054928320881805	0.16272120989514915	2.28
FBtr0373987	3.5397691275758523	1.2607396892735911	17.798
FBtr0276560	53.463348862674046	0.19535937465045325	2.148
FBtr0279850	389.28390107835247	0.1251817352129118	6.452
FBtr0279326	21.498338396472622	0.7309963485896059	8.432
FBtr0280814	0.42453448301274416	0.0	1.294
FBtr0280816	0.983759508404168	0.18738276350555583	1.778
FBtr0371128	54.13218016591123	0.017865405995350237	58.991
FBtr0375615	19.759376627049626	0.023083383910104706	13.414
FBtr0283085	94.40489703370702	0.3154108613308124	10.721
FBtr0287525	42.539791123334204	0.33182364370775513	1.558
FBtr0275435	0.05876043690658164	0.0	4.093
FBtr0372607	0.8666375124419061	0.03592279844318782	10.554
FBtr0287504	6.549770792077293	0.2938392106431203	9.048
FBtr0287461	10.342453398502961	0.059184282680989776	11.61
FBtr0377532	1.1892942724659181	0.0651668094501873	4.199
FBtr0283084	56.85746434364668	0.0	2.165
FBtr0287155	0.2330992538442908	0.0	1.373
FBtr0287055	0.3378266915352816	0.7882622802489905	0.933
FBtr0287053	2.8566612403815075	0.0	0.907
FBtr0277752	182.94352853177392	0.35661506536408166	6.188
FBtr0283804	16.960612508715723	0.030085343696169796	3.442
FBtr0370523	5.401422709930099	0.0522718326767429	1.47
FBtr0287052	3.674662276427232	0.0	10.633
FBtr0278804	118.70529037233595	0.046523727365211036	0.995
FBtr0365931	0.26872577735761033	0.03583010364768138	5.061
FBtr0287051	35.3223069325382	0.0	4.603
FBtr0284715	6.9546599297652785	0.18398571242765288	3.961
FBtr0278652	0.049645781676847855	0.0	4.243
FBtr0278651	7.186481927424122	1.815938981660934	4.375
FBtr0278650	16.49334720444198	0.05543982253593944	1.232
FBtr0376252	19.197465990360236	0.1022229285961674	8.045
FBtr0275233	6.981019592786866	0.0	2.623
FBtr0278317	0.0	0.0	0.968
FBtr0277954	0.0	0.0	2.192
FBtr0378607	0.07197450645016698	0.0	0.625
FBtr0278319	75.54037384581764	0.05770845977526176	2.209
FBtr0278320	16.144576778133295	0.1085209400805237	11.513
FBtr0280985	20.691309665151298	0.07444977183696841	14.523
FBtr0276790	15.890279457455414	1.8811217204245254	6.346
FBtr0371109	2.4558343009839114	0.0	1.303
FBtr0380927	426.89473423649787	0.04611173250434745	9.084
FBtr0368439	1.1697676021415873	0.0	21.591
FBtr0376996	0.08690401892978897	0.0	17.287
FBtr0278064	8.480264561808394	0.08755435388297753	1.479
FBtr0370592	3.6316396472101653	0.0	48.675
FBtr0274511	32.80342226826929	0.11866871104800258	37.848
FBtr0280266	11.627431093784358	0.0	5.29
FBtr0282763	0.3877266931333052	0.0	2.535
FBtr0278134	15.692307388549219	0.07218172671825768	4.92
FBtr0277387	0.9025603108850939	0.0	1.179
FBtr0289009	0.625474920918291	0.0	2.526
FBtr0277771	6.393135535436083	0.0	0.334
FBtr0280987	8.550955696168648	0.01460453577483971	3.996
FBtr0278239	29.562832563632117	0.2965603725213884	4.7
FBtr0281155	57.42553889231917	0.0	4.243
FBtr0287314	0.263078117522561	0.0	0.731
FBtr0278240	2.3035523824831796	0.14243714092113474	4.348
FBtr0288135	6.912621409858202	0.2405164665801178	4.339
FBtr0283078	0.6824652634291826	0.0	3.538
FBtr0377591	4.459553158503046	0.3438958903323244	6.276
FBtr0279297	9.608037223741462	9.969401455607844	4.947
FBtr0274899	1.1337580259886648	0.0	7.2
FBtr0276041	26.964320138246027	0.0661701107687019	1.461
FBtr0276658	9.068316192365707	0.0	3.16
FBtr0276040	2.3186550779353836	0.012704959331152788	2.016
FBtr0276037	69.53308854499662	0.0	5.079
FBtr0276051	134.89100276113663	0.11601032273587326	3.028
FBtr0278556	2.7787599423391502	2.1943855338643936	3.274
FBtr0276053	11.015199740109466	0.0	1.769
FBtr0283071	1.1297133976210385	0.4135557973434158	1.778
FBtr0276054	1.7973151388813318	0.0	1.452
FBtr0376069	19.26400849851394	0.0	26.485
FBtr0280528	19.887365428215798	0.11334316114283445	2.482
FBtr0276645	29.04071370671946	0.0	0.942
FBtr0276646	10.6470859184497	0.2344312495805439	4.463
FBtr0366224	14.821903890800252	0.1598664518268132	1.065
FBtr0276647	289.2529400234761	0.22049518995564188	1.91
FBtr0377782	6.131898295326211	1.5042671848084896	3.38
FBtr0276704	342.4942876684421	0.0	30.085
FBtr0276705	10.53750616769399	0.0	1.787
FBtr0276706	8.65341328992925	0.0	0.176
FBtr0282766	5.03883363745666	0.0	1.84
FBtr0276708	1.619291062305598	0.014142280020136226	10.413
FBtr0276709	46.70873586895043	0.0	5.536
FBtr0369964	8.086791662925148	0.0	3.926
FBtr0282747	106.03523928860307	0.0	0.977
FBtr0378365	38.621754224595215	0.09783851608510505	4.647
FBtr0279441	19.787947467179432	0.02666439994080175	17.903
FBtr0302427	0.33415132320375657	0.0	2.896
FBtr0282065	0.0	0.0	0.792
FBtr0278015	9.08475968353442	0.0	7.015
FBtr0375692	127.34905849927485	0.0	2.033
FBtr0371731	2.50302206933876	0.0	5.58
FBtr0277636	17.76995512932409	0.12784140380808698	0.449
FBtr0278914	0.11653457855198114	0.029133644637995285	1.479
FBtr0283664	13.160521119266546	0.014533982461917777	2.896
FBtr0288129	8.441127778530614	0.11642934866938777	9.075
FBtr0365735	19.70981628364692	0.07601962802248112	6.822
FBtr0275564	7.987118866558801	0.0	0.669
FBtr0282767	15.317017118644477	0.0	11.222
FBtr0279495	2.3337630895743144	0.012893718726929914	72.264
FBtr0284633	11.619076058406526	0.0	0.414
FBtr0284600	0.0	0.0	4.498
FBtr0375454	0.01642213083852063	0.0	27.427
FBtr0370708	3.138209644954103	0.11471928027858215	24.179
FBtr0288211	0.6872286631104777	0.24816590612322806	2.368
FBtr0367056	0.0	0.5618225353759838	5.22
FBtr0365606	0.29701792983625347	0.35314730240373443	29.777
FBtr0280507	0.13654467638201118	0.12971744256291062	6.047
FBtr0280508	12.979153467778124	0.04848998804898428	4.119
FBtr0376801	1.1615518781778096	0.1955087319705224	1.672
FBtr0374464	1.8803339810106123	0.048213691820784936	4.066
FBtr0374076	43.88518104158193	0.07719468960700428	3.547
FBtr0287251	34.08982706633778	0.17732029683400669	1.083
FBtr0283073	2.3479452114497654	0.06781069202743005	16.24
FBtr0287252	0.21001985128216263	0.07875744423081099	1.558
FBtr0287253	14.812817779098882	0.39585978547591844	3.556
FBtr0284908	215.7592958287414	0.0	0.713
FBtr0284247	7.070748979284147	0.05941805864944661	3.899
FBtr0284248	0.0	0.0	1.188
FBtr0284249	121.98556007105739	0.035422304194862406	9.849
FBtr0288212	161.01921639149003	0.198722246191674	4.313
FBtr0284252	0.32533069908319556	0.0	2.077
FBtr0287928	2.862183251883149	0.11115274764594751	1.188
FBtr0288356	7.4400241843230726	0.0	2.324
FBtr0288358	0.0	0.0	7.755
FBtr0376284	0.0	0.0	1.62
FBtr0275925	13.06939360185323	0.0	2.156
FBtr0369950	1.56488901137528	0.0	18.475
FBtr0376664	0.23311341970596472	0.18511948035473672	2.306
FBtr0370098	4.6802412187157305	0.0	1.135
FBtr0288369	5.3535735851968305	0.014106913267975836	5.977
FBtr0376367	0.3578817480298728	0.0	8.758
FBtr0378983	3.7158749205264097	0.01168514125951701	18.599
FBtr0288195	29.09041870720466	0.10023498023156276	1.646
FBtr0276799	131.40042712635102	0.0	2.852
FBtr0285880	241.1638334584157	0.05280189026238849	2.394
FBtr0288192	0.07949071686204903	0.6472815515909708	4.005
FBtr0286760	6.1273787934622534	0.019390439219817257	5.977
FBtr0378952	35.33548969932865	0.30106471044271044	3.75
FBtr0302429	64.9531523945817	0.019493743215660775	1.866
FBtr0284724	13.052349854875066	0.02370999065372401	13.423
FBtr0286762	19.357064944005717	0.7204255426314684	11.407
FBtr0372568	21.10617525275085	0.3239627820836662	6.144
FBtr0274441	10.799866967855825	0.0	3.574
FBtr0274442	101.23475530021653	0.36393560922786045	4.172
FBtr0285879	89.88643227160313	0.0	3.239
FBtr0274446	0.0	0.0	2.746
FBtr0274448	0.0	0.0	1.681
FBtr0274450	0.049025546490227806	0.0	5.765
FBtr0275007	0.0	0.0	11.407
FBtr0279424	0.26035393583223865	0.0	3.186
FBtr0367788	0.27925752193226916	0.02792575219322692	1.593
FBtr0279426	1.5936056853508882	0.18109155515351003	0.739
FBtr0286524	0.0	0.11721562479027195	4.524
FBtr0287600	35.16014841815383	0.04194053489243002	2.649
FBtr0275004	2.288117254000866	0.0	1.091
FBtr0287601	3.3582499345806047	0.0	14.664
FBtr0277076	5.853263133590618	0.05145725831728016	2.808
FBtr0280157	3.6222044877200017	0.0	0.563
FBtr0288169	64.11938875246189	0.16117148408662393	11.768
FBtr0275001	3.0507252507442946	0.0	3.001
FBtr0372878	2.724340569229708	0.009799786220250748	4.348
FBtr0280310	0.10593430878933029	0.0	2.297
FBtr0282558	0.18855716801220626	0.0	3.723
FBtr0274997	0.08888993316823961	0.03274892274619354	5.352
FBtr0374321	20.98690930388984	0.0	2.412
FBtr0277462	62.91790140468473	0.16512000596847887	14.374
FBtr0274455	0.5128183584574397	0.10683715801196661	0.775
FBtr0375662	7.56189782810123	3.3985081043535414	4.779
FBtr0378459	8.063626601951466	0.0	14.004
FBtr0278379	30.43776140901026	0.08346735304116158	2.447
FBtr0274994	1.9433116741545087	0.0431847038701002	0.898
FBtr0285657	0.29548105415881054	0.0	2.412
FBtr0285655	0.16291702362546823	0.08145851181273411	0.273
FBtr0288164	20.379936623851037	0.0	2.993
FBtr0370212	1.9229978953556237	0.0	1.769
FBtr0274932	7.5494425605299025	0.0	5.616
FBtr0288641	4.632492754788425	0.0	2.271
FBtr0288162	0.0	0.09463634176446462	2.526
FBtr0288161	3.5391381956282073	0.032028399960436264	0.915
FBtr0368527	0.5136522094468015	0.0	4.207
FBtr0274725	111.11200639979843	0.10787573436873633	1.972
FBtr0282791	5.86886507570603	0.08892219811675804	1.109
FBtr0274464	6.984887700048246	0.0	4.207
FBtr0288159	0.012990217485392832	0.0	6.549
FBtr0286768	3.7636267881125085	0.03550591309540103	16.812
FBtr0286773	33.450746256777386	0.1581061605654569	1.118
FBtr0281717	46.078605672127026	0.2501552968085072	2.676
FBtr0276290	2.2888086878369753	0.11140219277082622	1.488
FBtr0277107	10.911121467751933	0.0	5.95
FBtr0372280	0.30895253157473046	0.0	4.683
FBtr0288128	20.66241616132114	0.034785212392796534	4.621
FBtr0277591	19.677078706438238	0.07181415586291327	1.84
FBtr0277592	126.7447417326198	0.3743199696769633	19.664
FBtr0283474	0.11225874513496192	0.0	3.609
FBtr0278949	1.6617680967937623	0.020021302371009183	5.079
FBtr0288426	113.28336550893503	0.3938276510535574	5.95
FBtr0374610	28.12674608094423	0.0	1.47
FBtr0370689	18.747147139684042	0.012722868774811021	5.299
FBtr0280461	13.514590407052529	0.11907128111940553	4.498
FBtr0370956	2.2974082798421755	0.0	6.707
FBtr0288434	6.444853495585845	0.21061612730672696	1.84
FBtr0284709	0.1383688606262737	0.039533960178935346	5.748
FBtr0283475	0.0	0.0	0.942
FBtr0284406	139.4133337349297	0.0	2.077
FBtr0305112	48.7145785080342	0.0	0.555
FBtr0375657	0.24442595853434146	0.06983598815266899	2.526
FBtr0284661	12.029726137750005	0.2514464209210672	12.842
FBtr0373256	25.193448651005365	0.00756673634209502	5.484
FBtr0379579	12.082467347859357	0.0	3.67
FBtr0285141	7.289980918026885	0.0	10.73
FBtr0305770	409.52641166075693	0.06886268902989019	7.086
FBtr0287720	8.00496949787223	0.2751708264893579	21.116
FBtr0377179	72.07561308943377	0.05873262789716063	26.969
FBtr0367928	103.42560743404182	0.09354341392057533	5.695
FBtr0287390	2.4528943136898964	0.03929870729543225	22.119
FBtr0276542	0.5511818692428054	0.0	1.91
FBtr0366266	0.0	0.0	7.297
FBtr0374735	8.280155839471997	0.10729216017343995	68.391
FBtr0379310	34.15435339446217	0.04955492190071892	7.411
FBtr0285137	6.120100738193446	0.4327343956298396	0.722
FBtr0283483	0.0	0.0	0.555
FBtr0365822	246.698906078644	0.054733796900248266	1.998
FBtr0283486	0.7032548841445526	0.8977721925249609	7.887
FBtr0285697	0.9882047199471832	0.06588031466314555	1.919
FBtr0280466	9.260797978136958	0.0	3.758
FBtr0274348	1.0260726016224506	0.0	15.183
FBtr0280471	185.70240556261837	0.9323970153771632	8.82
FBtr0283419	7.819496299547969	0.05770845977526176	4.947
FBtr0287186	22.32748777451595	0.0	5.484
FBtr0283487	0.0	0.0	0.766
FBtr0276238	0.0	0.0	1.329
FBtr0288602	8.016675205001919	0.273740128951285	11.759
FBtr0282938	0.0	0.0	4.058
FBtr0370336	8.505101621598538	0.4561095506850951	1.804
FBtr0287568	10.661745128583204	0.16763750202174849	0.836
FBtr0287577	13.265652920975967	0.413260215606728	0.37
FBtr0276770	1454.523550041903	0.10058250121304911	1.012
FBtr0288113	17.34845307276422	0.2693478952722744	13.449
FBtr0372319	82.91053001950007	0.0	1.998
FBtr0284149	13.915395456520798	0.0	1.857
FBtr0281027	12.586833672604184	0.3023386090764596	3.072
FBtr0281029	2.8595740993922294	0.023154446148924934	3.662
FBtr0281032	16.868044782706363	0.0	2.517
FBtr0280784	0.0	0.2012077126176961	7.394
FBtr0283093	27.785240967104826	0.046002054581299384	1.47
FBtr0369024	8.712214112015838	0.3760667962021225	0.968
FBtr0369064	0.28562035154591586	0.0	10.554
FBtr0281035	1.1073245970231442	0.0	1.743
FBtr0287694	0.14219146292006205	0.0	3.362
FBtr0366645	31.049129986957983	0.017825887005946714	7.464
FBtr0286508	0.4267118948310616	0.025861326959458277	3.503
FBtr0368868	13.831632040250858	0.0	5.457
FBtr0280670	50.605656329837274	0.0	10.008
FBtr0366825	16.410187470638075	0.0	0.563
FBtr0280674	36.73480914988275	0.06974963762635965	13.511
FBtr0276076	0.06775978309948152	0.0	2.482
FBtr0365970	2.420798271789483	0.0	3.961
FBtr0273941	56.227411344900034	0.03175792789884215	4.26
FBtr0377183	12.965138882359732	0.0	3.31
FBtr0288081	0.08530815792864782	0.0	0.88
FBtr0276961	35.1811600470743	0.0	3.239
FBtr0277333	14.544181747855966	0.0	3.116
FBtr0277344	4.330976309927074	0.02525350618033279	15.984
FBtr0283782	313.6773844833956	1.5698521177268563	6.355
FBtr0377436	2.9843982526014052	0.5870947382166699	4.295
FBtr0276964	3.5429450800094697	0.0	1.813
FBtr0288503	63.40987186235034	0.14651953098783993	23.739
FBtr0273655	304.1012865652618	0.2197792964817599	2.861
FBtr0288822	22.79966320577881	0.016832530975104325	4.119
FBtr0303638	0.23125630220335497	0.0	1.065
FBtr0288677	5.604980219257687	0.0	6.663
FBtr0303640	0.09860454962328048	0.0	3.257
FBtr0366426	159.4029113537026	0.0	5.123
FBtr0283543	0.15419595288469715	0.23129392932704573	0.801
FBtr0281677	0.674144344685703	0.07931109937478859	2.007
FBtr0275186	13.789115860744491	1.2535559873404083	18.66
FBtr0274744	25.555284774423388	0.0	2.139
FBtr0279775	11.343228376811922	6.6122450008108755	26.3
FBtr0369490	14.275188590529547	0.10233110100738027	0.731
FBtr0283492	0.0	0.0	1.1
FBtr0283536	0.055828472838253235	0.19539965493388636	2.112
FBtr0307145	49.190515858976106	0.0	1.611
FBtr0275075	3.7253896509328457	0.2116698665302753	21.125
FBtr0275074	3.0276876246635136	2.9392879859872063	4.691
FBtr0285592	33.17178831838642	0.419516744767308	4.375
FBtr0275073	22.85979064554475	0.0	1.065
FBtr0282580	71.40071758494987	0.17819552041166714	22.331
FBtr0274328	0.42573599570051607	0.1377381162560493	1.549
FBtr0288678	0.25281801425352773	0.0948067553450729	0.704
FBtr0275388	13.135564217837555	0.024714137756985048	10.642
FBtr0377929	3.904530932475115	0.0	11.337
FBtr0285611	6.497893551836416	0.29930861828667	3.75
FBtr0283113	251.02308059146694	0.0	3.987
FBtr0284940	10.143174422463707	0.0	2.165
FBtr0282107	7.470924825355838	0.6503031730572896	3.802
FBtr0374847	30.98622794333923	0.06285238933740209	3.486
FBtr0273974	10.111291598756198	0.0	2.896
FBtr0379231	5.48753928103616	0.029978752575899936	50.743
FBtr0373192	49.55506788664292	0.0	2.209
FBtr0274271	8.785360019836641	0.04710648804201952	1.593
FBtr0286114	0.02702276379895491	0.0	3.521
FBtr0274273	0.11225874513496195	0.0	4.163
FBtr0283081	4.365644981998552	0.0	3.398
FBtr0283048	13.012073596453568	0.0	4.797
FBtr0283386	7.707996815588028	0.0	0.352
FBtr0285686	2.70247134933127	0.06511979155015109	0.915
FBtr0287043	14.290793129822438	0.04587734552109932	4.304
FBtr0282776	0.0	0.47838885735959047	14.242
FBtr0280116	24.79104107718547	0.09789157384870868	0.757
FBtr0286338	5.312855015597853	0.0	0.449
FBtr0370054	25.679379299756295	0.11538413065292394	8.529
FBtr0368232	0.6496355404643192	0.02887269068730307	1.426
FBtr0374352	0.06611194776480325	0.0793343373177639	2.966
FBtr0277729	9.665137053164832	0.09617051794193861	3.125
FBtr0283807	30.759725081764326	1.856532285048453	7.799
FBtr0302736	0.0	0.1090527616403343	14.33
FBtr0378865	40.758933784556156	0.0	2.077
FBtr0369531	126.44860707955998	2.7858226808825264	9.506
FBtr0367402	160.81300271274372	0.030478173487790205	2.553
FBtr0283814	15.535874203759812	0.08220039261248578	13.423
FBtr0285304	41.55538098033454	0.47008349525265314	1.549
FBtr0283815	13.952467497795274	1.1761317867656527	9.585
FBtr0279603	11.878409377837967	0.04970045764785759	3.151
FBtr0277976	1.7834642699211454	0.28662818623732694	1.444
FBtr0377449	10.609042250754614	0.0	0.792
FBtr0375599	0.3622661798277326	0.2415107865518218	5.924
FBtr0279871	2.0301141663174747	0.6077411835472696	2.746
FBtr0370449	2.360804590322673	0.0	27.911
FBtr0367424	23.798203821439337	0.06533979084592861	2.473
FBtr0289734	10.477819526018997	0.0	2.993
FBtr0379712	15.164146990868897	0.02024585713066608	1.848
FBtr0377501	118.59801877579518	0.037357628761800245	3.142
FBtr0278332	4.831155129428256	0.08377725657968074	2.931
FBtr0288446	3.2359235952275656	0.0	3.547
FBtr0275996	19.863197322195578	0.15596785493027043	39.072
FBtr0372760	0.0	0.0	1.03
FBtr0367241	2.7834266412533233	0.45629944938579065	3.389
FBtr0379153	0.9322219173461065	0.42373723515732115	0.37
FBtr0283660	8.184373801643988	0.0	0.651
FBtr0375136	5.644179972295517	0.016949489406292845	13.361
FBtr0281207	71.14897937648233	0.05359621798605071	1.558
FBtr0281934	112.02533166866245	5.960303939807225	36.607
FBtr0283661	2.165335274993387	0.040473556541932465	4.119
FBtr0283662	1.365279292835179	0.3689944034689673	1.25
FBtr0283663	0.20495795664194946	0.708036577490371	3.415
FBtr0373391	82.98042062789447	0.0	1.039
FBtr0286933	2.743979240721519	0.0	12.895
FBtr0286935	0.1059895980945439	0.8066986077195842	31.018
FBtr0282589	13.309277873537368	0.09962034336480065	8.124
FBtr0282590	0.9005953755203224	0.032748922746193544	1.083
FBtr0282591	0.5849271457032228	0.0	1.523
FBtr0282592	0.3652447301243635	0.04058274779159595	2.834
FBtr0283161	192.0833482140072	0.06574594339197946	4.084
FBtr0283162	52.56388174188758	0.12820458961435993	1.804
FBtr0283163	9.382244967232705	0.03496488807664362	4.903
FBtr0289350	51.371114067734496	0.0	1.162
FBtr0289089	0.05868402541515565	0.0	0.739
FBtr0370238	34.34670614836473	0.09358775517265595	4.348
FBtr0372528	5.621187561713434	0.0	16.02
FBtr0285232	17.99105375832753	0.2392427361479725	4.876
FBtr0282593	14.313913522720638	0.6187570687055031	4.19
FBtr0369542	171.4029459482436	0.12372314062852556	3.626
FBtr0285165	30.135128506257654	0.04595520931186833	2.341
FBtr0283164	10.121235166476072	0.0	1.179
FBtr0379664	34.47576721952712	0.42876974388840566	18.854
FBtr0283943	63.243489518850936	0.20083674029485848	4.366
FBtr0283940	18.625855035406992	0.20092616003675287	16.917
FBtr0378417	16.863690898985443	1.113295611296658	7.103
FBtr0281940	106.2355241370978	0.16059792008631563	2.861
FBtr0283938	40.61101212618451	0.9664286382847839	11.671
FBtr0277558	6.175320450058145	0.07007455829853214	4.507
FBtr0283165	35.91450531896697	0.0	1.4
FBtr0379448	0.1522121607034464	0.01156041726861618	201.767
FBtr0285100	586.9541036740965	0.19326773252357474	109.171
FBtr0304084	7.678452779598593	1.1099545602192025	1.523
FBtr0284423	3.976314656346918	0.0	1.857
FBtr0284420	171.17754705700182	0.0	3.01
FBtr0310210	5.641001943031838	0.0	40.005
FBtr0369120	15.122960603659884	0.0	4.542
FBtr0281949	11.572884280916144	0.6440923028876131	11.126
FBtr0282694	334.5480735273344	0.021885555550075028	7.719
FBtr0286366	1.3221944996155315	0.0	11.302
FBtr0286363	0.6105255766979215	0.050877131391493455	2.517
FBtr0281953	0.0913522581867504	0.1370283872801256	0.871
FBtr0282695	68.90797262410224	0.3133889968351021	4.278
FBtr0379700	22.61397235975385	0.07994334020239982	3.406
FBtr0281500	5.283113602235256	0.0	4.903
FBtr0281498	17.783707552565794	0.024768394920008065	1.364
FBtr0374247	0.0989649463689796	0.0	1.153
FBtr0377229	8.632473390861062	0.028665708603428573	10.025
FBtr0366818	8.931733448741683	0.017644672952867806	11.02
FBtr0366672	12.769342018953099	0.007637166279278169	13.819
FBtr0371516	32.978698936322665	0.013877003549893819	22.058
FBtr0286104	57.09633129958799	0.024081118219986496	1.787
FBtr0283099	0.0	0.0	1.267
FBtr0285990	0.6794233719024083	0.500627747717564	2.35
FBtr0283112	19.954291570724717	0.0	1.162
FBtr0282701	8.596003672620045	0.2288520361229998	9.057
FBtr0368016	30.725664861699773	0.09751083739035155	14.206
FBtr0282702	27.559605332375455	0.10058250121304911	17.155
FBtr0282705	24.70511799867958	0.036600174812858634	1.954
FBtr0286355	231.4375851464401	0.0544366894381842	12.015
FBtr0282706	136.79055640105318	0.07481434937708006	2.737
FBtr0282707	9.600930687333369	2.864500179785936	6.883
FBtr0376413	25.461236191181783	0.11457965499085342	23.422
FBtr0379095	6.409656712633347	0.025201795724639632	3.776
FBtr0286352	9.37438430154313	0.042707901145982365	11.161
FBtr0286350	7.5196048916088385	0.0	5.818
FBtr0373665	4.568060348969455	0.0	0.907
FBtr0282710	11.03916254681208	0.10118389135483115	9.145
FBtr0286348	11.790310646059613	0.012030929230673075	16.134
FBtr0282711	32.201091915690455	0.0	38.121
FBtr0286110	7.876305473440713	0.24111139204410345	1.294
FBtr0308900	0.012651532252384273	0.5946220158620608	5.132
FBtr0286009	77.69171393489522	0.047057367616532536	1.303
FBtr0370913	0.0	0.0	2.693
FBtr0286008	259.1414253096255	0.0	2.949
FBtr0283108	9.62910382779881	0.8264500291324328	9.488
FBtr0279701	4.8509085566447485	0.02648357719733257	9.4
FBtr0275934	0.5464218406355627	0.4285661495180883	5.748
FBtr0275936	12.87815412199639	0.0	12.472
FBtr0378151	8.37995303600941	0.056241295543687314	2.244
FBtr0283080	18.35171719201479	0.17979289061456058	3.706
FBtr0376182	85.49912283464002	0.011687735267492338	121.81
FBtr0287885	1.3094408814724172	0.0	3.723
FBtr0288539	3.5825861922319193	0.5477136785116468	6.769
FBtr0276828	0.06544085780779395	0.0	1.4
FBtr0288540	8.330780560015597	0.0	2.949
FBtr0288057	86.568527872831	0.570685021474038	2.385
FBtr0288542	0.7098175463706123	0.0	3.081
FBtr0287787	1.6070611887751916	0.5863601634720293	3.697
FBtr0288055	2.8415067336599096	0.13749226130612466	1.62
FBtr0287884	0.0	0.0	6.637
FBtr0288201	12.125518195302082	0.2108785773096014	4.348
FBtr0276679	108.79468277027814	0.34592903901519284	8.283
FBtr0276680	82.85428125865674	0.0	1.989
FBtr0276681	9.12534842397265	0.1887073529329647	11.231
FBtr0276684	0.07440728036975218	0.0	1.25
FBtr0276685	46.719740123528794	0.0	1.435
FBtr0276686	27.85487856007445	0.04788118360133125	4.903
FBtr0276689	0.42964952422304215	0.0	1.488
FBtr0287886	40.07637201318141	3.520842461051079	11.469
FBtr0275929	0.11274957037914977	0.0	4.419
FBtr0365847	26.235401717245995	0.3794145718359693	1.928
FBtr0372771	8.10335240893479	0.0	29.434
FBtr0273545	15.64080776133219	0.0	2.5
FBtr0286642	169.8497739973727	0.15890146318399542	25.482
FBtr0278252	8.533487858136331	0.05235268624623515	2.121
FBtr0284531	0.0	0.0	1.892
FBtr0284756	0.901023681351007	0.0	71.199
FBtr0281065	9.792909425021264	0.0	12.754
FBtr0284386	21.631422773480956	0.0	1.197
FBtr0289840	0.5408150997314145	0.060090566636823835	0.44
FBtr0285961	12.29334933428025	0.28296712022639964	67.784
FBtr0374544	10.898634821974133	0.18777260281936767	5.836
FBtr0370618	136.16858507382068	0.2217173855159906	5.633
FBtr0284074	0.14201123772667565	0.0	4.366
FBtr0284636	225.90984382614946	0.0	4.445
FBtr0284623	376.0210539332534	0.0	11.178
FBtr0378546	4.454473913938031	0.007990087738005436	19.153
FBtr0377936	0.3112667237188373	0.0	3.635
FBtr0288248	1.2283788586306115	0.2862242000692687	6.786
FBtr0287831	67.62121576061178	0.0	3.512
FBtr0380373	25.36932843701509	0.0	7.931
FBtr0287832	151.84835154491628	0.0652374637430498	3.389
FBtr0279301	44.14240546613098	0.0	5.193
FBtr0279290	12.462205494986568	0.0361747619593224	8.652
FBtr0278382	11.078199944896072	0.1674103802448158	2.324
FBtr0374215	7.0059651867640245	0.009230520667673285	15.879
FBtr0278360	10.87123765978804	0.0	2.385
FBtr0275510	3.1010005683833186	0.0	31.986
FBtr0289856	20.576889392195145	0.18571199812450492	1.69
FBtr0276694	51.47891353695089	0.03816645428303002	6.848
FBtr0376429	28.277441686692722	0.06953469267219521	3.714
FBtr0284397	1.7339606770996066	0.0	1.452
FBtr0278241	62.21053556711204	0.0	1.62
FBtr0282076	18.87528302329262	0.27469226853024603	0.475
FBtr0282120	1.9478961445840226	0.04738125757096271	9.198
FBtr0371823	2.724097680264825	0.01353028649138158	12.349
FBtr0289615	155.57516639826238	0.30200392811642723	2.799
FBtr0287059	4.652093900876121	0.24342351806909934	4.955
FBtr0284896	74.00414124620546	0.0	1.664
FBtr0276457	0.0	0.0	1.329
FBtr0284737	3.5218147265955526	0.0	2.649
FBtr0284748	33.693710463467426	0.0	0.942
FBtr0368148	225.45313482340995	0.0560828693590572	2.236
FBtr0275131	2.966388952801225	0.07294399064265306	5.704
FBtr0288069	4.469378680984624	0.0	19.91
FBtr0287437	0.5135048622840227	0.07551542092412097	7.209
FBtr0371822	3.51193346256209	0.41510658187882116	1153.847
FBtr0275231	21.711241188211154	0.4312842493369259	23.457
FBtr0278608	249.48613138954445	0.0	0.422
FBtr0287408	2.0822154465849554	0.0	0.467
FBtr0278281	5.516262342325974	0.18017942324180317	3.028
FBtr0279276	7.626529433469617	0.6416804075057195	4.163
FBtr0283456	2.5678476450533663	0.0	2.165
FBtr0275174	23.259638061346017	0.0	30.86
FBtr0275171	42.61073272992	0.0	2.623
FBtr0379724	36.7335264956111	0.015273815590690685	43.675
FBtr0370379	0.779158457833609	0.06317501009461694	3.882
FBtr0277897	3.783964135237286	0.2995222270636374	10.985
FBtr0371894	34.28543273868999	0.0	11.768
FBtr0278879	1.7872481403665228	0.0	0.88
FBtr0278883	5.135256941242776	0.0	1.056
FBtr0274232	2.035887751775885	0.03484404465142101	3.195
FBtr0286526	42.993436691468645	0.4959122587280736	11.751
FBtr0276866	8.975803406989177	0.0	20.517
FBtr0276877	3.4562125169773172	0.10291451663456032	2.007
FBtr0276888	16.797443543471555	0.0	1.039
FBtr0276899	112.63042534994662	0.0	4.137
FBtr0279904	59.55655996367925	0.0	1.488
FBtr0283117	290.9135795921154	0.05315431748439894	12.305
FBtr0278903	0.1466253212629214	0.0	2.007
FBtr0285729	1.101803024478243	0.13772537805978038	3.978
FBtr0278896	6.285053345976417	0.8439294245480702	3.697
FBtr0286016	34.873984677422335	0.10279730192313143	0.907
FBtr0287056	12.975497069806849	0.0	4.929
FBtr0287041	8.304225908701143	0.04575331079174183	7.367
FBtr0285917	3.289164274940014	0.13633841554155496	1.919
FBtr0286767	28.49083267538577	1.2073161839970856	16.697
FBtr0285744	12.433228772396703	0.07674832575553521	6.126
FBtr0279712	11.859127670185536	0.02042916049988895	4.031
FBtr0279679	2.5750853762642185	0.0	2.509
FBtr0375947	0.4186040483822601	0.024991286470582696	22.163
FBtr0287786	5.278601428846145	0.014642445017603731	24.346
FBtr0279120	4.667370311494442	0.12123039770115432	1.716
FBtr0275918	0.09307487000877515	0.06648205000626797	2.068
FBtr0280711	0.03246619823327677	0.08116549558319192	2.482
FBtr0282057	19.74248153671775	0.5167330024151301	2.2
FBtr0365967	4.04893352730684	0.0	4.498
FBtr0275027	47.379357126899684	0.16442382345160064	7.446
FBtr0274420	82.57189568559158	0.0	0.739
FBtr0282497	0.294954349962449	0.44243152494367355	113.184
FBtr0372028	19.629575234274338	0.05557637382297377	3.222
FBtr0376855	0.12387335347873968	0.05717231699018754	1.954
FBtr0377520	104.81183074508262	0.10073217755413995	1.743
FBtr0274163	4.009018731268356	0.0	26.89
FBtr0375024	52.2990426718349	0.020606399791897125	2.949
FBtr0278206	169.55475317377253	0.03658533890900259	2.632
FBtr0275113	24.790719065429393	0.0	2.94
FBtr0368899	169.26735417157022	0.0	71.181
FBtr0284895	15.623673920869079	0.0	11.152
FBtr0275694	5.104753416391375	0.0	6.804
FBtr0366849	39.27601286651164	0.0	9.577
FBtr0276879	200.351774479095	0.6474782955726851	3.283
FBtr0282142	6.24863772806333	0.0	5.246
FBtr0369291	22.907397188394384	0.04430831177639146	4.278
FBtr0275048	40.61350232604982	0.19256217518409458	10.518
FBtr0274397	10.417919773402728	0.11412431676654006	8.529
FBtr0275042	3.0526825117623977	0.2261246305009183	3.195
FBtr0274600	0.0	0.0	2.526
FBtr0372108	9.292415025422477	0.0	3.186
FBtr0275183	5.768791631061685	0.0	9.647
FBtr0281897	0.337207631094986	0.019269007491142055	1.259
FBtr0310132	0.6252511288865983	0.0	7.13
FBtr0379866	474.6772958093375	0.11571286036988385	3.204
FBtr0278228	0.7153444492975155	0.040876825674143746	5.413
FBtr0280204	109.73575002847545	0.11363169381646868	4.075
FBtr0280522	15.205421002546403	0.034874818813179824	1.928
FBtr0288318	0.0	0.0	1.065
FBtr0283020	0.0	0.0	0.519
FBtr0283705	22.206147882586098	0.0	2.693
FBtr0284878	13.144429924397995	0.07163177070516619	9.057
FBtr0276473	18.06341122528653	0.0	2.623
FBtr0279763	19.869153605300443	0.06783385774621505	5.105
FBtr0282512	26.166901937369975	0.0	3.732
FBtr0284028	51.057699467773645	0.31208862755362865	3.978
FBtr0284976	6.119275046215722	0.0	1.074
FBtr0283578	0.0	0.0	5.158
FBtr0373060	0.26493942589582015	0.0	0.378
FBtr0282777	6.963987119892628	0.06895036752368938	2.447
FBtr0288280	15.246278100652118	0.0	26.776
FBtr0302428	15.868403238313904	0.538520471888481	1.47
FBtr0284183	135.100477414802	0.060764832420450665	3.89
FBtr0370788	0.0	0.0	0.739
FBtr0283826	135.8001861203648	2.2194106005371164	4.102
FBtr0369420	19.28825912351373	0.0	8.784
FBtr0289196	5.300815507223437	0.10154818979355243	72.343
FBtr0375498	1.1676371396817098	0.03093078515713139	7.042
FBtr0282045	1.5739255128271716	0.0	29.337
FBtr0283278	4.615768702402133	0.0	6.311
FBtr0289247	4.496741762416838	2.2323110891997873	2.438
FBtr0340096	0.052958274737599814	0.12104748511451387	200.94
FBtr0283438	3.4681715649751292	0.0	0.704
FBtr0276353	4.684474296682043	0.054789173060608695	2.333
FBtr0275840	0.1042819538862038	0.0	3.917
FBtr0379635	37.44622445383268	0.20056895797446533	1.329
FBtr0367579	57.18215501110099	0.0	3.97
FBtr0277561	168.9444379394092	0.0	2.861
FBtr0275095	0.03480757080158481	0.0	4.964
FBtr0288046	125.2341469428798	0.14053707262916687	1.813
FBtr0282272	1.2245793162762582	0.04535478949171326	0.88
FBtr0367685	5.506077214623442	0.07463921145996325	11.214
FBtr0286805	13.570812573900648	0.0	8.758
FBtr0288683	2.9973688338198348	0.0	18.546
FBtr0368609	3.840305636511087	0.12388082698422859	0.669
FBtr0282613	127.36354443254785	0.5076267215326737	15.914
FBtr0277567	182.82515644109617	0.04535478949171326	9.656
FBtr0277568	4.169550666244718	0.02105833669820565	5.642
FBtr0276385	9.38794483949824	0.11625937881731567	11.108
FBtr0373848	11.72830708462529	0.0	6.32
FBtr0275803	0.0	0.0	5.281
FBtr0285363	39.02313913381547	0.20189355058145475	7.411
FBtr0282826	5.9315686505769945	0.0	1.743
FBtr0280101	8.982905568670786	0.42697540180153637	1.752
FBtr0282778	8.084119260784291	0.0	3.855
FBtr0376943	11.614370612658021	0.8124519983417376	2.491
FBtr0280093	2.404156211014679	1.2671906695556536	9.348
FBtr0280091	19.511871455124616	0.0	0.405
FBtr0379373	0.0	0.0	2.535
FBtr0306262	0.012644442573341188	0.0	12.754
FBtr0278120	14.667827370830345	0.0	6.804
FBtr0279967	0.09736357183226473	0.0	0.599
FBtr0277738	44.851721571534775	0.06139866060442816	2.896
FBtr0286452	74.29339418525237	0.0	0.942
FBtr0283778	196.67930675972738	0.0	11.707
FBtr0285737	15.44157931368852	0.9457967329634218	1.716
FBtr0276691	0.0	0.0	1.989
FBtr0276857	155.21168573619335	0.0772362124229298	3.644
FBtr0278816	4.370506009916559	0.17423944225580965	5.941
FBtr0279962	32.88553610499373	0.05734182407147991	8.503
FBtr0381009	1.9546465814577387	0.3197693716209664	58.515
FBtr0278641	18.862797011086695	0.0	0.933
FBtr0277869	20.67652423225358	0.6577594154105564	1.488
FBtr0280016	2.078681447361943	0.12694237846485149	5.519
FBtr0275308	18.582124047634288	0.17407141964996992	0.977
FBtr0279945	98.78166731010177	0.0873304606565161	5.36
FBtr0275187	6.5621608917384355	0.0	0.563
FBtr0277690	68.25721040894015	0.0	0.378
FBtr0277695	0.4395585929635198	0.0	1.109
FBtr0277696	0.0	0.0	6.39
FBtr0277697	0.1828896273323392	0.0	1.03
FBtr0277701	117.95656095510476	0.2445962902127626	2.033
FBtr0285736	9.240105559335515	0.28875329872923483	4.762
FBtr0277874	7.1373075642843675	0.6181919937569137	4.383
FBtr0280323	7.830341857984754	0.05917134905278151	8.547
FBtr0280743	25.262271943914648	0.28974648824561605	3.644
FBtr0280913	24.775141249797233	0.06964199929668935	1.804
FBtr0274378	0.0	0.09214500366361347	2.702
FBtr0377839	16.04904778158354	0.0	10.554
FBtr0289294	43.46953915094553	0.1309323468401974	3.336
FBtr0285480	0.8222682360689495	0.03224581317917449	3.741
FBtr0289191	14.558084869312653	3.439885032411429	7.042
FBtr0289192	109.40340676895816	0.03558991762165197	2.051
FBtr0279363	118.01691961661437	0.0	1.76
FBtr0377415	2.417572261299359	0.051990801318265785	3.028
FBtr0289875	11.32887480542415	0.006943839905255378	72.66
FBtr0287068	2.6108424140259556	1.1709232644722467	1.584
FBtr0374720	18.169207733372406	0.015128399444939558	8.212
FBtr0374750	1.3326090676231368	0.0	0.924
FBtr0284034	0.0	0.0	7.931
FBtr0279896	13.834679004309793	0.16402731683509203	5.448
FBtr0284278	11.377909637799918	0.0	2.359
FBtr0375689	6.690235616168673	0.07311732913845544	6.954
FBtr0372390	55.128451018679854	0.4622050009188097	2.051
FBtr0287374	307.52558979754207	0.042815954026807115	2.729
FBtr0371484	19.620876323589	0.021211758187663785	5.343
FBtr0277866	26.552595004574105	0.0	0.959
FBtr0374695	0.6098380478953338	0.03811487799345836	3.697
FBtr0277496	0.0	0.021107584445395088	1.364
FBtr0289492	45.1280155442547	0.07635874034560863	0.959
FBtr0289505	3.392275998394656	0.0	7.2
FBtr0368315	0.26876457552073724	0.0	1.804
FBtr0373186	12.84975037662495	0.0	5.616
FBtr0289519	1015.2714325722529	0.1452228979702484	11.134
FBtr0373777	0.0	0.0	6.267
FBtr0282981	0.0	0.0	0.555
FBtr0307260	59.092453920711144	0.0	0.819
FBtr0379877	0.21832329695834515	0.0	28.404
FBtr0274351	0.0	0.0	1.998
FBtr0371745	16.39303321743474	0.0	80.001
FBtr0288166	43.15271520056678	0.03798654507092147	0.836
FBtr0285503	3.339333866276254	0.006964199929668935	18.519
FBtr0336425	0.0	0.03439635331116974	0.757
FBtr0366782	0.09069655722359542	0.012956651031942205	3.644
FBtr0371423	1324.7143394894838	0.6633836214292507	21.257
FBtr0279545	0.2586956305084664	0.1868357331450035	4.427
FBtr0377067	196.5190078615194	0.0	6.971
FBtr0285123	145.5304207767687	0.0	10.51
FBtr0367927	0.1673474000404995	0.0	1.444
FBtr0276061	0.05351148088251546	0.0	0.44
FBtr0287512	0.0	0.0	3.741
FBtr0287243	13.58368360863854	0.09702631149027527	2.148
FBtr0367625	26.038989632061327	0.06233151318267224	7.244
FBtr0287286	0.046592346432121366	0.013312098980606106	8.001
FBtr0376545	32.06969615272568	0.01371672204992544	3.855
FBtr0274168	155.91819989045106	0.2537318143050465	5.272
FBtr0274394	0.0	0.3034961243025639	4.832
FBtr0283822	0.12567784963052936	0.0	4.63
FBtr0370070	0.8593172493070611	0.0	5.29
FBtr0284317	21.12059052988402	0.0	5.492
FBtr0282756	173.94392526117184	0.0	3.776
FBtr0368196	9.084548653549543	0.07801616210109341	2.896
FBtr0288690	11.471936611418283	0.02762657823339743	16.424
FBtr0282882	1.2549716349828028	0.025481657563102597	40.26
FBtr0282886	6.0302255950777655	0.0	2.165
FBtr0283082	12.187266473328664	0.04053414569843237	4.199
FBtr0371946	26.252536148555173	0.0	2.579
FBtr0379307	2.7556496487633853	0.034020366034115866	2.06
FBtr0371222	9.781554638272466	0.0	3.063
FBtr0282001	6.266357058169306	0.0	2.949
FBtr0380504	3.313242548601982	0.018355914396686882	5.95
FBtr0288360	0.0	0.0	1.549
FBtr0283988	5.449724661203869	0.0	1.426
FBtr0289363	133.40419636863592	0.06285238933740209	0.555
FBtr0289228	0.04824805653341558	0.03752626619265656	6.135
FBtr0372563	0.0	0.03421381011694822	4.489
FBtr0278039	348.23785328316546	0.047008349525265315	9.673
FBtr0379800	3.212327168477372	0.15543518557148578	0.942
FBtr0288691	27.67703416384094	0.0	0.44
FBtr0274707	6.283208318084692	0.0	1.047
FBtr0287044	7.831494106477191	0.11630931841302758	0.581
FBtr0281932	0.12694237846485149	0.25388475692970297	0.546
FBtr0276921	0.83243952284324	0.01958681230219388	1.699
FBtr0274456	0.7558862190235106	0.0	0.827
FBtr0274267	2.009261600367529	0.0	9.48
FBtr0288571	0.5647962460148217	0.0	12.226
FBtr0370233	16.913626045352526	0.03376722147474994	19.32
FBtr0379732	0.35929948681731444	0.0718598973634629	0.167
FBtr0274257	22.88945019191765	0.0	1.452
FBtr0368133	103.35771302071238	0.0	0.651
FBtr0365785	31.237171318045412	0.01968936105770275	2.975
FBtr0280744	34.893587128408896	2.85203792938897	1.452
FBtr0274740	5.333590393002854	0.1460204862637669	7.578
FBtr0282249	7.601895510375913	0.24900235775797788	5.844
FBtr0379870	1.345560096503007	0.0	3.917
FBtr0378779	68.56299633898088	0.02322594726930247	8.661
FBtr0273878	0.0	0.023130710171324807	1.179
FBtr0273882	0.02761812456808733	0.0	1.866
FBtr0276092	0.0	0.0	2.544
FBtr0380783	0.21196339217833787	0.0	23.783
FBtr0274177	4.756871395669231	0.049810171682400324	5.739
FBtr0378435	18.324147239490383	0.00883304277632701	8.256
FBtr0279844	4.342736354527875	0.12147514278399649	4.788
FBtr0374964	91.0561732080884	0.2844949758503054	2.438
FBtr0288391	397.02556188374854	0.0	3.503
FBtr0373638	1.5823287357733065	0.0	0.282
FBtr0377439	13.942328259197206	0.05571359943735148	1.734
FBtr0375781	40.912320141988914	0.3345790001798243	2.984
FBtr0278806	15.77054306654062	0.0	0.942
FBtr0375652	80.41394635199944	0.40507615635796645	10.994
FBtr0279780	0.5908281336841326	0.2344556086048145	8.538
FBtr0276831	21.65842886488478	0.15092981787376153	1.373
FBtr0377165	6.799088434647645	0.018678814380900122	3.899
FBtr0279594	9.081283974093557	0.7026394899663628	0.968
FBtr0288335	21.678775413788465	0.0	3.75
FBtr0279260	0.10980052443857592	0.0	0.22
FBtr0278932	14.364633200657279	0.0	1.611
FBtr0279310	11.823366836450608	0.23098152549842457	2.192
FBtr0368176	1.0082289582973425	0.0	15.844
FBtr0371269	2.743688474919451	0.02695175319174313	11.002
FBtr0278312	79.26051097706161	0.0	1.047
FBtr0375016	7.055716816539294	0.0	4.586
FBtr0274995	18.949102134215472	0.13604483583539315	34.6
FBtr0378747	313.7735899889605	0.39184962845951987	1.699
FBtr0278584	0.10822066077758921	0.21644132155517842	0.255
FBtr0279606	19.375119492160305	0.16423458952619988	40.198
FBtr0305462	16.233099116638382	0.024973998640982126	13.423
FBtr0286076	25.623731434962874	0.04071875596929401	9.849
FBtr0373468	10.09080753667218	0.011453811051841293	8.195
FBtr0310220	92.12448927595574	0.36419100263784493	5.176
FBtr0279787	6.6714425789954985	0.27742632506713955	1.452
FBtr0274167	0.0	0.4054628530481105	17.34
FBtr0278560	7.294829793468983	0.3997167010119991	3.327
FBtr0284112	3.9657953054042006	0.1118876418452596	13.247
FBtr0306365	0.44178184575873414	0.03865591150388924	4.401
FBtr0284223	0.018058429589537694	0.0	4.595
FBtr0284939	11.643441081498208	0.15490165518622895	1.32
FBtr0284938	4.034582988827809	0.8402806837374917	2.174
FBtr0284936	0.0	0.1293066347972914	1.188
FBtr0368771	0.8139973943768885	0.0	4.19
FBtr0366712	0.6658231801611348	6.547261271584493	8.969
FBtr0284047	98.29667855903872	0.06629509104087784	9.99
FBtr0377279	14.129587857306085	0.0	3.213
FBtr0278568	0.8949666544233204	0.0	0.361
FBtr0279305	0.8082299152920984	0.011071642675234226	6.161
FBtr0278681	102.9665057508447	0.0	1.223
FBtr0278682	0.06428492242771325	0.0	69.711
FBtr0278893	0.11221020081274141	0.00975740876632534	4.093
FBtr0278890	13.787342797113176	0.06383029072737581	0.537
FBtr0278889	0.0	0.2815807958252165	4.621
FBtr0278888	0.0	0.0	1.813
FBtr0278886	3.561573775796572	0.0	1.065
FBtr0278885	0.04745322349553597	0.0	1.382
FBtr0278880	0.04166945110272826	0.0	0.378
FBtr0278878	4.270143928943095	0.0	1.664
FBtr0278876	90.576087936341	0.1600284239157968	0.977
FBtr0278875	0.11561404494685233	0.057807022473426166	3.442
FBtr0279691	50.13312272279931	0.0	9.189
FBtr0277909	0.6564959157838777	0.1458879812853061	1.62
FBtr0278943	13.704117427136424	0.04922161302772736	3.987
FBtr0278998	2.8888587400563464	0.13077138329473176	3.767
FBtr0278342	90.51916820538551	2.2531115632517835	18.563
FBtr0278346	3.7341549040329496	0.0	3.978
FBtr0279221	44.84944754706794	0.0	3.574
FBtr0278351	151.6585593251016	0.30203789931194086	7.411
FBtr0278352	372.1278572983351	0.20373821916142076	2.72
FBtr0278355	20.049480429522184	0.06243261381468306	53.331
FBtr0380291	18.330540564261916	2.942321783765712	4.744
FBtr0278357	8.457767151671575	0.0	0.299
FBtr0369015	0.04253347365151244	1.899828489767556	10.703
FBtr0282765	233.72969235957692	0.03342815966241089	6.575
FBtr0374336	77.10098390659235	0.43744110943496795	13.625
FBtr0284868	130.21269492830726	0.013864213684870876	38.429
FBtr0284867	22.93756235911871	0.11141101717286231	9.964
FBtr0284279	11.365799998654289	0.411362734535745	7.605
FBtr0284865	0.39861469832987284	7.887739333618394	11.002
FBtr0304772	5.879570920158695	0.0	4.63
FBtr0369927	0.025352817721491405	0.0	30.376
FBtr0335058	7.5971242290449625	0.2822461013886673	6.249
FBtr0371931	16.29853301377643	0.0	2.993
FBtr0279367	0.0	0.0	1.928
FBtr0376687	0.0895989719607969	0.0	6.258
FBtr0279370	0.12235049876438917	0.025757999739871404	11.874
FBtr0374290	0.9626492446260853	0.015328809627803907	20.843
FBtr0279374	0.0	0.2115375728636939	2.368
FBtr0379859	0.03528382763428827	0.052925741451432404	0.625
FBtr0278183	5.095098529190046	0.042815954026807115	0.889
FBtr0288429	32.858039566473586	0.031870067474756146	3.459
FBtr0278179	1.9819176249681867	0.0	8.846
FBtr0369708	0.0	0.0	13.414
FBtr0279353	0.24295028556799297	0.0	29.539
FBtr0279352	94.89341918891594	0.0	1.065
FBtr0372538	22.169940366016455	0.029190178230436414	7.631
FBtr0278279	113.54938052599844	0.2507111974680816	3.53
FBtr0279282	0.11379542824559903	0.03251297949874258	1.338
FBtr0279281	28.154189877834575	0.5081983732461115	1.215
FBtr0337153	77.92763561098957	0.38050603325678495	2.394
FBtr0277809	3.2966894472263983	0.19535937465045325	0.731
FBtr0277685	0.22380891388043359	0.2848477085750973	1.074
FBtr0302014	6.631988770861755	0.0	1.241
FBtr0280085	0.0	0.0	3.961
FBtr0277563	8.384580160779139	0.10256367169148796	0.836
FBtr0277564	3.004017050743681	0.11293297183246921	17.287
FBtr0280092	5.018546556214531	0.0	0.431
FBtr0279465	10.835278576910532	0.4992812278770415	7.49
FBtr0377990	22.27578139547609	0.0	6.698
FBtr0277336	0.0	0.0	0.968
FBtr0285397	12.977905805094721	0.0	0.995
FBtr0285399	0.48717744053456774	13.012765845857535	2.385
FBtr0373619	0.2207066352854804	0.0778964595125225	7.746
FBtr0285406	9.105554317492336	0.0	1.408
FBtr0283320	4.864750628280115	0.37085542906171276	5.616
FBtr0284557	5.302699176573862	1.4476211401922707	47.874
FBtr0279236	20.016458507532327	0.10918068276835814	0.581
FBtr0337180	32.638184120824974	0.0	1.426
FBtr0373683	0.012404622194682436	0.0	4.832
FBtr0275559	0.2311886042226163	0.3236640459116628	2.887
FBtr0377708	1.8424357767421813	0.6413542260811391	9.568
FBtr0275567	2.499605651403329	0.0	0.493
FBtr0275573	5.965197456999184	0.0	0.132
FBtr0275578	0.12829570872567078	0.02138261812094513	10.149
FBtr0278790	40.79275330075357	0.04128821184286798	1.267
FBtr0276295	11.385130064181258	0.0	1.752
FBtr0285091	114.82785311154639	0.5354171335759033	15.192
FBtr0378208	0.157514888461622	0.472544665384866	2.773
FBtr0288680	0.22181984702255178	0.0	0.792
FBtr0274628	0.08022758318978612	0.0	4.973
FBtr0376398	5.093395906456816	0.0	2.509
FBtr0287857	54.618456581458474	0.0	17.965
FBtr0285667	0.0	0.11727654767217957	2.06
FBtr0285807	0.0	0.0	0.625
FBtr0287063	8.386751434371833	0.0	3.257
FBtr0287034	0.0	0.0	0.255
FBtr0287073	1.7430510007672562	0.0	3.301
FBtr0275177	45.672582363519055	0.03156909097184659	36.713
FBtr0377086	217.08131615253552	0.028552999395289273	3.045
FBtr0282131	5.615818898643302	0.050366088777069974	24.434
FBtr0368250	2.546781467951083	0.09520678384863861	1.179
FBtr0288530	11.718726617137108	0.04852474789704806	1.083
FBtr0278995	7.870449127342713	0.12321642469421078	11.671
FBtr0287776	0.13272945748310205	0.0	0.238
FBtr0375856	0.0	0.0	2.482
FBtr0373384	0.7719598845203411	0.25310160148207905	0.863
FBtr0288506	38.543436089591175	0.0	12.023
FBtr0285873	12.794674798161596	0.5042236373659743	1.505
FBtr0287765	153.79846844320076	0.21305942590587873	3.846
FBtr0376344	0.0	0.0	86.268
FBtr0367440	14.121485348639593	0.0	5.202
FBtr0288315	9.723716056496869	0.37398907909603346	0.651
FBtr0371339	0.0	0.0	3.609
FBtr0287982	1.5349665151107041	0.0	1.549
FBtr0287984	0.386981663638068	0.29767820279851387	3.081
FBtr0287985	0.0	0.0	1.144
FBtr0287986	0.0	0.0	1.135
FBtr0302737	0.0	0.04540041805257011	0.308
FBtr0366904	0.0	0.0	4.031
FBtr0287999	0.0	0.0	0.845
FBtr0288312	0.0	0.2252646366601732	0.194
FBtr0288311	0.48288732586264754	0.21949423902847615	2.394
FBtr0378225	2.662943482155077	0.0	0.431
FBtr0288304	1.1836856536197955	0.07398035335123722	0.519
FBtr0285875	34.97666999971374	0.0	1.505
FBtr0288293	0.19041356769727721	0.0	0.211
FBtr0288292	0.0	0.0	1.039
FBtr0288001	61.59553674440975	0.0	0.801
FBtr0276476	3.7324981645529007	0.6619902405056088	3.16
FBtr0287219	0.7355477126100958	0.2812388312920955	1.188
FBtr0287218	0.0	0.5425225912424062	1.188
FBtr0372305	7.016009721533254	0.04988198565541418	26.23
FBtr0280636	0.13105909644991687	2.5993387462566844	0.898
FBtr0288867	0.27670466610189615	0.21381724198782884	10.791
FBtr0288866	3.441742057114831	0.07973147622659842	1.655
FBtr0374269	0.8927401690258102	0.49100709296419554	0.827
FBtr0367863	0.29469753294027884	0.07858600878407435	19.892
FBtr0279908	7.766886990405794	0.0480425999406544	3.389
FBtr0288692	102.3626915572247	0.07018353894907418	5.096
FBtr0280683	0.3236640459116628	0.0	5.686
FBtr0375727	0.37800528484233964	0.0	1.558
FBtr0280839	0.14146713336756958	0.0	0.775
FBtr0287209	13.82591606774324	0.08456217778436234	10.474
FBtr0287371	69.60359208113039	0.0	2.262
FBtr0287376	0.8845920351706893	0.03455437637385505	3.213
FBtr0369592	0.16416820529437842	0.0	0.66
FBtr0370039	6.143035201362704	0.011574253794371556	22.762
FBtr0288695	4.979516373164912	0.045936497907425385	5.633
FBtr0280693	29.299532480225064	0.0	0.511
FBtr0281800	0.12370618296122449	0.0	0.748
FBtr0372899	0.1784357192619704	0.03244285804763098	19.936
FBtr0369730	0.3394501796057604	0.13200840318001794	9.312
FBtr0281815	6.352330633795383	0.0	1.003
FBtr0281889	6.406906995578695	0.3432271604774301	6.962
FBtr0281884	9.714521356439048	0.3289778148594897	0.783
FBtr0281878	11.74375969569487	0.0	4.753
FBtr0281874	0.7688476722354505	0.02228543977494059	9.268
FBtr0281869	6.556486745242255	0.0	3.758
FBtr0281842	38.32601668969189	0.8592689006246171	18.959
FBtr0281850	0.8961083309025953	0.035844333236103816	20.922
FBtr0373989	92.55126537511676	0.06955255413961679	8.582
FBtr0281860	0.22049518995564188	0.11024759497782094	21.433
FBtr0281261	107.71850903689695	0.0	7.138
FBtr0380935	6.44939749707262	0.044417338134108954	1.892
FBtr0274838	9.057665642097302	0.0	0.317
FBtr0378918	48.51953818485053	0.3691453214253963	2.13
FBtr0282221	0.3031632522166822	0.0	1.276
FBtr0277865	16.659248573840628	0.0	0.511
FBtr0285876	2.00642051618042	0.09867641882854525	2.799
FBtr0280215	22.47899805500954	0.8500971711781025	15.104
FBtr0278643	1.4557424369114418	0.08318528210922525	61.552
FBtr0278168	0.43061083534594174	0.0	1.285
FBtr0279414	0.0	0.0	12.692
FBtr0279406	0.0	0.0	8.265
FBtr0379132	11.190363060274349	0.0	2.244
FBtr0378456	0.016470078665786387	0.016470078665786387	6.531
FBtr0279394	53.635937001758805	0.014706865095080561	22.172
FBtr0278553	4.6803965396894585	0.0	2.209
FBtr0380905	112.12826585409722	0.0	2.104
FBtr0375805	0.1270317115953686	0.03175792789884215	9.427
FBtr0278545	156.12489825996715	0.07841531806125925	1.065
FBtr0378689	0.0	0.0	1.003
FBtr0275588	62.324200199348255	0.022530212453447176	5.616
FBtr0278542	0.0	0.0	0.66
FBtr0278537	120.2067550308424	0.182388053585325	3.547
FBtr0371941	2.5893123672933025	2.851326118745601	5.061
FBtr0288336	4.881894216033259	0.0	2.957
FBtr0380590	1.3961351487758507	0.0	1.382
FBtr0365665	64.29107142029329	0.0	0.599
FBtr0280188	14.032233460634155	1.2235490291676285	4.498
FBtr0276951	12.026781648713355	0.0	0.537
FBtr0280179	10.201712090145836	0.0	1.452
FBtr0280176	0.5169876134042483	0.0	1.699
FBtr0368794	0.7343316138858011	0.0	6.161
FBtr0374318	0.13806648112315686	0.06903324056157843	7.473
FBtr0277501	0.007617828417328611	0.5332479892130028	6.452
FBtr0280174	14.96363854590582	0.0	2.641
FBtr0279173	0.018029570732822492	0.44172448295415107	2.429
FBtr0275587	8.522512086976553	0.07508821222005774	2.174
FBtr0279920	9.444150696538438	0.2951297092668262	2.016
FBtr0277691	72.44550762037687	0.0	0.334
FBtr0369878	0.0	0.0	3.679
FBtr0277699	0.09932798725808077	0.0	1.153
FBtr0277702	0.0	0.0	0.299
FBtr0279966	0.05218503843402517	0.0	22.788
FBtr0277876	22.132089471538773	0.09680927426985331	5.563
FBtr0277888	0.0	0.0	0.599
FBtr0373139	0.0	0.0	4.269
FBtr0377780	3.2431857750764306	0.040149480021578914	12.367
FBtr0279715	70.4056519281865	0.07434598936450527	2.843
FBtr0380691	5.627728997283528	0.8140740058963593	5.316
FBtr0279713	0.09159949027927207	0.0	5.088
FBtr0279711	6.2440489213514985	0.0	2.192
FBtr0279710	0.09061850510894519	0.0	10.606
FBtr0279709	0.0	0.0	1.091
FBtr0367144	0.8801827825160421	0.3580404539048307	2.28
FBtr0277339	0.0	0.18419598181328448	0.211
FBtr0277338	0.06646246766458717	0.0	0.282
FBtr0277337	1.7643662464989445	0.0	2.139
FBtr0276156	0.0	0.0	0.334
FBtr0288941	46.007132730181745	0.5535182281762842	10.782
FBtr0289488	249.3347800612009	0.033255722582354236	2.227
FBtr0371779	90.92799997200535	0.0	0.783
FBtr0367810	500.15767969671003	6.092951653601154	65.663
FBtr0373337	0.6068169110692422	0.0	5.889
FBtr0277159	0.03667453518427851	0.0	2.781
FBtr0288655	0.22814409831250837	0.5508845300716666	10.906
FBtr0288657	0.02340057845177843	0.0	5.686
FBtr0373277	1.2597645041619951	0.02031878232519347	0.924
FBtr0276287	27.15398595079592	0.08123855183484194	3.169
FBtr0369951	0.04876946924811387	0.0	11.381
FBtr0371049	787.6279665073279	1.4082036780863223	6.637
FBtr0285869	0.0	0.0	2.799
FBtr0281660	0.05926200334110926	0.0	1.664
FBtr0281661	0.0	0.0	1.32
FBtr0366815	0.0327608098324898	0.4340807302804898	7.851
FBtr0282021	117.65841327269612	0.090436904898306	1.567
FBtr0282019	0.20533475222360584	0.0	1.769
FBtr0282018	9.288426759935945	0.0	2.429
FBtr0374633	161.4787534627603	0.0	3.714
FBtr0282016	15.983981204313785	0.3564181057565681	9.488
FBtr0379799	0.016192327070059097	1.6111365434708802	46.58
FBtr0282014	0.11979374623048271	0.18824731550504423	2.517
FBtr0282013	0.7327057874343936	0.0	3.274
FBtr0370202	0.0	0.09837169600927456	3.371
FBtr0287864	0.06139866060442816	0.0	0.88
FBtr0276924	17.834141534858375	0.0	1.267
FBtr0275804	0.0	0.0	5.14
FBtr0278778	38.978815227976746	0.05081983732461115	2.042
FBtr0278756	0.0832620212993629	0.0	2.104
FBtr0308143	0.17879562418484427	0.0	11.918
FBtr0380720	0.2713884096303977	0.0	15.852
FBtr0288723	0.04194053489243002	0.0	18.519
FBtr0374573	0.23301901313728762	0.0	0.246
FBtr0287544	1.7375492615969723	0.0	0.959
FBtr0288712	0.0	0.07345851689243847	1.681
FBtr0288710	0.5178624734586604	0.0	0.792
FBtr0288709	0.0	0.0	1.699
FBtr0287809	0.1722443341383767	2.9626025471800794	1.796
FBtr0289828	0.6421839210696011	0.2335214258434913	0.299
FBtr0365982	36.76090690586209	0.06041233673929679	2.896
FBtr0281589	18.825936098289944	0.05810474104410476	44.916
FBtr0369035	0.0	5.355968942385105	1.884
FBtr0368144	0.514768238147392	0.0	4.251
FBtr0279989	73.04714011767803	0.055782466680166495	10.404
FBtr0380875	5.216866458593353	0.35627380692832655	18.607
FBtr0277671	172.0232037145084	0.046072501831806736	10.73
FBtr0278305	0.507056354429828	0.0	3.785
FBtr0278300	194.6491369816177	0.0	12.754
FBtr0279482	0.13547888185005913	0.0	2.368
FBtr0279483	0.15724047227963311	0.0	6.285
FBtr0279486	0.1656681921595253	0.09940091529571518	11.979
FBtr0280009	1.763323328067839	0.0	0.599
FBtr0376999	0.08012075551576511	0.1301962277131183	3.89
FBtr0277664	3.0481855639447164	0.0	0.546
FBtr0280002	589.2948171029318	0.04940122117597669	2.834
FBtr0277669	23.052278104245516	0.3403096254156912	2.825
FBtr0279995	125.66857591879074	0.0	4.586
FBtr0277813	20.496853511713102	0.174689092429373	1.866
FBtr0366434	118.84298364356135	0.058760436906581635	4.075
FBtr0279815	10.231485507803733	0.11269928962175631	73.567
FBtr0374709	61.601037172406386	0.04319848329060756	5.255
FBtr0274310	0.40715031486376474	0.0	3.327
FBtr0286650	0.0	0.0	10.439
FBtr0286656	0.0	0.0	4.419
FBtr0286632	2.6174249015667725	0.1805120621770188	0.194
FBtr0379566	6.637582884253225	0.00943508583404865	14.805
FBtr0274680	5.710725922315927	0.21249212734198797	1.708
FBtr0286763	9.275323352969346	0.0	0.986
FBtr0289623	123.73494934476776	0.0	8.159
FBtr0284154	1.2815257963885716	0.0	3.283
FBtr0368742	6.832129843353301	0.2247411132682007	15.412
FBtr0275638	12.897111810805422	0.07125476138566532	0.493
FBtr0280489	5.724572342187864	1.1282003886063674	9.488
FBtr0366959	138.22582224017944	0.0	10.606
FBtr0281789	405.33287184000017	0.27308935276402235	8.203
FBtr0281010	2.8797054419507613	0.0	0.986
FBtr0281009	34.64933014535246	0.15639828953585436	24.513
FBtr0281008	15.472462472315899	0.16117148408662393	2.834
FBtr0281007	64.24713663361452	0.8612216706918835	2.949
FBtr0281002	16.218847836206763	0.0	51.5
FBtr0281000	6.3181992901996145	0.17319625247257714	5.158
FBtr0280999	8.488144196824909	0.037066131863864225	11.39
FBtr0303978	211.62243749469525	0.23961778165090988	2.905
FBtr0280997	4.943326749331815	0.0	9.647
FBtr0366778	0.35256262143948985	0.0	2.007
FBtr0289918	0.4573785359215003	0.0	0.616
FBtr0373344	0.24207574684947467	0.0	15.298
FBtr0305753	0.0	0.0	14.453
FBtr0283437	0.07043915017313429	0.716131360093532	2.614
FBtr0302013	191.45707114181042	0.029303906197567987	2.377
FBtr0285068	35.02326423760637	0.91564089510082	0.915
FBtr0285055	38.68115618078974	0.4395585929635198	1.998
FBtr0285053	6.221219285743683	0.0	4.04
FBtr0284095	2.8043221896525385	0.345147346418774	0.326
FBtr0285051	0.257579997398714	2.9364119703453397	0.942
FBtr0284521	35.17748339926857	0.15090013065545435	5.484
FBtr0279643	0.3444886682767534	0.0	2.007
FBtr0279646	4.55497726988739	0.1687028618476811	0.915
FBtr0279650	57.04644016235273	0.9112387754128352	0.748
FBtr0279163	0.034058879656041284	0.0	0.81
FBtr0277946	0.1947971893996606	0.7467225593653656	0.546
FBtr0277945	9.670289045197435	0.0	0.739
FBtr0273841	0.07237853335084955	0.018094633337712388	1.25
FBtr0279907	46.45287471619612	0.23185035508974888	3.169
FBtr0376250	4.243380566101561	0.0	4.867
FBtr0278068	328.73741404595296	0.5625714674893539	5.853
FBtr0278074	0.1667291214689213	0.6669164858756852	2.746
FBtr0375551	0.6181919937569137	0.0	1.708
FBtr0279499	0.0	0.07045747938213069	0.977
FBtr0370742	246.1755478488623	0.12504684110169098	2.13
FBtr0370386	0.0	0.03917362460438776	1.25
FBtr0276369	0.38114877993458357	0.06352479665576394	23.924
FBtr0285119	15.682290674250085	0.1221090486315357	6.654
FBtr0375786	0.44613247306107306	0.03431788254315947	8.476
FBtr0374809	0.02119681331341226	0.0	2.535
FBtr0375436	11.355130101245777	0.0	15.254
FBtr0365872	9.930609382638162	0.0	5.184
FBtr0276321	0.41888628289840374	0.05585150438645384	0.546
FBtr0276311	0.009542824179372954	0.023857060448432388	7.094
FBtr0367997	18.86471569672665	0.23434429436927512	8.309
FBtr0276307	75.21869163030328	0.0	5.519
FBtr0276304	98.42575804048656	0.0	0.511
FBtr0276425	50.48040808555002	0.38481253564868345	1.681
FBtr0367658	0.022989310007261687	0.0	7.033
FBtr0376644	0.45019967621962	0.06302795467074679	2.579
FBtr0275898	0.1272406453315452	8.822018076320466	1.206
FBtr0276019	7.344240756855855	0.0	1.303
FBtr0280055	0.06190399937483498	0.18571199812450492	0.616
FBtr0284526	93.87187829671366	0.7287754063047341	11.68
FBtr0333984	0.0	2.7791024250290866	0.898
FBtr0277607	2.4017299464195503	0.2426237394852403	53.243
FBtr0367318	80.62135149704869	0.5743959711444523	360.149
FBtr0277597	3.244692410503801	0.0	2.79
FBtr0277594	0.0	0.0	0.933
FBtr0277593	178.55433958944823	0.025099007532955894	6.364
FBtr0367516	103.92341481537444	0.5935968267432008	41.484
FBtr0277633	6.905477407613887	0.013103372689969426	6.874
FBtr0279110	29.131629630873352	0.3576427744861684	0.968
FBtr0279111	0.9263815507618266	0.43010571999656233	0.933
FBtr0279121	0.0	0.0	0.819
FBtr0279122	0.1474771749812245	0.0	0.959
FBtr0279123	0.0	0.40182479594199394	1.364
FBtr0278435	9.984018944997786	0.015619554044114182	23.528
FBtr0278433	0.17573214775800114	0.0	0.467
FBtr0278427	5.310596096626733	0.0	32.233
FBtr0368202	0.4630889229784987	0.023154446148924934	1.408
FBtr0280233	56.01261029147464	0.8168965631787788	5.915
FBtr0378337	38.4022055352552	0.0	1.505
FBtr0374678	216.6999443388321	0.1880333981010612	4.436
FBtr0279544	53.747916158289755	0.051096032092679676	37.954
FBtr0278037	115.17124639319456	0.0	1.593
FBtr0279533	69.58286195650446	0.0	0.757
FBtr0278047	32.02550648566711	0.10256367169148796	0.643
FBtr0374822	1.0009382408421512	67.23445154913992	0.581
FBtr0368532	0.08788318509105103	0.08788318509105103	1.426
FBtr0369127	93.36295126367324	0.15534600875819174	1.91
FBtr0372815	0.0	0.0	0.555
FBtr0278151	52.43197181731326	0.0	2.156
FBtr0279447	48.24187151280804	0.02289599976877458	8.934
FBtr0277350	0.055101362080897075	0.027550681040448537	50.91
FBtr0280307	0.0	0.15381055059391513	2.368
FBtr0277359	0.21421526365943683	0.0	0.475
FBtr0372759	0.1299139841425514	0.0	6.381
FBtr0279830	4.275431801793432	0.02776254416748982	5.809
FBtr0277370	153.1958564101283	0.07146162398140095	38.861
FBtr0277371	189.18808206686495	0.09534087791039726	1.637
FBtr0374434	248.0835297973788	0.5625932481029081	4.155
FBtr0334197	0.7594617319227983	0.0	1.32
FBtr0277469	0.0	3.115613423081049	5.466
FBtr0284454	11.583303693109883	0.0	0.458
FBtr0367872	0.43226068528979594	0.0	0.29
FBtr0379729	0.0	0.09520678384863861	2.218
FBtr0373641	0.8070290654177563	0.013122423827930996	8.679
FBtr0376610	2.323892150500424	0.0	13.608
FBtr0285550	35.200762881643676	0.0	10.791
FBtr0279831	13.589930465991067	0.0	0.819
FBtr0285510	183.11560153534117	0.0	3.442
FBtr0283575	14.775309111776561	0.0	0.88
FBtr0283574	32.397767102293784	0.09833759330166435	5.176
FBtr0379048	22.090924655665244	2.190580517531051	52.856
FBtr0285579	5.932559346828989	0.03380375696198854	150.012
FBtr0283562	1.7064396543311522	0.05850650243421093	3.934
FBtr0283553	7.57746529660993	0.0	6.073
FBtr0285527	2.6021822880287604	0.17641913817144136	2.421
FBtr0285529	64.7335330605454	0.05887542797684893	1.118
FBtr0283302	0.13156855843806034	0.0	1.373
FBtr0283307	0.0	0.0	0.924
FBtr0283308	4.146298392909373	0.03702052136526226	1.664
FBtr0371544	72.43322145907686	0.43316594326946045	6.927
FBtr0283312	0.3333556088218261	0.0	3.609
FBtr0278276	23.68561049764245	0.0	2.764
FBtr0369854	8.069034914870299	0.014287799760726513	6.751
FBtr0285792	0.0	0.0	0.607
FBtr0285791	103.26110465899006	0.0	0.704
FBtr0286564	7.0580798921420405	0.012137712626211593	4.639
FBtr0286563	8.652723319396292	0.0	0.827
FBtr0286055	42.37433189654354	0.032396278208366616	2.544
FBtr0284435	0.025431397883490955	0.0	11.944
FBtr0284436	56.908185835677024	0.0	0.59
FBtr0336393	9.029109559165178	0.0	16.222
FBtr0284730	123.12855704928968	0.17383673168048805	2.2
FBtr0368385	9.07103399698274	0.0	0.854
FBtr0378229	0.5618527831705018	0.0	8.82
FBtr0284727	0.0	0.0	1.127
FBtr0378874	0.05025391485997183	0.0	11.997
FBtr0368558	0.1014568694789899	0.2029137389579798	65.398
FBtr0283809	0.017957825524972024	0.08978912762486013	3.547
FBtr0286934	0.020531399246703688	0.2977052890772034	0.766
FBtr0367262	3.7649173043511928	3.1275159548560696	15.87
FBtr0379260	78.0325740737865	0.0	3.107
FBtr0285771	59.385273552483845	0.07987259388363664	0.722
FBtr0277133	0.0	0.0	1.936
FBtr0278928	3.1879097954323963	0.24863920410057688	3.855
FBtr0373918	0.0	0.035119078244556186	2.72
FBtr0373959	0.6003727123404172	0.04377717694148876	3.714
FBtr0379177	0.03748174048526138	0.0	5.088
FBtr0374681	0.0	0.1407318572066155	0.915
FBtr0281927	3.667955038458298	0.0	14.224
FBtr0281941	7.177618959771692	0.08087457982841342	1.232
FBtr0281939	0.030895492157180307	0.0	1.355
FBtr0281751	0.5055614948943628	0.23947649758154024	0.757
FBtr0280462	195.00711098424236	0.7123945752797939	1.382
FBtr0277023	41.9601622363452	0.2593564111738776	3.292
FBtr0380608	9.02376714402001	0.0	1.408
FBtr0377137	2.0351850147408985	0.012640900712676387	13.555
FBtr0275657	198.83202084461203	0.03359405623641789	1.734
FBtr0374947	0.0	0.0	0.643
FBtr0374403	2.8496136105661742	0.0	2.192
FBtr0288386	0.12263047702243125	0.061315238511215626	0.449
FBtr0377142	0.6918209930133385	0.0	0.29
FBtr0366699	0.040364951291819946	0.0	6.144
FBtr0278275	121.49805173786918	0.5460454652115128	15.421
FBtr0372298	0.0	0.14776122192841484	13.652
FBtr0369847	0.13609172359546048	0.0	0.396
FBtr0373379	0.12078057688243349	0.0	1.408
FBtr0283015	2.9121773151278996	0.05008658772947247	13.555
FBtr0287915	0.0	0.02628306088774298	0.722
FBtr0275817	0.0	0.0	2.535
FBtr0276895	0.0	0.0	2.614
FBtr0379581	0.0	0.0	1.919
FBtr0276876	127.09745850714756	0.04372869723280494	0.88
FBtr0377547	2.637351557781119	0.0	0.519
FBtr0372400	0.0	1.9417445775910525	1.769
FBtr0280848	0.9557498688009743	0.020777171060890744	33.025
FBtr0277990	0.11857071871848318	0.0	4.92
FBtr0277994	0.0950063485142204	0.08550571366279837	1.98
FBtr0279933	34.62068108856993	0.05633959493664756	0.44
FBtr0279588	223.0516226002531	0.0	1.232
FBtr0278737	0.17651114293711093	0.0	0.282
FBtr0378199	18.40125581416675	0.0	0.352
FBtr0368608	5.203901731460731	0.0	5.035
FBtr0273908	0.0	0.0	3.582
FBtr0369972	4.680089873300906	0.0	0.704
FBtr0374522	3.829043743148884	0.05470062490212691	4.339
FBtr0287217	2.1085298524924827	0.5750535961343136	1.276
FBtr0287321	1.8318439929616281	0.11637597131756225	7.526
FBtr0287269	3.689121365835328	0.2951297092668262	9.031
FBtr0287260	2.4380849956376562	0.18754499966443508	2.421
FBtr0280525	64.77797008963589	0.14331409311866347	1.989
FBtr0286793	3.830530173173398	0.0	3.107
FBtr0286794	224.10762754471216	0.47558798582938205	2.359
FBtr0284530	0.0	0.0	174.287
FBtr0367848	0.34125843575510206	0.05460134972081633	1.98
FBtr0374022	0.6483500812325825	0.028498904669564066	3.662
FBtr0375486	20.252903799977492	0.07208948170008739	7.297
FBtr0369246	0.6512406310092511	0.06660415544412795	4.771
FBtr0280478	0.0	0.0	2.553
FBtr0379734	0.21413056011508752	0.0	3.089
FBtr0366650	1.2599582140377548	0.25352817721491405	11.381
FBtr0277997	121.97908502620457	3.336076417922054	92.729
FBtr0372699	6.283362072849865	0.0	10.413
FBtr0277094	0.28508573226365863	0.04223492329831979	1.153
FBtr0277093	0.0	0.0	12.111
FBtr0277091	0.11244522145578414	0.07496348097052276	1.892
FBtr0277090	8.110419576834586	0.9782996376726544	1.928
FBtr0373066	1.1473224290912212	0.02365613255858188	7.2
FBtr0277996	6.498604693577755	0.042613801269362324	1.065
FBtr0277083	0.0	0.0	1.655
FBtr0276505	0.17801978518443667	0.106811871110662	14.4
FBtr0378731	17.258185464142915	0.0	0.854
FBtr0283895	1.4950868270982376	0.07868878037359145	0.669
FBtr0285218	25.51630785446177	0.0	1.672
FBtr0372797	1.1939615522250107	0.01865564925351579	3.195
FBtr0368678	24.875815511693318	0.0	2.306
FBtr0284127	0.12055569602205173	0.12055569602205173	1.294
FBtr0285024	0.02692602359442405	0.0	10.58
FBtr0367955	0.04921266689667906	1.2303166724169765	1.558
FBtr0367647	0.025145625303262278	0.0335275004043497	9.295
FBtr0284259	183.38767914033153	0.3259032558421112	27.392
FBtr0368795	0.028498904669564066	0.0	9.154
FBtr0285505	3.3595994951574655	0.0	1.672
FBtr0278278	0.33510902631872297	0.11170300877290767	0.405
FBtr0376534	31.51390912330124	0.0	6.619
FBtr0283622	91.34560126187814	0.10895701733687482	3.926
FBtr0375402	0.0	0.0	4.85
FBtr0285508	0.0	0.02856203515459158	0.713
FBtr0288865	4.400781657684412	0.21337123188772905	0.775
FBtr0306356	0.0	0.0	0.502
FBtr0277957	7.316275158829997	0.46138672172801787	12.323
FBtr0367854	12.098422400895634	0.0	1.47
FBtr0280267	1.3107722357252403	0.0	0.422
FBtr0279640	134.16970030832118	0.031137085242126057	6.012
FBtr0279614	51.15931744431476	0.0	1.496
FBtr0367048	99.9032131108987	0.2426237394852403	2.06
FBtr0277768	0.07398035335123722	0.0	0.158
FBtr0279877	0.5806913764885715	0.0	0.326
FBtr0288071	4.0134061322833885	0.15962410753399844	5.66
FBtr0288031	11.41318997776209	0.46852175606576724	2.79
FBtr0302015	2.0589131859110616	0.0	0.924
FBtr0288040	7.954218567152807	1.3798134249142624	0.871
FBtr0380661	0.04279565248388307	0.053494565604853835	30.332
FBtr0379055	66.34958438617397	0.0	1.382
FBtr0376350	86.53809798969297	0.0	6.091
FBtr0276772	0.6095490251238195	0.534692127301596	83.064
FBtr0366833	16.864022781047446	0.4889609200506456	65.002
FBtr0370955	1.0959276718881878	0.0	6.927
FBtr0276774	2.4970594006043094	0.07237853335084955	2.2
FBtr0278570	72.99249233371904	0.2368924700485811	3.591
FBtr0279435	8.546482140375353	0.1294921536420508	0.942
FBtr0279401	12.223877168747755	0.23546832067102041	22.278
FBtr0373712	9.702204190561124	0.0	2.561
FBtr0376629	9.973384355010303	0.015486621669270659	9.392
FBtr0288474	8.21884528906538	0.0	1.127
FBtr0288472	19.65718541856504	0.13383160007192973	36.88
[truncated: 12,581 more rows]
