# Supplementary material for: Recurrent gene co-amplification on Drosophila X and Y chromosomes
Source: PLoS Genet. 2019 Jul 22;15(7):e1008251. doi: 10.1371/journal.pgen.1008251 (PMC6690552; doi:10.1371/journal.pgen.1008251)
Supplement: S6 Data — (FASTA) [file pgen.1008251.s024.fasta]

>Dper_GL10295 1396 bp
tgtctattttcaaggcgcgtgtaaagagttcgatgatgcccaggatgtggttgacctaaa
ggagctgcgcagactgacgtttaat-----------------------------------
--------------------------ggtgtgcccgatgtacaaagcttccgtgcactca
gctggaaactgctgttgggctacttgggaccaaggcgcagcagttggacgaccatggccc
agaagcgagccctgtacaagcagttcattgaggaattggtgctccccccgggacacagca
atggagctggggggacggggacgtcgctgtggcgttggcctacaagatcatccgcttagc
gaggggcctgaaagcgcctggaacacattcttcaatgacaacgaattctgctgcagatcg
acaaagatgtgaggcgcctgtgtcccgacatctcattctttcaacagcccacagagtatc
cctgtgacattgtggtgcacagtaaaggcgagcacgggcggcggcttcacgaacgggtag
tgcccacggtctcagctcggcgaacgtcgagcgcaggcatgacca---------------
------------------------------------------------------------
--------------------------------------------------agatcaattt
aatcacaaagcgttcggtggagacctatgccgccatggaggacggccaggaggcccactg
ggaggttgtgcagcgcatcctattcatctacgccaagctgaatcctggccagggttacgt
acagggcatgaatgagattgtcggaatctactatgtgatggcctcggatccggatctctc
gtaccgcgcccacgcggaggcagactgtttcttctgcttcacggctcagatacgcgactt
cttcatcaagactctggacgatgcggagggtggcataaagttcatgatgggcctgctatc
taacatgctgaagactaaagatatagacatctacgagcatctgaagagccaagagctgca
tccgcagtactacagcttcaggtggctcaccctcctgctctcgcaggagtttccactgga
tgtgctgcgaa-tttgggattcggtattctcggacgagcagcgctttaattttctcatca
aaatctgctgttccatgatatt--------------------------------------
-------------------------aatccaaagggaagcaattttggagaacgactttg
cctcgaatgtgaagctgctgcaaaactatccacccattgacataaacgttgtgattactc
atgcagtctccctgac
>dper_GAPsec_dup 1396 bp
------------------gtgtaaagagttcgatgatgcccaggatgtggttgacctaaa
ggagctgcgcagactgacgtttaatggtgggatagcacacttctgataggcgtagcaatt
catggacatga-aaatccaatctacaggtgtgcccaatgtacaaagcttccgtgcactca
gctggaaactgctgttgggctacttgggaccaaggcgcagcagttggacgaccatggccc
agaagcgagccctgtacaagcagttcatcgaggaattggtactccccccgggacacagca
atggagctggggggacggggacgtcgctgtggcgttggcct-------------------
---------gaaagcgcctggaacacatttatta--------------------------
------------------------------------------------------------
------------------------------------------------------------
------------------------------------------------------------
------------------------------------------------------------
------------------------------------------------------------
------------------------------------------------------------
------------------------------------------------------------
------------------------------------------------------------
------------------------------------------------------------
------------------------------------------------------------
------------------------------------------------------------
--cacagtactacagcttcaggtggctcaccctcctgctctcgcaggagtttccactgga
tgtgctgcgaa-tttgggattcggtattctcggacgagcagcgctttaattttctcatca
aaatttgctgttccattatattgtaagcatgcgctgactttcaactgattcatttacata
ttctgatgtatttactgatttataaaattttaagggaagcaattttggagaacgac--tg
cctcgaatgtgaagctggtgcaaaactatccacctattgacataaaggttg---------
----------------
>Dpse_GAPsec_dup 1396 bp
------------------gagtaaagagttcgatgatgcccaggatgtggttgacctaaa
ggagctgcgcagactgacgtttaatggtgggatatcacacttctgataggcgtagcagtt
catggacatga-aaatccaatccacaggtgtgcccgacgtacaaagcttccgtgcactca
gctggaaactgctgttgggctacttgggaccaaggcgcagcagttggacgacaatggcga
agaagcgagccctgtacaagcagttcattgaggaattggtacttcccccgggacacagca
atggagctgggg---------------cgtagcgagggcca-------------------
---------gaaagcgcctggaacaca-ttatta--------------------------
------------------------------------------------------------
------------------------------------------------------------
------------------------------------------------------------
------------------------------------------------------------
------------------------------------------------------------
------------------------------------------------------------
------------------------------------------------------------
------------------------------------------------------------
------------------------------------------------------------
------------------------------------------------------------
------------------------------------------------------------
--cacagtactacagcttcaggtggctaaccctcctgctctcgcgggagttcccactgga
tgtgctgcgaattttgggattcgatattctcggacgagcagcgctttaattttctcataa
aaatctgctgttacatgatattgtaagcatgcgctgactttcaactgattcatttacatt
tactgatgtatttactgatttataaaatccaaagggaagaaattttggagaacgactttg
cctcgaatgtgaagctgctgcaaaactatccacctattgacataaaggttg---------
----------------
>Dmel_GAPsec 1396 bp
tgtctattttcaaggcgcgagtcaagaatttgaggatgcacaggatttaattgacctgaa
acaactcaggaaactggcatttaat-----------------------------------
--------------------------ggtgtgcccgatgtgcagagttttcgagcactca
gttggaagctactccttggctatttggggcctaggcgcagtagttggaccacaatggccc
aaaagcgagccctgtataaacagttcatcgaggagctagtcctgccccccggacactgca
atagagctagggagatgggga---caaagtggcgttggcctgcaagatcatccgctgagc
gagggacccgaaagcgcgtggaacacgttcttcaatgataacgagttctactgcaaatcg
acaaggatgtccgccgcttgtgcccggacatatcctttttccagcagcccaccgattatc
cctgcgagattgtggtccacagcaaaggagagcatggacgaaggctccacgaacgggtgg
ttcccgccgtctaagttcggcgaatgtggaacgcaggcatgacaa---------------
------------------------------------------------------------
--------------------------------------------------agataaattt
gattacaaaacgctccgttgaaaactatgccgccatggaggagggccaagaggctcactg
ggaagttgtgcaacgcattttgttcatctatgccaaactaaatcccggccagggatatgt
ccagggcatgaacgaaatcgtgggaatttactatgttatggcctccgatcctgacctcac
atatcgcgcccacgctgaggctgattgtttcttttgttttaccgcccagataagagactt
ttttattaaaacactagacgacgcagaaggcggcatcaagttcatgatggccaggctatc
gaatatgctgaaatcaaaggacctaagcatttacgagctactcaggagccaagagctgca
tccgcagtattacagcttcaggtggctcacactgctcctgtcgcaggagtttccactgga
tgtactgcgca-tttgggattccgtgtttgcggacgaacagcgatttgattttctgataa
aaatatgctgttcaatgatatt--------------------------------------
-------------------------aatccaaagggaagcaattttggaaaacgactttg
cctcgaatgtgaaactcttgcaaaactatccgccaattgacattaatgttgtgattgctc
atgccggatcattggc
>Dpse_GA28668 1396 bp
tgtctattttcaaggcgcgtgtaaagagtttgatgatgcccaggatgtggttgacctaaa
ggagctgcgcagacttacgtttaat-----------------------------------
--------------------------ggtgtgcccgatgtacaaagcttccgtgcactca
gctggaaactgctgttgggctacttgggaccaagacgcagcagttggacgaccatggccc
agaagcgagccctgtacaagcagttcattgaggaattggtactccccccgggacacagca
atggagctggggggacggggacgtcgctgtggcgttggcctacaagatcatccgcttagc
gaggggccagaaagcgcctggaacacattcttcaatgacaacgaattctgctgcagatcg
acaaagatgtgaggcgcctgtgtcccgacatctcgttctttcaacagcccacagagtatc
cctgtgacattgtggtgcacagtaaaggcgagcacgggcggcggcttcacgaacgggtag
tgcccacggtctcagctcggcgaacgtcgagcgcaggcatgacca---------------
------------------------------------------------------------
--------------------------------------------------agatcaattt
aatcacaaagcgttcggtggagacctatgccgccatggaggacggccaggaggcccactg
ggaggttgtgcagcgcatcctattcatctacgccaagctgaatcctggccagggttacgt
acagggcatgaatgagattgtcggaatctactatgtgatggcctcggatccggatctctc
gtaccgcgcccacgcggaggcagactgtttcttctgcttcacggctcagatacgcgactt
cttcatcaagactctggacgatgcggagggtggcataaagttcatgatgggcctgctatc
taacatgctgaagactaaagatatagacatatacgagcatctgaagagccaggagctgca
tccgcagtactacagcttcaggtggctcaccctcctgctctcgcaggagtttccactgga
tgtgctgcgaa-tttgggattcggtattctcggacgagcagcgctttaattttctcatca
aaatctgctgttccatgatatt--------------------------------------
-------------------------aatccaaagggaagcaattttggagaacgactttg
cctcgaatgtgaagctgctgcaaaactatccacccattgacataaacgttgtgattactc
atgcagtctccctggc
>dmir_GAPsec_Y1 1396 bp
------------------------------------------------------------
------------------------------------------------------------
------------------------------------------------------------
------------------------------------------------------------
------------------------------------------------------------
------------------------------------------------------------
-----------------------------------------------------cagatcg
acaaagatgtgaggcgcctgtgccccgatatctcgttctttcaacagcccacagagtatc
cctgtgacattgtgatgcacagtaaaggcgagcacgggcggcggcttcacgaacgggtag
tgcccacggtctcagctcggcgaacgtcgagcgcaggcatgaccaaggtgaatttcggtc
ggaaattgtgctagaaaataagctcaaatgttccattatgcataccattgtggacattta
gcagctaagtgaccctctcaagcgacatttaatgagccttgctcccaatcagatcaattt
aatcacaaagcgtggggtggagacctatgccgccatggaggacggccaggaggcccactg
ggaggttgtgcagcgcatcctattcatctacgccaagctgaatccgggccaggggtacgt
acagggcatgaatgagattgtcggaaactactatgtgatggcctcggatccggatctctc
gtaccgtgcccacgcggaggcagactgtttcttctgcttcacggctcagatacgcgactt
cttcatcaagactttggacgatgcggagggtggcataaagttcatgatgagcctgctatc
caacatgctgaagactaaagttatagacatctacgagcatctgaagagccaagagctgca
tccgcaatactatagcttcaggtggctcaccctcctgctctcgcaggagtttccactgga
tgtgctgcgaa-tttgggattcggtattctcggacgagcagcgctttgattttctcatca
aaatctgctgttccatgatattgtaagcgtgcgctgactttcaactgattcatttacatt
tactgttgtatttactgatttatagaatccaaagggaagcaattttggagaacgactttg
cctcgaatgtgaagctgctgcaaatctatccacccattgacataaacgttgtgattactc
atgcagtctccctggc
>dmir_GAPsec_Y2 1396 bp
------------------------------------------------------------
------------------------------------------------------------
------------------------------------------------------------
------------------------------------------------------------
------------------------------------------------------------
------------------------------------------------------------
-----------------------------------------------------cagatcg
acaaagatgtgaggcgcctgtgccccgatatctcgttctttcaacagcccacagagtatc
cctgtgacattgtggtgcacagtaaaggcgagcacgggcggcggcttcacgaacgggtag
tgcccacggtctcagctcggcgaacgtctagcgcaggcatgaccaaggtgagtttcggtc
ggaaattgtgctagaaaataagctcaaatgttccattatgcataccattgtggacattta
gcacataagtgacccactcaagcgacatttaatgagccttgctcccaatcagatcaattt
aatcacaaagcgttcggtggagacctatgccgccatggaggacggccaggaggcccactg
ggaggttgtgcagcgcatcctattcatctacgccaagctgaatccgggccaggggtacgt
acagggcatgaatgagattgtcggaatctactatgtgatggcctcggatccggatctctc
gtaccgtgcccacgcggaggcagactgtttcttctgcttcacggctcagatacgcgactt
cttcatcaagactttggacgatgcggagggtggcattaagttcatgatgggcctgctatc
caacatgctgaagacttaagatatagacatctacgagcatctgaagagcaaagagct---
------gtactatagcttcaggtggctcaccctcctgctctcgcaggagtttccactgga
tgtgctgcgaa-tttgggattcggtattctcggacgagcagcgctttgattttctcatca
aaatctgctgttcca------tgtaagcatgcgctgactttcaactgattcatttacatt
tactgttgtatttactgatttatagaatccaaagggaagcaattttggagaacgactttg
cctcgaatgtgaagctgctgcaaaactatccacccattgacataaacgttgtgattactc
atgcagtctccctggc
>dmir_GAPsec_Y3 1396 bp
------------------------------------------------------------
------------------------------------------------------------
------------------------------------------------------------
------------------------------------------------------------
------------------------------------------------------------
------------------------------------------------------------
-----------------------------------------------------cagatcg
acaaagatgtgaggcgcctgtgccccgatatctcgttctttcaacagcccacagagtatc
cctgtgacattgtggtgcacagtaaaggcgagcacgggtggcggcttcacgaacgggtag
tgcccacggtctcagctcggcgaacgtcgagcgcaggcatgaccaaggtgagtttcggtc
ggaaattgtgctagaaaataagctcaaatgttccattatgcataccattgtggacattta
gcagctaagtgacccactcaagcgacatttaatgagccttgctcccaatcagatcaattt
aatcacaaagcgttcggtggagacctatgccgccatggaggacggccaggaggcccactg
ggaggttgtgcagcgcatcctattcatctacgccaagctgaatccgggccaggggtacgt
acagggcatgaatgagattgtcggaatctactatgtgatggcctcggatccggatctctc
gtaccgtgcccacgcggaggcagactgtttcttctgcttcacggctcagatacgcgactt
cttcatcaagactttggacgatgcggagggtggcataaagttcatgatgggcctgctatc
caacatgctgaagactaaagatatagacatctacgagcatctgaagagccaagagctgca
tccgcagtactatagcttcaggtggctcaccctcctgctctcgcaggagtttccactgga
tgtgctgcgaa-tttgggattcggtattctcggacgagcagcgctttgattttctcatca
aaatctgctggtccatgatattgtaagcgtgcgctgactttcaactgattcatttacatt
tactgttgtatttactgatttatagaatccaaagggaagcaattttggagaacgccttt-
cctcgaatgtgaagctgctgcaaaactatccacccattgacattaacgttgtgattactc
atgcagtctccctggc
>dmir_GAPsec_Y4 1396 bp
------------------------------------------------------------
------------------------------------------------------------
------------------------------------------------------------
------------------------------------------------------------
------------------------------------------------------------
------------------------------------------------------------
-----------------------------------------------------cagatcg
acaaagatgtgaggcgcctgtgccccgacatctcgttttttcaacagcccacagagtatc
cctgtgacattgtggtgcacagtaaaggcgagcacgggcggcggcttcacgaacgggtag
tgcccacggtctcagatcggcgaacgtcgagcgcaggcatgaccaaggtgagtttcggtc
ggaaattgtgctagaaaataagctcaaatgttccattatgcataccattgtggacattta
gcagctaagtgacccactcaagcgacatttaatgagccttgctcccaatcagatcaattt
aatcacaaagcgtttggtggagacctatgccgccatggaggaaggccaggaggcccactg
ggaggttgtgcagcgcatcctattcatctacgccaagctaaatccgggccaggggtacgt
acagggcatgaatgagattgtcggaatctactatgtgatggcctcggatccggatctctc
gtaccgtgcccacgcggaggcagactgtttcttctgcttcacggctcagatacgcgactt
cttcatcaagactttggacgatgcggagggtggcataaagttcatgatgggcctgctatc
caacatgctgaagactaaagatatagacatctacgagcatctgaagagccaagagctgca
tccgaagtactatagcttcaggtgtctcaccctcctgctctcgcaggagtttccactgga
tgtgcagcgaa-tttgggattcggtattctcggacgagcagcgctttgattttctcatca
aaatctgctgttccatgatattgtaagtgtgcgctgactttcaactgattcatttacatt
tactgttgtatttactgatttatagaatccaaagggaagcaattttga------------
--------ctgaagctgctgcaaaactatccacccattgacataaacgttgtgattactc
atgcagtctccctggc
>dmir_GAPsec_X1 1396 bp
tgtctattttcaaggcgcgtgttaagagttcgatgatgcccaggatgtggttgacctaaa
ggagctgcgcagactgacgtttaatggtgggatatcacacttctgataggcgtagcaatt
catggacatga-aaatccaatccacaggtgtgcccgatgtgcaaagcttccgtgcactca
gctggaaactgctgttgggctacttgggaccaaggcgcagcagttggacgaccatggccc
agaagcgagccctgtacaagcaattcattgaggaattggtact-cccccgggacacagca
atggagcgggggggacggggacgtcgctgtggcgttggcctgcaagatcatccgcttagc
gaggggccagaaagcgcctggaacacattcttcaatgacaacgaattctgctgcagatcg
acaaagatgtgaggcgcctgtgccccgacatctcgttctttcaacagcccacagagtatc
cctgtgacattgtggtgcacagtaaaggcgagcacgggcggcggcttcacgagcgggtag
tgcccacggtctcagctcggcgaacgtcgagcgcaggcatgaccaaggtgagtttcggtc
ggaaattgtgctagaaaataagctcaaatgttccattatgcataccattgtggacattta
gcagctaagtgacccactcaagcgacatttaatgagccttgctcccaatcagatcaattt
aatcacaaagcgttcggtggagacctatgccgccatggaggacggccaggaggcccactg
ggaggttgtgcagcgcatcctattcatctatgccaagctgaatccgggccaggggtacgt
acagggcatgaatgagattgtcggaatctactatgtgatggcctcggatccggatctctc
gtaccgcgcccacgcggaggcagactgtttcttctgcttcacggctcagatacgcgactt
cttcatcaagactctggacgatgcggagggtggcataaagttcatgatgggcctgctatc
caacatgctgaagactaaagatatatacatctacgagcatctgaagagccaagagctgca
tccgcagtactatagctttaggtggctcaccctcctgctctcgcaggagtttccactgga
tgtgctgcgaa-tttgggattcggtattctcggacgagcagcgctttaattttctcatca
aaatctgctgttccatgatattgtaagcatgcgctgactttcaactgattcatttacatt
tactgttgtatttactgatttatagaatccaaagggaagcaattttggagaacgactttg
cctcgaatgtgaagctgctgcaaaactatccacccattgacataaacgttgtgattactc
atgcagtctccctggc
>dmir_GAPsec_X2 1396 bp
------------------------------------------------------------
------------------------------------------------------------
------------------------------------------------------------
------------------------------------------------------------
------------------------------------------------------------
------------------------------------------------------------
------------------------------------------------------------
------------------------------------------------------------
------------------------------------------------------------
------------------------------------------------------------
------------------------------------------------------------
------------------------------------------------------------
------------------------------------------------------------
------------------------------------------------------------
------------------------------------------------------------
--------------------------------------------ctcagatacgcgactt
cttcatcaagactctggacgatgcggagggtggcataaagttcatgatgggcctgctatc
caacatgctgaagactaaagatatatacatctacgagcatctgaagagccaagagctgca
tccgcagtactatagctttaggtggctcaccctcctgctctcgcaggagtttccactgga
tgtgctgcgaa-tttgggattcggtattctcggacgagcagcgctttaattttctcatca
aaatctgctgttccatgatattgtaagcatgcgctgactttcaactgattcatttacatt
tactgttgtatttactgatttatagaatccaaagggaagcaattttggagaacgactttg
cctcgaatgtgaagctgctgcaaaactatccacccattgacataaacgttgtgattactc
atgcagtctccctggc
>dmir_GAPsec_X3 1396 bp
------------------------------------------------------------
------------------------------------------------------------
------------------------------------------------------------
------------------------------------------------------------
------------------------------------------------------------
------------------------------------------------------------
------------------------------------------------------------
------------------------------------------------------------
------------------------------------------------------------
------------------------------------------------------------
------------------------------------------------------------
------------------------------------------------------------
------------------------------------------------------------
------------------------------------------------------------
------------------------------------------------------------
--------------------------------------------ctcagatacgcgactt
cttcatcaagactctggacgatgcgga---------------------gggcctgctatc
caacatgctgaagactaaagatatatacatctacgagcatctgaagagccaagagctgca
tccgcagtactatagctttaggtggctcaccctcctgctctcgcaggagtttccactgga
tgtgctgcgaa-tttgggattcggtattctcggacgagcagcgctttaattttctcatca
aaatctgctgttccatgatattgtaagcatgcgctgattttcaactgattcatttacatt
tactgttgtatttactgatttatagaatccaaagggaagcaattttggagaacgactttg
cctcgaatgtgaagctgctgcaaaactatccacccattgacataaacgttgtgattactc
atgcagtctccctggc
>dmir_GAPsec_X4 1396 bp
------------------------------------------------------------
-----------gactgacgtttaatggtgggatatcacacttctgataggcgtagcaatt
catggacatga-aaatccaatccacaggtgtgcccgatgtgcaaagcttccgtgcactca
gctggaaactgctgttgggctacttgggaccaaggcgcagcagttagacgaccatggccc
agaagcgagccctgtacaagcaattcattgaggaattggtactccccccgggacacagca
atggagcgggggggacggggacgtcgctgtggcgttggcctgcaagatcatccgcttagc
gaggggccagaaagcgcctggaacacattcttcaatgacaacgaattctgctgcagatcg
acaaagatgtgaggcgcctgtgccccgacatctcgttctttcaacagcccacagagtatc
cctgtgacattgtggtgcacagtaaaggcgagcacgggcggcggcttcacgagcgggtag
tgcccacggtctcagctcggcgaacgtcgagcgcaggcatgaccaaggtgagtttcggtc
ggaaattgtgctagaaaataagctcaaatgttccattatgcataccattgtggacattta
gcagctaagtgacccactcaagcgacatttaatgagccttgctcccaatcagatcaattt
aatcacaaagcgttcggtggagacctatgccgccatggaggacggccaggaggcccactg
ggaggttgtgcagcgcatcctattcatctatgccaagctgaatccgggccaggggtacgt
acagggcatgaatgagattgtcggaatctactatgtgatggcctcggatccggatctctc
gtaccgcgcccacgcggaggcagactgtttcttctgcttcacggctcagatacgcgactt
cttcatcaagactctggacgatgcggagggtggcataaagttcatgatgggcctgctatc
caacatgctgaagactaaagatatatacatctacgagcatctgaagagccaagagctgca
tccgcagtactatagctttaggtggctcaccctcctgctctcgcaggagtttccactgga
tgtgctgcgaa-tttgggattcggtattctcggacgagcagcgctttaattttctcatca
aaatctgctgttccatgatattgtaagcatgcgctgactttcaactgattcatttacatt
tactgttgtatttactgatttatagaatccaaagggaagcaattttggagaacgactttg
cctcgaatgtgaagctgctgcaaaactatccacccattgacataaacgttgtgattactc
atgcagtctccctggc
>dmir_GAPsec_X5 1396 bp
------------------------------------------------------------
------------------------------------------------------------
------------------------------------------------------------
------------------------------------------------------------
------------------------------------------------------------
------------------------------------------------------------
------------------------------------------------------------
------------------------------------------------------------
------------------------------------------------------------
------------------------------------------------------------
------------------------------------------------------------
------------------------------------------------------------
------------------------------------------------------------
------------------------------------------------------------
------------------------------------------------------------
--------------------------------------------ctcagatacgcgactt
cttcatcaagactctggacgatgcgga---------------------gggcctgctatc
caacatgctgaagactaaagatatatacatctacgagcatctgaagagccaagagctgca
tccgcagtactatagctttaggtggctcaccctcctgctctcgcaggagtttccactgga
tgtgctgcgaa-tttgggattcggtattctcggacgagcagcgctttaattttctcatca
aaatctgctgttccatgatattgtaagcatgcgctgactttcaactgattcatttacatt
tactgttgtatttactgatttatagaatccaaaggtaagcaattttggagaacgactttg
cctcgaatgtgaagctgctgcaaaactatccacccattgacataaacgttgtgattactc
atgcagtctccctggc
>dmir_GAPsec_X6 1396 bp
------------------------------------------------------------
-----------gactgacgtttaatggtgggatatcacacttctgataggcgtagcaatt
catggacatga-aaatccaatccacaggtgtgcccgatgtgcaaagcttccgtgcactca
gctggaaactgctgttgggctacttgggaccaaggcgcagcagttagacgaccatggccc
agaagcgagccctgtacaagcaattcattgaggaattggtact-cccccgggacacagca
atggagcgggggggacggggacgtcgctgtggcgttggcctgcaagatcatccgcttagc
gaggggccagaaagcgcctggaacacaatcttcaatgacaacgaattctgctgcagatcg
acaaagatgtgaggcgcctgtgccccgacatctcgttctttcaacagcccacagagtatc
cctgtgacattgtggtgcacagtaaaggcgagcacgggcggcggcttcacgagcgggtag
tgcccacggtctcagctcggcgaacgtcgagcgcaggcatgaccaaggtgagtttcggtc
ggaaattgtgctagaaaataagctcaaatgttccattatgcataccattgtggacattta
gcagctaagtgacccactcaagcgacatttaatgagccttgctcccaatcagatcaattt
aatcacaaagcgttcggtggagacctatgccgccatggaggacggccaggaggcccactg
ggaggttgtgcagcgcatcctattcatctatgccaagctgaatccgggccaggggtacgt
acagggcatgaatgagattgtcggaatctactatgtgatggcctcggatccggatctctc
gtaccgcgcccacgcggaggcagactgtttcttctgcttcacggctcagatacgcgactt
cttcatcaagactctggacgatgcggagggtggcataaagttcatgatgggcctgctatc
caacatgctgaagactaaagatatatacatctacgagcatctgaagagccaagagctgca
tccgcagtactatagctttaggtggctcaccctcctgctctcgcaggagtttccactgga
tgtgctgcgaa-tttgggattcggtattctcggacgagcagcgctttaattttctcatca
aaatctgctgttccatgatattgtaagcatgcgctgactttcaactgattcatttacatt
tactgttgtatttactgatttatagaatccaaagggaagcaattttggagaacgactttg
cctcgaatgtgaagctgctgcaaaactatccacccattgacataaacgttgtgattactc
atgcagtctccctggc
>dath_GAPsec_X1 1396 bp
tgtcgattttcaaggcgcgcgtgaagagttcgatgatgcgcaggatgtggttgacctaaa
ggagctgcgcagactgacgtttaatggtgagatatcacacttct------------atgt
gataggcatgataaatccaatccacaggtgtgcccgatgtacaaagtttccgtgcactca
gctggaaactactgttgggctacttgggacccaggcgcagcagttggacgaccatggccc
aaaagcgagccctgtacaagcagttcatagaggaactagtacttcccccgggacacagca
atggagcgaagggaacggggacgccgctgtggcgttggcctgcaagatcatccgctcagc
gagggtccagaaagtgcctggaacacatttttcaatgacaacgaattctgctgcagatcg
acaaggatgtgaggcgtctgtgccctgacatctcgttctttcaacagcccacagagtatc
cctgcgacattgtggtgcacagcaaaggcgagcacgggcggcggcttcacgaacgggtag
tgcccacggtctcagctcggcgaacgtcgaacgcaggcatgaccaaggtgagtttcggtc
gggaattctgctagaaaataagctcaaatgttccattatgcataccattgtggacgttta
gcagctaagtgacccacttcagcgacatttaatgagccttgctccgaaacagatcaattt
aatcacaaagcgttcggtggagacctatgccgccatggaggagggccaggaggctcactg
ggaggtcgtgcagcgcattttgttcatctacgccaagctgaatccgggccagggatacgt
acagggaatgaatgagattgttggaatatactatgtgatggcctcggatccggatctctc
gtaccgcgcccatgcggaggcagactgtttcttctgcttcacagctcagatacgcgactt
tttcatcaagacccttgacgatgcagagggtggcataaagttcatgatggccctgctatc
caacatgctgaagactaaagatatagatatctacgagcatctgaagagccaagaactgca
tccgcagtactacagcttcaggtggctcaccctcctgctttcgcaggagtttccactgga
tgtgctgcgca-tttgggattcggtattctcagacgagcagcgcttcaattttctcatca
aaatctgttgttccatgatattgtaagctggccaccgatttttactgactcattgataat
--------tatccactcatttatagaatccaaagggaagctattttggagaacgactttg
cctcgaatgtgaagctgctgcagaactatcctcccattgatataaacgttgtgattactc
atgccgtctcactggc
>dath_GAPsec_X2 1396 bp
------------------------------------------------------------
------------------------------------------------------------
------------------------------------------------------------
------------------------------------------------------------
------------------------------------------------------------
------------------------------------------------------------
------------------------------------------------------------
------------------------------------------------------------
------------------------------------------------------------
------------------------------------------------------------
------------------------------------------------------------
------------------------------------------------------------
------------------------------------------------------------
------------------------------------------------------------
------------------------------------------------------------
-------------------------------------tttacggctcagatacgcgtctt
ttccatcaagaccctagacaatgcggagggtgaaataaagttcgt------catgctatc
caacatgctgaagactaa-----------------agcaccttaaaagccatgagctgaa
tctgcagtactaaagcttaaggtggctcaccctcctgcttttgcaggagttttctctgga
tgtgctgcgct-ttcgggattcggtattctcaggcgagcagccccataa-cttcttatca
aaatctgttgttccat--------cagcaagtaccgacatttgtctgatt------taat
gattcatatatgatctgatctatagataccaaagaaaatctattttggagagcgactttt
cctcgaatgtgaagctgctgcataactatcctcccattggcataaacgttgtgattgctc
atgcagttttactagc
>dath_GAPsec_X3 1396 bp
------------------------------------------------------------
------------------------------------------------------------
------------------------------------------------------------
------------------------------------------------------------
------------------------------------------------------------
------------------------------------------------------------
------------------------------------------------------------
------------------------------------------------------------
------------------------------------------------------------
------------------------------------------------------------
------------------------------------------------------------
------------------------------------------------------------
------------------------------------------------------------
------------------------------------------------------------
------------------------------------------------------------
-------------------------------------tttacggctcagatacgcgtctt
ttccatcaagaccctagacaatgcggagggtgaaataaagttcgt------catgctatc
caacatgctgaagactaa-----------------agcatcttaaaagccatgagctgaa
tctgcagtactaaggcttaaggtggctcaccctcctgcttttgcaggagttttctctgga
tgtgctgcgca-ttcgggattcggtattctcaggcgagcagccccttaa-cttcttatca
aaat-----------------------------ccgacatttgtctgatt------taat
gattcatatatgatctgatctatagataccaaagaaaatctattttggagagcgactttt
cctcgaatgtgaagctgctgcataactatcctcccattggcataaacgttgtgattgctc
atgcagttttactagc
>dath_GAPsec_X4 1396 bp
------------------------------------------------------------
------------------------------------------------------------
------------------------------------------------------------
------------------------------------------------------------
------------------------------------------------------------
----------ggggacggagacgtcgctgtggcgttggcctgcaagattatccgctcagc
gaagggccagaaagtgcctggaacacatttttcaatgaaaacgaattctcctgcagatcg
acaaggatgtgaaacgcctgtgccctgacatctcgttctttcaacggctcacagagtatc
actgcgacattgtgttgcagaacaaagtcgagcacgagcggcagctccacgaatgggttg
tgcgcacggtctcagctcggcgaacgtcgaacgca-------------------------
-----------------------------------------------------------g
acagca--------------------------------------------aagtcgtgtc
gacta------------gtgtaacctatgtcgccatggaggagggcgagcaggctcactg
ggatcttttgcagcgaattttattcatctacgtcaagctaaatccgggccatggatacgt
aaaaagcatgaatgagatgattggaatttaatatgcgatg--------------------
------------------------------------------------------------
------------------------------------------------------------
------------------------------------------------------------
------------------------------------------------------------
------------------------------------------------------------
------------------------------------------------------------
------------------------------------------------------------
------------------------------------------------------------
----------------
>dath_GAPsec_X5 1396 bp
------------------------------------------------------------
------------------------------------------------------------
------------------------------------------------------------
------------------------------------------------------------
------------------------------------------------------------
------------------------------------------------------------
------------------------------------------------------------
------------------------------------------------------------
------------------------------------------------------------
------------------------------------------------------------
------------------------------------------------------------
------------------------------------------------------------
------------------------------------------------------------
------------------------------------------------------------
------------------------------------------------------------
-------------------------tgttacttttgcttcccggctcagatacgcgactt
tttcatccagaccctagacgatgaggagagtgaaataatgttcacgatggctctgctatc
caaca-------------------------------------------------------
------------------------------------------------------------
------------------------------------------------------------
------------------------------------------------------------
---------------tgatttaaagattccaaagggaagctattttgcagagcgactttt
cctcgaatgtgaagctgctgcataactatcctcccattggtataaacgttgtgattgctc
atgcagttttactagc
>dath_GAPsec_X6 1396 bp
------------------------------------------------------------
------------------------------------------------------------
------------------------------------------------------------
------------------------------------------------------------
------------------------------------------------------------
----------ggggacggagacgtcgctgtggcgttggcctgcaagattatccgctcagc
gaggggccagaaagtgcctggaacacatttttcaatgaaaacgaattctcctgcagatcg
acaaggatgtgaaacgcctgtgccctgacatctcgttctttcaacggctcacagagtatc
gctgcgacattatggtgcacaacaaagtcgagcatgaccggcggcttcacgaacgggtag
tgcccacggtctcagctcagcaaatatcgaacgaacgcttgacctaggttagtttccatc
gggaattatgctagaaaataagctggaatgtttcattgtgaataccattttggacgttta
gcagctaagtaacccacacaagcgacacttaatgagtcttgcttccaatcagatcaattt
aatcacaaa------ggtggtgatctatgccatcatggagaagggccaagaggctcaatg
g-----------------------------------------------------------
------------------------------------------------------------
------------------------------------------------------------
------------------------------------------------------------
------------------------------------------------------------
------------------------------------------------------------
------------------------------------------------------------
------------------------------------------------------------
------------------------------------------------------------
------------------------------------------------------------
----------------
>dpse_GAPsec_Yconsensus 1396 bp
tgtctattttcaaggcgcgtgtaaagagttcgatgatgcccaggatgtggttgacctaaa
ggagctgcgcagactgacgtttaatggtgggatatcacacttctgataggcgtagtaatt
catggacatg--------aatccacaggtgtgcccgatgtacaaagcttccgtgcactca
gctggaaactgctgttgggctacttgggaccaaggcgcagcagttggacgaccatggccc
agaagcgagccctgtacaagcagttca---------------------------------
-----------------------------------------------------------c
gaggggccagaaagcgcctggaacacattcttcaatgacaacgaattctgctgcagat--
------------------------------------------------ccacagagtatc
cctgtgacattgtggtgcacagtaaaggcgagcacgggcggcggcttcacgaacgggtag
tgcccacggtctcagctcggcgaacgtcgagcgcaggcatgaccaaggtgagtttcggtc
ggaaattgtgctagaaaataagctcaaatgttccattatgcataccattgtggacgttta
gcagctaagtgacccactcaagcgacatttaatgagccttgctcccaatcagatcaattt
aatcacaaagcgttcggtggagacctatgccgccatcgaggacggccaggaggcccactg
ggaagttgtgcagcgcatcctattcatctacgccaagctgaatcctggccagggttacgt
acagggcatgaatgagattgtcggaatctactatgtgatggcctcggatccggatctctc
gtaccgcgcccacgcggaggcagactgtttcttctgcttcactgctcagatacgcgactt
cttcatcaagactctggacgatgcggagggtggcataaagttcatgatgggcctgctatc
taacatgctgaagactaaagatatagacatctacgagcatctgaagagccaagagctgca
tccgcagtactacagcttcaggtggctcaccctcctgctctcgcaggagtttccactgga
tgtgctgcgaa-tttgggattcggtattctcggacgagcagcgctttaattttctcatca
aaatctgctgttccatgatattgtaagcatgcgctgactttcaactgattcatttgcatt
tactgatgtatttactgatttatagaatccaacgggatgcaattttggagaacgactttg
cctcgaatgtgaagctgctgcaaaactatccacccattgacataaacgttgtgattactc
atgcagtctccctggc
