# Supplementary material for: Recurrent gene co-amplification on Drosophila X and Y chromosomes
Source: PLoS Genet. 2019 Jul 22;15(7):e1008251. doi: 10.1371/journal.pgen.1008251 (PMC6690552; doi:10.1371/journal.pgen.1008251)
Supplement: S7 Data — (FASTA) [file pgen.1008251.s025.fasta]

>Dper_GL10324 1619 bp
atgttcggagtcggagtctgcttcagacagcgcctcgcaggccatcaaccagatgctgca
gctgcaacagatggacatctgtgcggatcagccctcgcgcggcttagtgatcggtgtctt
cgcggatgaaacgatgccggcatcctgaccccggccggttggcggtacaacgtaagaccg
gccgcctcatccaggtcctgcgtatgtccggac-ccatgcccaagcggggcgaggcccgt
ctgctcttcgcgatcgagccagagcgcatcccctactactctgtggtggctgtggtcggc
ctcggcaaggagtgcctcgggtacaatccctacgaggtgctcgacgagcagaaggaggcg
atccgtcgctctgtggccgccgcctgccgcatcctggccgagctggacaccgacagaaaa
gttgaaaactgcggccacgccgagtccgccgccgagggggccgcattgggcatctggctc
taccaggaggtgcgtaacccacagaacaggattccagtgccgtcgctggacttatacgca
agacgaggtctgcgacctcgaaggatggcgcattggtctgcagaaggcagccgcccagaa
cctgacgcggcagctgcaggagatgccctccaacctgctcacacccacagcctttgcgca
gaatgtcgtcgaggtgctgtgcaagtccggtgtcaatgtggaggtcaagtcgagggctgg
gccgagagccagtcgatgcacgccttcctggctgtgggcaaggcctcgtgcgagccaccc
atctctgagttactacggcacctgtgccgaggagcgtcccatt-gtactggtgggccaag
gcgtgacttacgatgccggtggcttatgcctgaagagacgcaaagaactgtacaacatgc
gtggcgacatgaccggagcagcagtcgtcgtagccacctgtcgagccgtggccagtctcc
gtttacc--------------------------------------------------cgt
caacatccgtggtctgatacctctgtgtgaaaacgttgttggctgcaattcgtttcgtcc
cggggacatggtcaagtcaatgaacggcaagaccatcgagatccaatgcaccgatcacga
ggatgtactggtcctggcagatgcccctttatgcg-caaaacttctgtcccaagtgcatc
attgacgtcggcacctgctcgggctacatgcgtcagtccctggacgaagcagcggagtgt
tcacaaactcggagatcctgtggcagcagatcaagcacgccagcatgcacaccggagacc
gcgtgtggcgcttcccgttgtggaactactacagcaaggcagtgcgtgccggcgcagcga
tgtccagaactacggcattggccgaggtggacgtccctgcaaggccgctgccttcctgcg
tgagttcgttccctgcggccagtggatgcacatt------------------------ga
tgccacgaacgtgtcaccaacgggactttgagtatcttcgggcatggctggccgtccgac
ccgcaccctggtcgagtttattgcccagaccatctgcaaggacaccgccccttgggcaa
>Dper_GL10325 1619 bp
atgcttggcgtcgtcggctggttccggcagcgcctcgcaggcggtaaaccagatgttgca
gctccagcagatggatatgtgtgcgggtcctccatcgcgcgggcttgtggtcggcgtgtt
cgccgacgaaatgatgctggcgtcctcaccgcggccggttggcggtacaatgtaagaccg
gccgattgttagaggtcctccgcatgtccggac-ccatgcccaagcggggcgaggctcgc
cttttctttgcgatcgagccagagcgcatcccctattactctgtggtggctgtggtcggc
ctcggcaaggagtgtctcggctacaatccctacgaggtgctcgacgaacagaaggaggcg
atccgtcgctccgtggccgccgcctgccgtatcctggccgagctggacaccgacagaaaa
gttgaaaactgcggccacgccgagtccaccgccgagggggccgcattgggcatctggctc
taccaggagctgcgcaacccacagaacaggattccagtg-cgtcgctggacttatacgca
agacgagttctgcgacctcgaaggatggcgcattggtctgcagtaggcagccgcccagaa
cctga-------------------------------------------------------
------------------------------------------------------------
------------------------------------------------------------
------------------------------------------------------------
------------------------------------------------------------
------------------------------------------------------------
------------------------------------------------------------
------------------------------------------------------------
------------------------------------------------------------
------------------------------------------------------------
------------------------------------------------------------
------------------------------------------------------------
------------------------------------------------------------
------------------------------------------------------------
------------------------------------------------------------
------------------------------------------------------------
-----------------------------------------------------------
>dmel_SLap1 1619 bp
atgttcggaaacgtcagttgctgcattcggcgcctcgcaggcggttaaccagatgctgct
gctccagcagatggacatctgtgcggatcagccgtcgcgagccttggtcataggcgtcta
tgcggatgaaacgatgccggcattctgacccccgccggctggcgttataatctaagactg
gtcgtctgatagaggtgctccggatgtcgggac-ccatgcccaagagaggcgaggcccgt
cttctcttcgccgttgagccggagcgtattccctattattctgtggtggcggtcgttggt
ctgggtaaggagtgcttgggctataatccctatgaggtcctggacgaacagaaggaggct
atccgaaggtcggtggccgctgcctgtaggattctcgccgagttggataccgatcgtaag
gtggagaactgcggacacgccgaatcggctgccgaaggtgccgccttgggtatctggttg
taccaggaattgcgcgatcccaagacccgaatctttgttccggccatcgatttgtacgcc
agacgaggtctgcgacatagaaggatggcgcattgggctgcaaaaggctgccgcgcagaa
cctgacccgccagttgcaggagatgccctccaaccttttgacccccactgcctttgccca
gaatgtcgtcgaagtgctctgtaagtccggcgtcaatgtagaggtcaagtcgagggttgg
gctgagagccagtcgatgcacgccttcttggcggtgggaaaggcctcttgcgaaccacca
atctctgagctactacggcacctgcgcggaggagagacccatc-gtcctggttggacagg
gcatcacctacgatgccggcggtctgtgcctgaagaaaaagaaggagctcttcaacatgc
gcggcgacatgactggagcggctgtggtggtggccacatgtcgggccgttgctggactta
gattgcc--------------------------------------------------tgt
caatatccgaggccttattcctctgtgcgaaaacgtcgttggctgcaactccttccgacc
aggtgacatggtcaagtctatgaatggcaagaccattgaggtgcagtgcacggatcacga
ggatgtcttggttctggccgatgcccctgtatgcc-cagaacttctgccccaagtgcatc
attgacatcggcacctgttcgggatacatgcgtcagtccctcgacgaagctgcggtgtgt
tcaccaactccgagatcctttggcagcagatcaagcacgccagcatgcacactggagacc
gcgtgtggcgcttcccgttgtggaacttctacagcaaggcggttcgtgccggcgaagtga
tgtccagaactacggtatcggtcgtggtggacgcccttgcaaggctgccgccttccttcg
tgaatttgtgccttgcggccaatggatgcatatt------------------------ga
tgccaccaatgtgtcaccaacgggacttcgagtacctgcgggaatggctggccgacccac
tcgtactcttatcgaattcattgcacagacgatctgcaaagacaccgctccatgggcaa
>dmel_SLap2 1619 bp
atgtttcggttcgcaatgccatgtagtctccgcctcgcaggcgatcaaccagatgctgca
gctgcagcagatggagatctgcgcggatcctccgtcgcgtggcttggtcgttggagtcta
cgccgacgaaacgacgctggcatcctgacgccaaccggctggaagtacaatgtaagaccg
gtcggttgctagaagtgctgcgaatgtccggac-ccatgcccaaaaggggagagacccgc
ctcctgttcgccgtggagccggagcgcgtgccctactattcggcggtggcagttatcggt
ttgggtaaggaatgcctgggctataacccatacgaggtgctcgacgagcagaaggaggcc
atccgacggtcggtagcggatgcctgccgaatactcgctgaactggacaccgaccgcaaa
gtagagaactgtggacacgccgaatctgccgcggagggagcagctctcgggatctggatc
taccaggagcttcgcgatcccaagcggcgaatctcagtgccttccatcgatctgtatgcc
agatgagatttgcgacatagaaggatggcgtatcggcctgcaaaaggctgccgcgcagaa
cctgacccgccagttgcaggagatgccctccaaccttttgacccccactgcctttgccca
gaatgtcgtcgaagtgctttgtaagtccggcgtcaatgtagaggtcaagtcgagggttgg
gctgagagccagtcgatgcacgccttcttggcggtgggaaaggcctcttgcgaaccacca
atctctgagctactacggcacctgtgccgaggagcgacccatc-gtcttggttgggcagg
gagtgacttacgatgcaggtggtttgtgcttaaaggagaagcaggaacttttccacatgc
gcggagatatgactggtgcggccgtagtggtggccacttgtcgtgctgtcgctggcctga
ggttacc--------------------------------------------------ggt
caatattcgtggactaatacccctgtgcgagaacgttattggatgcaattccttccgtcc
tggagacatggtgaaatccatgaatggcaagaccattgaggtgcagtgcaccgaccacga
agatgttctagtgctggcggatgcccctgtacggg-cagaacttctgtccgaagtgcatc
attgacattggcacctgctcgggatatatgcgccaagcgttggatgaggctgcggggtgt
ttaccaactctgagatcctttggcagcagatcaagcacgccagcatgcacactggagacc
gcgtgtggcgtttccccctgtggaactactacagcaaggcggtgcgtgccggcgcagtga
tgtccagaactacggtatcggtcgtggtggacgtccttgcaaagctgccgctttccttcg
tgaatttgtgccttgcggccaatggatgcatatt------------------------ga
tgccaccaacgtgtcacacgtgggagttcgagtatctgcgggcatggccggacgtccaac
aaggacactcatcgagtttattgcacagtccatatgcaaggacacagctcccttaacaa
>dpse_SLapDup_FBtr0287523 1619 bp
atgctttgcgtcgtcggctggttccggcagcgtctcgcaggcggtaaaccagatgttgca
gctccagcagatggatatgtgtgcggatcctccatcgcgcgggcttg-------------
---------aatgatgctggcatcctcaccgcggccggttggcggtacaatgtaagacag
gcctattgttagaggttctccgcatgtccggac-ccatgcgcaagcggggcgaggctcgc
cttttctttgcgatcgagccagagcgcatcccctgttactctgtggtggctgtggtcggc
ctcggcaaggagtgcctcggctacaatccctacgaggtgctcgacgaacagaaggaggcg
atccgtcgctccgtggccgccgcctgccgcatcctggccgagctggacaccgacagaaaa
gttgaaaactgcggccacgccgagtccgccgccgagggggccgcgttggggatctggctc
taccaggagctgcgcaacccacagaacaggattccagtgccgtcgctggacttatacgca
agacgagttctgcgacctcgaaggacggcgcattggtctgcagaaggcagccacccagaa
cctgacgagacagctgcaggagatgccctccaacctcctccaaccttta-----------
------------------------------tgtcaatag---------------------
------------------------------------------------------------
------------------------------------------------------------
------------------------------------------------------------
------------------------------------------------------------
------------------------------------------------------------
------------------------------------------------------------
------------------------------------------------------------
------------------------------------------------------------
------------------------------------------------------------
------------------------------------------------------------
------------------------------------------------------------
------------------------------------------------------------
------------------------------------------------------------
------------------------------------------------------------
-----------------------------------------------------------
>dpse_SLap_FBtr0287522 1619 bp
atattcggagtcggagtctgcttcagacagcgcctcgcaggccatcaaccagatgctgca
gctgcaacagatggacatctgtgcggatcagccctcacgcggcttggtgatcggtgtctt
cgcggatgaaacgatgccggcatcctgacaccggccggttggcggtacaacgtaagaccg
gccgcctcatccaggtcctgcgtatgtccggac-ccatgcccaagcggggcgaggcccgt
ctgctcttcgcgatcgagccagagcgcatcccctactactctgtggtggctgtggtcggc
ctcggcaaggagtgcctcggctacaatccctacgaggtgctcgacgaacagaaggaggcg
atccgtcgctccgtggccgccgcctgccgcatcctggccgagctggacaccgacagaaaa
gttgaaaactgcggccacgccgagtccgccgccgagggggccgcgttgggcatctgggcc
tatcaagagctgcgagaccccaagcaacgcgtctccgtaccgtccattgatttgtttgcc
agatgatatttgcgacatcgaaggatggcgcattggtctgcagaaggcagccgcccagaa
cctgacgcggcagctgcaggagatgccctccaacctcctcacacccacagcctttgcgca
gaatgtcgtcgaggtgctgtgcaagtccggtgtcaatgtggaggtcaagtcgagggctgg
gccgagagccagtcgatgcacgccttcctggctgtgggcaaggcctcgtgcgagccaccc
atctctgagttactacggcacctgtgccgaggagcgtcccatt-gtactggtgggccaag
gcgtgacttacgatgccggtggcttatgcctgaagagacggaaagaactgtacaacatgc
gtggcgacatgaccggagcagcagtcgtcgtagccacctgtcgagccgtggccagtctcc
gtttacc--------------------------------------------------cgt
caacatccgtggtctgatacctctgtgtgaaaacgttgttggctgcaattcgtttcgtcc
cggggacatggtcaagtccatgaacggcaagaccatcgagatccaatgcaccgatcacga
ggatgtactggtcctggcagacgcccctgtatgcg-caaaatttctgtcccaagtgcatc
attgacgtcggcacctgctcgggctacatgcgtcagtccctggacgaggcagcggagtgt
tcacaaactcggagatcctgtggcagcagatcaagcacgccagcatgcacaccggagacc
gcgtgtggcgctttccgttgtggaactactacagcaaggcagtgcgtgccggcgcagcga
tgtccagaactacggcattggccgaggtggacgtccctgcaaggccgctgccttcctgcg
tgagttcgtgccctgcggccagtggatgcacatt------------------------ga
tgccacgaacgtgtcaccaacgggactttgagtaccttcgggcatggctggccgtccgac
ccgcaccctggtcgagtttattgcccagaccatctgcaaggacaccgccccttgggcaa
>dmir_SLap_X1 1619 bp
atgcttcgcgtcgttggctggttccggcagcgcctcgcaggcggtaaaccagatgttgca
gctccagcagatggatatgtgtgcggatcctccatcgcgcggacttgtggtcggcgtgtt
cgccgacgaaatgattctggcatcctcaccccggccggttggcggtacaatgtaagaccg
gccgattgctagaggtcctccgcatgtccggac-ccatgcccaagcggggcgaggctcgc
cttttcttcgcgatcgagccagagcgcatcccctattactctgtggtggctgtggtcggc
ctcggcaaggagtgcctcggctacaatccctacgaggtgctcgacgaacagaaagaggcg
atccgtcgctccgtggccgccgcctgccgcatcctggccgagctggacaccgacagaaac
tacgagct----------------------------------------------------
------------------------------------------------------------
------------------------------------------------------------
------------------------------------------------------------
------------------------------------------------------------
------------------------------------------------------------
----ctgagttactacggcacttgtgccgaggagcgtcccatt-gtgctggtgggccaag
gcgtgacgtacgatgctggaggattgtgcctgaaagagaaacatgagctcttcca-----
------------------------------------------------------------
------------------------------------------------------------
------------------------------------------------------------
----------------------------------acgggaatccaatgt-----------
------------------------------------------------------------
------------------------------------------------------------
------------------------------------------------------------
------------------------------------------------------------
------------------------------------------------------------
------------------------------------------------------------
------------------------------------------------------------
-----------------------------------------------------------
>dmir_SLap_X2 1619 bp
atgcttcgcgtcgtcggctggttccggcagcgcctcgcaggcggtaaaccagatgttgca
gctccagcagatggatatgtgtgcggatcctccatcgcgcggacttgtggtcggcgtgtt
cgccgacgaaatgattctggcatcctcaccccggccggttggcggtacaatgtaagaccg
gccgattgctagaggtcctccgcatgtccggac-ccatgcccaagcggggcgaggctcgc
cttttcttcgcgatcgagccagagcgcatcccctattactctgtggtggctgtggtcggc
ctcggcaaggagtgcctcggctacaatccctacgaggtgctcgacgaacagaaagaggcg
atccgtcgctccgtggccgccgcctgccgcatcctggccgagctggacaccgacagaaaa
gttgaaaactgcggccacgccgagtccgccgccgagggggccgcattgggcatctggctc
taccaggagctgcgcaacctacagaacaggattccagtgccgtcgctggacttgtacgca
agacgaggtctgcgacctcgaaggatggcgaattggtctgcagaaggcagccgcccagaa
cctgacgagacagctgcaggagatgccctccaacctcctcacacccacagcctttgcgca
gaatgtcgtcgaggtgctttgcaagtccggtgtcaatgtggaggtcaagtcgagggctgg
gccgagagccagtcgatgcacgccttcctggctgtgggcaaggcctcgtgcgagccaccc
atctctgagttactacggcacttgtgccgaggagcgtcccatt-gtgctggtgggccaag
gcgtgacgtacgatgctggaggattgtgcctgaaagagaaacatgagctcttccatatgc
gtggggacatgaccggggccgccgttgtggtggcctgttgtcgagctgtggctggcctgc
gtttaccggtaagtactcaggacaatgatatctccttgaataataatgctgttcttaggt
caacattcgcggcctgatacctctttgtgaaaacgtagtgggctgcaattcggtccgtcc
tggggacatggtcaagtccatgaacggcaagaccatcgagatccagtgcaccgatcacga
ggatgtactggtcctggcagacgcccctgtatgcg-caaaacttctgtcccaagtgcatc
attgacgtcggcacctgctcgggctacatgcgccaggccctggatgagtcggcggggtct
ttaccaactcggagatcctgtggcagcagatcaagcacgccagcatgcacaccggagatc
gcgtgtggcgcttcccattgtggaaatattacagcaaggccgtgcgtgccggcgcagcga
tgtgcagaactacggcattgaccgaggtggacgtccctgcaaggccgctgcctttctccg
tgactttgtgccctgcggccagtggatgcatatt-gtgagt-attgatcttgctttagga
tgctacaaatgtgtgacaaaggggaatacgagtatctgcgggaatggccggccgcccgac
ccgaacactggtggagtttattgctcagacgatttgcaaggatacggccccttggccaa
>dmir_SLap_X3 1619 bp
------------------------------------------------------------
------------------------------------------------------------
------------------------------------------------------------
------------------------------------------------------------
------------------------------------------------------------
------------------ggctacaatccctacgaggtgctcgacgaacagaaagaggcg
atccgtcgctccgtggccgccgcctgccgcatcctggccaagctggacaccgacagaaa-
------------------------------------------------------------
------------------------------------------------------------
------------------------------------------------------------
------------------------------------------------------------
------------------------------------------------------------
------------------------------------------------------------
--ctctgagttactacggcacttgtgccgaggagcgtcccatt-gtgctggtgggccaag
gcgtgacgtacgatgctggaggattgtgcctgaaagagaaacatgagctcttccatatgc
gtggggacatgaccggggccgccgttgtggtggcctgttgtcgagctgtggctggcctgc
gtttaccggtaagtactcaggacaatgatatctccttgaataataatgctgttcttaggt
caacattcgcggcctgatacctctttgtgaaaacgtagtgggctgcaattcggtccgtcc
tggggacatggtcaagtccatgaacggcaagaccatcgagatccagtgcaccgatcacga
ggatgtactggtcctggcagacgcccctgtatgcg-caaaacttctgtcccaagtgcatc
attgacgtcggcacctgctcgggctacatgcgccaggccctggatgagtcggcggggtct
ttaccaactcggagatcctgtggcagcagatcaagcacgccagcatgcacaccggagatc
gcgtgtggcgcttcccattgtggaaatattacagcaaggccgtgcgtgccggcgcagcga
tgtgcagaactacggcattggccgaggtggacgtccctgcaaggccgctgccttcctgcg
tgagtttgtgccgtgtggccagtggatgcacatt-gtgagt-atagattgtgcgttagga
tgccacgaacgtgtcaccaacgggactttgagtaccttcgggcatggctggccgtccgac
ccgcaccctggtcgagttcattgcccagaccatctgcaaggacaccgcgccttgggcaa
>dmir_SLap_X4 1619 bp
atgcttcgcgtcgtcggctggttccggcagcgcctcgcaggcggtaaaccagatgttgca
gctccagcagatggatatgtgtgcggatcctccatcgcgcggacttgtggtcggcgtgtt
cgccgacgaaatgatgctggcatcctcaccccggccggttggcggtacaatgtaagaccg
gccgattgctagaggtcctccgcatgtccggac-ccatgcccaagcggggcgaggctcgc
cttttcttcgcgatcgagccagagcgcatcccctattactctgtggtggctgtggtcggc
ctcggcaaggagtgcctcggctacaatccctacgaggtgctcgacgaacagaaagaggcg
atccgtcgctccgtggccgccgcctgccgcatcctggccgagctggacaccgacagaaaa
gttgaaaactgcggccacgccgagtccgccgccgagggggccgcattgggcatctggctc
taccaggagctgcgcaacctacagaacaggattccagtgccgtcgctggacttgtacgca
agacgaggtctgcgacctcgaaggatggcgaattggtctgcagaaggcagccgcccagaa
cctgacgagacagctgcaggagatgccctccaacctcctcacacccacagcctttgcgca
gaatgtcgtcgaggtgctttgcaagtccggtgtcaatgtggaggtcaagtcgagggctgg
gccgagagccagtcgatgcacgccttcctggctgtgggcaaggcctcgtgcgagccaccc
atctctgagttactacggcacttgtgccgaggagcgtcccatt-gtgctggtgggccaag
gcgtgacgtacgatgctggaggattgtgcctgaaagagaaacatgagctcttccatatgc
gtggggacatgaccggggccgccgttgtggtggcctgttgtcgagctgtggctggcctgc
gtttaccggtaagtactcaggacaatgatatctccttgaataataatgctgttcttaggt
caacattcgcggcctgatacctctttgtgaaaacgtagtgggctgcaattcggtccgtcc
tggggacatggtcaagtccatgaacggcaagaccatcgagatccagtgcaccgatcacga
ggatgtactggtcctggcagacgcccctgtatgcg-caaaacttctgtcccaagtgcatc
attgacgtcggcacctgctcgggctacatgcgccaggccctggatgagtcggcggggtct
ttaccaactcggagatcctgtggcagcagatcaagcacgccagcatgcacaccggagatc
gcgtgtggcgcttcccattgtggaaatattacagcaaggccgtgcgtgccggcgcagcga
tgtgcagaactacggcattgaccgaggtggacgtccctgcaaggccgctgcctttctccg
tgagtttgtgccctgcggccagtggatgcatatt-gtgagt-attgatcttgctttagga
tgctacaaatgtgtgacaaaggggaatacgagtatctgcgggaatggccggccgcccgac
ccgaacactggtggagtttattgctcagacgatttgcaaggatacggccccttggccaa
>dmir_SLap_X5 1619 bp
------------------------------------------------------------
------------------------------------------------------------
------------------------------------------------------------
------------------------------------------------------------
------------------------------------------------------------
------------------ggctacaatccctacgaggtgctcgacgaacagaaagaggcg
atccgtcgctccgtggccgccgcctgccgcatcctggccaagctggacaccgacagaaa-
------------------------------------------------------------
------------------------------------------------------------
------------------------------------------------------------
------------------------------------------------------------
------------------------------------------------------------
------------------------------------------------------------
--ctctgagttactacggcacttgtgccgaggagcgtcccatt-gtgctggtgggccaag
gcgtgacgtacgatgctggaggattgtgcctgaaagagaaacatgagctcttccatatgc
gtggggacatgaccggggccgccgttgtggtggcctgttgtcgagctgtggctggcctgc
gtttaccggtaagtactcaggacaatgatatctccttgaataataatgctgtacttaggt
caacattcgcggcctgatacctctttgtgaaaacgcaattcgctgcaattcggtccgtcc
tggggacatggtcaagtccatgaacggcaagaccatcgagatccagtgcaccgatcacga
ggatgtactggtcctggcagacgcccctgtatgcg-caaaacttctgtcccaagtgcatc
attgacgtcggcacctgctcgggctacatgcgccaggccctggatgagtcggcggggtct
ttaccaactcggagatcctgtggcagcagatcaagcacgccagcatgcacaccggagatc
gcgtgtggcgcttcccattgtggaaatattacagcaaggccgtgcgtgccggcgcagcga
tgtgcagaactacggcattggccgaggtggacgtccctgcaaggccgctgccttcctgcg
tgagtttgtgccgtgtggccagtggatgcacatt-gtgagt-atagattgtgcgttagga
tgccacgaacgtgtcaccaacgggactttgagtaccttcgggcatggctggccgtccgac
ccgcaccctggtcgagttcattgcccagaccatctgcaaggacaccgcgccttgggcaa
>dmir_SLap_X6 1619 bp
------------------------------------------------------------
------------------------------------------------------------
------------------------------------------------------------
------------------------------------------------------------
------------------------------------------------------------
------------------ggctacaatccctacgaggtgctcgacgaacagaaagaggcg
atccgtcgctccgtggccgccgcctgccgcatcctggccaagctggacaccgacagaaa-
------------------------------------------------------------
------------------------------------------------------------
------------------------------------------------------------
------------------------------------------------------------
------------------------------------------------------------
------------------------------------------------------------
--ctctgagttactacggcacttgtgccgaggagcgtcccatt-gtgctggtgggccaag
gcgtgacgtacgatgctggaggattgtgcctgaaagagaaacatgagctcttccatatgc
gtggggacatgaccggggccgccgttgtggtggcctgttgtcgagctgtggctggcctgc
gtttaccggtaagtactcaggacaatgatatctccttgaataataatgctgttcttaggt
caacattcgcggcctgatacctctttgtgaaaacgtagtgggctgcaattcggtccgtcc
tggggacatggtcaagtccatgaacggcaagaccatcgagatccagtgcaccgatcacga
ggatgtactggtcctggcagacgcccctgtatgcg-caaaacttctgtcccaagtgcatc
attgacgtcggcacctgctcgggctacatgcgccaggccctggatgagtcggcggggtct
ttaccaactcggagatcctgtggcagcagatcaagcacgccagcatgcacaccggagatc
gcgtgtggcgcttcccattgtggaaatattacagcaaggccgtgcgtgccggcgcagcga
tgtgcagaactacggcattgaccgaggtggacgtccctgcaaggccgctgcctttctccg
tgagtttgtgccctgcggccagtggatgcatatt-gtgagt-attgatcttgctttagga
tgctacaaatgtgtgacaaaggggaatacgagtatctgcgggaatggccggccgcccgac
ccgaacactggtggagtttattgctcagacgatttgcaaggatacggccccttggccaa
>dmir_SLap_X7 1619 bp
atgcttcgcgtcgtcggctggttccggcagcgcctcgcaggcggtaaaccagatgttgca
gctccagcagatggatatgtgtgcggatcctccatcgcgcggacttgtggtcggcgtgtt
cgccgacgaaatgattctggcatcctcaccccggccggttggcggtacaatgtaagaccg
gccgattgctagaggtcctccgcatgtccggac-ccatgcccaagcggggcgaggctcgc
cttttcttcgcgatcgagccagagcgcatcccctattactctgtggtggctgtggtcggc
ctcggcaaggagtgcctcggctacaatccctacgaggtgctcgacgaacagaaagaggcg
atccgtcgctccgtggccgccgcctgccgcatcctggccgagctggacaccgacagaaaa
gttgaaaactgcggccacgccgagtccgccgccgagggggccgcattgggcatctggctc
taccaggagctgcgcaacccacagaacaggattccagtgccgtcgctggacttgtacgca
agacgaggtctgcgacctcgaaggatggcgaattggtctgcagaaggcagccgcccagaa
cctgacgagacagctgcaggagatgccctccaacctcctcacacccacagcctttgcgca
gaatgtcgtcgaggtgctttgcaagtccggtgtcaatgtggaggtcaagtcgagggctgg
gccgagagccagtcgatgcacgccttcctggctgtgggcaaggcctcgtgcgagccaccc
atctctgagttactacggcacttgtgccgaggagcgtcccatt-gtgctggtgggccaag
gcgtgacgtacgatgctggaggattgtgcctgaaagagaaacatgagctcttccatatgc
gtggggacatgaccggggccgccgttgtggtggcctgttgtcgagctgtggctggcctgc
gtttaccggtaagtactcaggacaatgatatctccttgaataataatgctgttcttaggt
caacattcgcggcctgatacctctttgtgaaaacgtagtgggctgcaattcggtccgtcc
tggggacatggtcaagtccatgaacggcaagaccatcgagatccagtgcaccgatcacga
ggatgtactggtcctggcagacgcccctgtatgcg-caaaacttctgtcccaagtgcatc
attgacgtcggcacctgctcgggctacatgcgccaggccctggatgagtcggcggggtct
ttaccaactcggagatcctgtggcagcagatcaagcacgccagcatgcacaccggagatc
gcgtgtggcgcttcccattgtggaaatattacagcaaggccgtgcgtgccggcgcagcga
tgtgcagaactacggcattgaccgaggtggacgtccctgcaaggccgctgcctttctccg
tgagtttgtgccctgcggccagtggatgcatatt-gtgagt-attgatcttgctttagga
tgctacaaatgtgtgacaaaggggaatacgagtatctgcgggaatggccggccgcccgac
ccgaacactggtggagtttattgctcagacgatttgcaaggatacggccccttggccaa
>dmir_SLap_X8 1619 bp
------------------------------------------------------------
------------------------------------------------------------
------------------------------------------------------------
------------------------------------------------------------
------------------------------------------------------------
------------------ggctacaatccctacgaggtgctcgacgaacagaaagaggcg
atccgtcgctccgtggccgccgcctgccgcatcctggccaagctggacaccgacagaaa-
------------------------------------------------------------
------------------------------------------------------------
------------------------------------------------------------
------------------------------------------------------------
------------------------------------------------------------
------------------------------------------------------------
--ctctgagttactacggcacttgtgccgaggagcgtcccatt-gtgctggtgggccaag
gcgtgacgtacgatgctggaggattgtgcctgaaagagaaacatgagctcttccatatgc
gtggggacatgaccggggccgccgttgtggtggcctgttgtcgagctgtggctggcctgc
gtttaccggtaagtactcaggacaatgatatctccttgaataataatgctgttcttaggt
caacattcgcggcctgatacctctttgtgaaaacgtagtgggctgcaattcggtccgtcc
tggggacatggtcaagtccatgaacggcaagaccatcgagatccagtgcaccgatcacga
ggatgtactggtcctggcagacgcccctgtatgcg-caaaacttctgtcccaagtgcatc
attgacgtcggcacctgctcgggctacatgcgccaggccctggatgagtcggcggggtct
ttaccaactcggagatcctgtggcagcagatcaagcacgccagcatgcacaccggagatc
gcgtgtggcgcttcccattgtggaaatattacagcaaggccgtgcgtgccggcgcagcga
tgtccagaactacggcattggccgaggtggacgtccctgcaaggccgctgccttcctgcg
tgagttcgtgccgtgtggccagtggatgcacatt-gtgagt-atagattgtgcgttagga
tgccacgaacgtgtcaccaacgggactttgagtaccttcgggcatggctggccgtccgac
ccgcaccctggtcgagttcattgcccagaccatctgcaaggacaccgcgccttgggcaa
>dmir_SLap_X9 1619 bp
------------------------------------------------------------
------------------------------------------------------------
------------------------------------------------------------
------------------------------------------------------------
------------------------------------------------------------
------------------ggctacaatccctacgaggtgctcgacgaacagaaagaggcg
atccgtcgctccgtggccgccgcctgccgcatcctggccaagctggacaccgacagaaa-
------------------------------------------------------------
------------------------------------------------------------
------------------------------------------------------------
------------------------------------------------------------
------------------------------------------------------------
------------------------------------------------------------
--ctctgagttactacggcacttgtgccgaggagcgtcccatt-gtgctggtgggccaag
gcgtgacgtacgatgctggaggattgtgcctgaaagagaaacatgagctcttccatatgc
gtggggacatgaccggggccgccgttgtggtggcctgttgtcgagctgtggctggcctgc
gtttaccggtaagtactcaggacaatgatatctccttgaataataatgctgttcttaggt
caacattcgcggcctgatacctctttgtgaaaacgtagtgggctgcaattcggtccgtcc
tggggacatggtcaagtccatgaacggcaagaccatcgagatccagtgcaccgatcacga
ggatgtactggtcctggcagacgcccctgtatgcg-caaaacttctgtcccaagtgcatc
attgaagtcggcacctgctcgggctacatgcgccaggccctggatgagtcggcggggtct
ttaccaactcggagatcctgtggcagcagatcaagcacgccagcatgcacaccggagatc
gcgtgtggcgcttcccattgtggaaatattacagcaaggccgtgcgtgccggcgcagcga
tgtgcagaactacggcattgaccgaggtggacgtccctgcaaggccgctgcctttctccg
tgagtttgtgccctgcggccagtggatgcatatt-gtgagt-attgatcttgctttagga
tgctacaaatgtgtgacaaaggggaatacgagtatctgcgggaatggccggccgcccgac
ccgaacactggtggagtttattgctcagacgatttgcaaggatacggccccttggccaa
>dmir_SLap_X10 1619 bp
atgcttcgcgtcgtcggctggttccggcagcgcctcgcaggcggtaaaccagatgttgca
gctccagcagatggatatgtgtgcggatcctccatcgcgcggacttgtggtcggcgtgtt
cgccgacgaaatgattctggcatcctcaccccggccggttggcggtacaatgtaagaccg
gccgattgctagaggtcctccgcatgtccggac-ccatgcccaagcggggcgaggctcgc
cttttcttcgcgatcgagccagagcgcatcccctattactctgtggtggctgtggtcggc
ctcggcaaggagtgcctcggctacaatccctacgaggtgctcgacgaacagaaagaggcg
atccgtcgctccgtggccgccgcctgccgcatcctggccgagctggacaccgacagaaaa
gttgaaaactgcggccacgccgagtccgccgccgagggggccgcattgggcatctggctc
taccaggagctgcgcaacccacagaacaggattccagtgccgtcgctggacttgtacgca
agacgaggtctgcgacctcgaaggatggcgaattggtctgcagaaggcagccgcccagaa
cctgacgagacagctgcaggagatgccctccaacctcctcacacccacagcctttgcgca
gaatgtcgtcgaggtgctttgcaagtccggtgtcaatgtggaggtcaagtcgagggctgg
gccgagagccagtcgatgcacgccttcctggctgtgggcaaggcctcgtgcgagccaccc
atctctgagttactacggcacttgtgccgaggagcgtcccatt-gtgctggtgggccaag
gcgtgacgtacgatgctggaggattgtgcctgaaagagaaacatgagctcttccatatgc
gtggggacatgaccggggccgccgttgtggtggcctgttgtcgagctgtggctggcctgc
gtttaccggtaagtactcaggacaatgatatctccttgaataataatgctgttcttaggt
caacattcgcggcctgatacctctttgtgaaaacgtagtgggctgcaattcggtccgtcc
tggggacatggtcaagtccatgaacggcaagaccatcgagatccagtgcaccgatcacga
ggatgtactggtcctggcagacgcccctgtatgcg-caaaacttctgtcccaagtgcatc
attgacgtcggcacctgctcgggctacatgcgccaggccctggatgagtcggcggggtct
ttaccaactcggagatcctgtggcagcagatcaagcacgccagcatgcacaccggagatc
gcgtgtggcgcttcccattgtggaaatattacagcaaggccgtgcgtgccggcgcagcga
tgtgcagaactacggcattgaccgaggtggacgtccctgcaaggccgctgcctttctccg
tgagtttgtgccctgcggccagtggatgcatatt-gtgagt-attgatcttgctttagga
tgctacaaatgtgtgacaaaggggaatacgagtatctgcgggaatggccggccgcccgac
ccgaacactggtggagtttattgctcagacgatttgcaaggatacggccccttggccaa
>dmir_SLap_X11 1619 bp
atgttcggagtcggagtttgcttcaagcagcgtctcgcaggccatcaaccagatgctgca
gctgcagcagatggacatctgtgcggatcagccctcgcgcggtttagtgatcggtgtctt
tgcggatgaaacgatgccggcatcctgaccccggccggttggcggtacaacgtaagaccg
gccgcctcatccaggtcctgcgtatgtccggac-ccatgcccaagaggggcgaggcccgt
ctgctcttcgcgatcgagccagagcgcatcccgtactactctgtggtggctgtggtcggc
ctcggcaaggagtgcctcggctacaatccgtacgaggtgctcgacgagcagaaggaggcg
atccgtcgctccgtggccgccgcctgccgcatcctggccgagctggacaccgacagaaaa
gttgaaaactgcggccacgccgagtccgccgccgagggggcagcgttgggcatctgggct
tatcaagagctgcgagaccccaagcaacgcctctccgtaccgtccattgatttgtttgcc
agatgatatttgcgacatcgaaggatggcgcataggcctgcagaaggcagccgcccagaa
cctgacgcggcagctgcaggagatgccctccaacctcctcacacccacagcctttgcgca
gaatgtcgtcgaggtgctttgcaagtccggtgtcaatgtggaggtcaagtcgagggctgg
gccgagagccagtcgatgcacgccttcctggctgtgggcaaggcctcgtgcgagccaccc
atctctgagttactacggcacctgtgccgaggagcgtcccatt-gtactggtgggccaag
gcgtgacttacgatgctggaggattgtgcctgaagagacgcaacgaactgtacaacatgc
gtggcgacatgaccggagcagcagtcgtcgtagccacctgtcgagccgtggccggtctcc
gtttacccgtaagtggaaaggttgtctctcgattgatggttagttttgccttgtttaggt
caacatccgtggtctgatacctctttgtgaaaacgttgttggttgcaattcgtttcgtcc
cggggacatggtcaagtccatgaacggcaagaccatcgagatccagtgcaccgatcacga
ggatgtactggtcctggcagacgcccctgtatgcg-caaaacttctgtcccaagtgcatc
attgacgtcggcacctgctcgggctacatgcgtcagtccctggacgaagcagcggagtct
tcaccaactcggagatcctgtggcagcagatcaagcacgccagcatgcacaccggagacc
gcgtgtggcgcttcccgttgtggaactactacagcaaggccgtgcgtgccggcgcagcga
tgtccagaactacggcattggccgaggtggacgtccctgcaaggccgctgccttcctgcg
tgagttcgtgccgtgtggccagtggatgcacatt-gtgagt-atagattgtgcgttagga
tgccacgaacgtgtcaccaacgggactttgagtaccttcgggcatggctggccgtccgac
ccgcaccctggtcgagttcattgcccagaccatctgcaaggacaccgcgccttgggcaa
>dmir_SLap_Y1 1619 bp
atgcttcgcgtcgtcggctggttccggcagcgcctcgcaggcggtaaaccagatgttgca
gctccagcagatggatatgtgtgcggatcctccatcgcgcgggcttgtggtcggcgtgtt
cgccgacgaaatgatgctggcatcctcaccccggccggttggcggtacaatgtaagaccg
gccgattgctagaggtcctccgcatgtccggac-ccattcccaagcggggcgaggctcgc
cttttcttcgcgatcgtgccagagcgcatcccctattactctgtggtggctgtggtcggc
ctcggcaaggagtgcctcggctacaatccctacgaggtgctcgacgaacagaaagaggcg
atccgtcgctccgtggccgccgcctgccgcatcctggccgagctggacaccgacagaaaa
gttgaaaactgcggccacgccgagtccgccgccgaggaggccgcattgggcatctggctc
taccaggagctgcgcaacccacagcacaggattccagtgccgtcgctggacttgtacgca
agacgaggtctgcgacctcgaaggatggcgaattggtctgcagaaggcagccgcccagca
cctgacgagacagctgcaggagatgccctccaacctcctcacacccacagcctttgcgca
gaatgtcgtcgaggtgctgtgcaagtccggtgtcaatgtggaggtcaagtcgagggttgg
gccgagagccagtcgatgcacgccttcctggctgtgggcaaggactcgtgcgagccaccc
atctctgagttactacggcacttgtgccgaggagcgtcccatt-gtgctggtgggccaag
gcgtgacgtacgatgctggaggattgtgcctgaaagagaaacatgagctcttccatatgc
gtggggacatgaccggggccgccgttgtggtggcctgttgtcgagctgtggctggcctgc
gtttaccggtaagtactcaggacaatgatatctccttgaataataatgctgttcttaggt
caacattcgcggcctgatacccctttgtgaaaacgtaatgggctgcaattcggtccgtcc
tggggacatggtcaagtccatgaacggcaagaccatcgagatccagtgcaccgatcacga
ggatgtactggtcctggcagacgcccctgtatgcg-caaaacttctgtcccaagtgcatc
attgacgtcggcacctgctcgggctacatgcgccaggccctggatgagtcggcggggtct
ttaccaactcggagatcctgtggcagcagatcaagcacgccagcatgcacaccggagatc
gcgtgtggcgcttcccattgtggaaatattacagcaaggccgtgcgtgccggcgcagcga
tgtgcagaactacggcattggccgaggtggacgtccctgcaaggccgctgccttcctccg
tgagtttgtgccctgcggccagtggatgcatatt-gtgagt-attgatcttgctttagga
tgctacaaatgtgtgacaaaggggaatacgagtatctgcgggaatggccggccgcccgac
ccgaacactggtggagtttattgctcagacgatttgcaaggatacggccccttggccaa
>dmir_SLap_Y2 1619 bp
------------------------------cgcctcgcaggcggtaaaccagatgttgca
actccagcagatggatatgtgtgcggatcctccatcgcgcgggcttgtggtcggcgtgtt
cgccgacgaaatgatgctggcatcctcaccccggccggttggcggtacaatgtaagaccg
gccgattgctagaggtcctccgcatgtccggac-ccattcccaagcggggcgaggctcgc
cttttcttcgcgatcgtgccagagcgcatcccctattactctgtggtggctgtggtcggc
ctcggcaaggagtgcctcggctacaatccctacgaggtgctcgacgaacagaaagaggcg
atccgtcgctccgtggccgccgcctgccgcatcctggccgagctggacaccgacagaaaa
gttgaaaactgcggccacgccgagtccgccgccgagggggccgcattgggcatctggctc
taccaggagctgcgcaacccacagcacaggattccagtgccgtcgctggacttgtacgca
agacgaggtctgcgacctcgaaggatggcgaattggtctgcagaaggcagccgcccagaa
cctgacgagacagctgcaggagatgccctcctacctcctcacacccacagcctttgcgca
gaatgtcgtcgaggtgctgtgcaagtccggtgtcaatgtggaggtcaa------------
------------------------------------------------------------
------------------------------------------------------------
------------------------------------------------------------
------------------------------------------------------------
------------------------------------------------------------
------------------------------------------------------------
------------------------------------------------------------
------------------------------------------------------------
------------------------------------------------------------
------------------------------------------------------------
------------------------------------------------------------
------------------------------------------------------------
------------------------------------------------------------
------------------------------------------------------------
-----------------------------------------------------------
>dmir_SLap_Y3 1619 bp
atgcttcgcgtcgtcggctggttccgg---cgcctcgcaggcggtaaaccagatgttgca
gctccagcagatggatatgtgtgc----------------gggcttgtggtcggcgtgtt
cgccgacgaaatgatgctggcatcctcaccccggcctgttggcggtacaatgtaagaccg
gccgattgctagaggtcctccgcatgtccggac-ccatgcccaagcggggcgaggctcgc
cttttcttcgcgatcgagccagagcgcatcccctattactctgtggtggctgtggtcggc
ctcggcaaggagtgcctcggctacaatccctacgaggtgctcgacgaacagaaagagccg
atccgtcgctccgtggccgccgcctgccgcatcctggccgcgctggacaccgacagaaaa
gttgaaaactgcggccacgccgagtccgccgccgagggggcc-------gcatctggctc
taccaggagctgcgcaacccacagaacaggattccagtgccgtcgctggacttgtacgca
agacgaggtctgcgacctcgaaggatggcgaattgctctgcagaaggcagtcgcccagaa
cctgacgagacagctgcaggagatgccctccaacctcctcacacccacagcctttgcgca
gaatgtcgtcgaggtgctgtgcaagtccggtgtcaatgtggaggtcaagtcgagggttgg
gccgagagccagtcgatgcacgccttcctggctgtgggcaaggcctcgtgcgagccaccc
atctctgagttactacggcacttgtgccgaggagcctcccatt-gtgctggcgggccaag
gcgtgacgtacgatgctggaggattgtgcctgaaagagaaacatgagctcttccatatgc
gtggg-------------------------------------------------------
------------------------------------------------------------
------------------------------------------------------------
------------------------------------------------------------
------------------------------------------------------------
------------------------------------------------------------
------------------------------------------------------------
------------------------------------------------------------
------------------------------------------------------------
------------------------------------------------------------
------------------------------------------------------------
-----------------------------------------------------------
>dmir_SLap_Y4 1619 bp
atgcttcgcgtcgtcggctggttccggcagcgcctcgcgggcggtaaaccagatgttgca
gctccagcagatggatatgtgtgcggatcctccatcgcgcgggcttgtggtcggcgtgtt
cgccgacgaaatgatgctggcatcctcaccccggccggttggcggtacaatgtaagaccg
gccgattgctagcggtcctccgcatgtccggac-cctttcccaagcggggcgaggctcgc
cttttcttcgcgatcgagccagagcgcatccactattactctgtggtggctgtggtcggc
ctcggcaaggagtgcctcggctacaatccctacgaggtgctcgacgaacagaaagaggcg
atccgtcgctccgtggccgccgcctgccgcatcctggccgagctggacaccgacagaaaa
gttgaaaactgcggccacgccgagtccgccgccgagggggccgcattgggcatctggctc
taccaggagctgcgcaacccacagcacaggattccagtgccgtcgctggacttgtacgca
agacgaggtctgcgacctcgaaggatggcgaattggtctgcagaaggcagccgcccagaa
cctgacgagacagctgcaggagatgccctccaacctcctcacacccacagcctttgcgca
gaatgtcgtcgaggtgctgtgcaagtccggtgtcaatgtggaggtcaagtcgagggttgg
gccgagagccagtcgatgcacgccttcctggctgtgggcaaggcctcgtgcgagccaccc
atctctgagttactacggcacttgtgccgaggagcgtcccatt-gtgctggtgggccaag
gcgtgacgtacgatgctggaggattgtgcctgaaagagaaacatgagctcttccatatgc
gtggggacatgaccggggccgccgttgtggtggcctgttgtcgagctgtggctggcctgc
gtttaccggtaagtactcaggacaatgatatctccttgaataataatgctgttcttaggt
caacattcgcggcctgatacctctttgtgaaaacgtagtgggctgcaattcggtccgtcc
tggggacatggtcaagtccatgaacggcaagaccatcgagatccagtgcaccgatcacga
ggatgtactggtcctggcagacgcccctgtatgcg-caaaacttctgtcccaagtgcatc
attgacgtcggcacctgctcgggctacatgcgccaggccctggatgagtcggcggggtct
ttaccaactcggagatcctgtggcagcagatcaagcaagccagcatgcacaccggagatc
gcgtgtggcgcttcccattgtggaaatattacagcaaggccgtgcgtgccggcgcagcaa
tgtgcagaactacggcgatg----------------------------tgccttcctccg
tgagtttgtgccctgcggccagtggatgcatatt-gtgagt-attgatcttactttagga
tgctacaaatgtgtgacaaaggggaatacgagtatctgcgggaatggccggccgcccgac
ccgaacactggtggagtttattgctcagacgatttacaaggatacggccccttggccaa
>dmir_SLap_Y5 1619 bp
------------------------------------------------------------
------------------------------------------------------------
------------------------------------------------------------
------------------------------------------------------------
------------------------------------------------------------
------------------------------------------------------------
------------------------------------------------------------
----------------------------------------------tgggcatctggctc
taccaggagctgcgcaacccacagaacaggattccagtgccgtcgctggacttgtacgca
agacgaggtctgcgacctcgaaggatggcgaattggtctgcagaaggcagccgcccagaa
cctgacgaaacagctgcaggagatgccctccaacctcctcacacccacagcctttgcgca
gaatgtcgtcgaggtgctgtgcaagtccggtttcaatgtggaggtcaagtcgagggttgg
gccgagagccagtcgatgcacgccttcctggctgtgggcaaggcctcgtgcgagccaccc
atctctgagttactacggcacttgtgccgaggagcgtcccattggtgccaatgggccaag
gcgtgacgtacgatgctggaggattgtgcctaaaagagaaacatgagctcttccatatga
ccggggacatgaccggggccgccgttgtggtggcctgttgtcgagctgtggctggcctgc
gtttaccggtaagtactcaggacaatgatatctccttgaataataatgctgttcttaggt
caacattcgcggcctgatacctctttgtgaaaacgtagtgggctgcaattcggtccgtcc
tggggacatggtcaagaccatgaacggcaaaaccatcgagatccagtgcaccgatcacga
ggatgtactggtcctggcagacgcccctgtatgcg-caaaacttctgtcccaagtgcatc
attgacgtcggcacctgctcgggctacatgcgccaggccctggatgagtcggcggggtct
ttaccaactcggagatcctgtggcagcagatcaagcacgccagcatgcacaccggagatc
gcgtgtggcgcttcccattgtggaaatattacagcaaggacgtgcgtgccggcgcagcga
tgtgcagaactacggcattggccgaggtggacgtccctgcaaggccgctgccttcctccg
tgagtttttgccctgcggccagtggatgcatatt-gtgagt-attgatcttgctttagga
tgctacaaatgtgtgacaaaggggaatacgagtatctacgggaatggccggccgcccgac
ccgaacactggtggagtttattgctcagacgatttacaaggatacggccccttggccaa
>dath_SLap_X1 1619 bp
------------------------------cgcctcgcaggccatcaaccaggtgctgcc
gttgcaacagacggacatctgtgctgatcagtcttcgcgtggtttgctgat---------
-----------------cggcatcctgacctcagccggatggcggtacaacttaagaccg
gctgcctcatccaggtcctgcgtatgtcaggatgccatgcccaagcggggcaaggcccgt
cttctcttcgccatcgagtcggaacacatcccgaattactcagt----------------
------------------------------------------------------------
------------------------------------------------------------
------------------------------------------------------------
-------------------------------------------ccattgacttccctgct
agatactatttgcgacctcgaaggatggcgctttggcctgcagaaggcagccgcccagaa
tctgacgcgacagctgcag--------------ctgtctcacacccacagcctttgcaca
gaatgtcgtcgaagtgccttgtaagtcggatgtcaatgtggaggtcaagtcgggggctgg
gccgagagccagtccatgcacgccttcctggctttaggcaa-gtctcgtgcgggccaacc
acca--gagtcattatagc-ctcctgtcgagccgtggccagtc---------tggccaag
at----------------------------------------------------------
------ccgcggccagtctggccaagat-----------------ccgcggccagtct--
---------------------------------------------------------ggc
caagatccgcggcctgatccccctctgtgagaacgtgatttcatgcaattcgttt-----
---ggcaatggtccagtccatgaacggcaagaccatcgacatcccgggtaccgataacga
ggatgtagtggtcctgctttatgcgcatgcacgcgccagcatgcacgctggaaatcgcgt
atggcgcttcgcacc---ttggaactattacagcctattacaggccgtgcggtatagcgt
ttctcgtttcaggaaaccaccaacattgtcaccaacgagtcagttcctgctctgctgact
gcactcgtagatttgtagtgattcagcattgtaaaatgagcgcttatgttagcgacacaa
agagagaaacaacaccagccgttctgtctcgctccctcccgcatgaacactgcacgagca
agagtgtgcgagatagagagagagagagagaaagaatgagtaattgatctaaattttggg
tgttacatacatcccgttcatgggacctggaggacaaggtgggatggccgggcgaacgac
acgctcactggtggagtttatcgctcagacgatttgcaagagtacggccccttgggcaa
>dath_SLap_X2 1619 bp
------------------------------tgcctcccagacgataaaccagatgttgca
gctccagcaaatggatatgtgtgcggatccaccatcgcgtggactcgtgctcggtgtctt
cgccgacgaaatgatgctggtatcctgaccccggctggttggcggtacaatgtaagaccg
gccgattgctagaggttctccgcatgtccggac-ccatgcccaagtggggcgaggcccgt
ctgctcttcgcgatcgagccagagcgcatcccctattattcagtggtggctgttgtcggc
ctgggtaaggagtgtctcggctacaatccgtacgaggtgctcgatgaacagaaggaggcg
attcgtcgttccgtggccggtgcttgccgtatcctggctgagctggacactgacagaaaa
gtagaaaactgcggccacgccgagtccgccgccgagggagccgcattaggcatatggctc
taccaggagctgcgcaatccacagaacaggattccagtgccatcgctggatttgttcgcc
agacgaggtctgcgacctcgaaggatggcgcattggactgcaaaaggcagcctctcaaaa
tctgacacgacagctgcaggagatgccctctaacctgctcacacccacagcctttgcgca
gaatgtcgtcgaggtgctgtgcaagtcgggtgtaaatgtggaggtcaagtcgagggctgg
gccgagagccagtccatgcacgccttcctggctgtgggcaaggcctcgtgcgaaccgccc
atttcttagttactacggcacctgtgccgaggagcgccccatt-gtgctagtgggtcaag
gcgtgacttacgatgctggaggattgtgcctgaaagagaaacatgagctcttccatatgc
gtggcgacatgacaggggccgccgttgtggtcgcctgctgccgagctgtggctggtctgc
gtttgccggtaagtgctcaggacattgatagctccttcaataaatatgctcttcttaggt
aaacattcgcggcctgatacctctttgtgaaaacgttgtaggttgcaattcggttcgtcc
tggggacatggtcaagtctatgaacggcaagaccatcgagatccagtgcaccgatcacga
ggatgtactagtcctggcagatgcccttgtatgcg-caaaacttctgtcccaagtgcatc
attgacgtcggcacctgttcgggctacatgcgtcaggccctggatgagtcggcggggtct
ttaccaattcggagatcctctggcagcagatcaagcacgccagcatgcacaccggagatc
gcgtgtggcgcttcccattgtggaaatattacagcaaggccgtgcgtgccggcgcagcga
tgtgcagaactacggcattggccgaggtggacgtccctgcaaggccgctgccttcctccg
tgagtttgtgccctgtgggcagtggatgcacatt-gtgagt-attgatcttgctttagga
tgccacaaatgtgtgacaaatgggaatacgagtatctgcggggatggccggccgcccgac
acgcacattggtggagtttatcgctcagacgatttgcaaggatacggccccttggggaa
>dath_SLap_X3 1619 bp
------------------------------tgcctcccagacgataaaccagatgttgca
gctccagcaaatggatatgtgtgcggatccaccatcgcgtggactcgtgctcggtgtctt
cgccgacgaaatgatgctggtatcctgaccccggccggttggcggtacaatgtaagaccg
gccgattgctagaggttctccgcatgtccggac-ccatgcccaagcggggcgaggcccgt
ctgctcttcgcgatcgagccagagcgcatcccctattattcagtggtggctgttgtcggc
ctgggtaaggagtgtctcggctacaatccgtacgaggtgctcgatgaacagaaggaggcg
attcgtcgttccgtggccggtgcttgtcgtatcctggctgagctggacactgacagaaaa
gtagaaaactgcggccacgccgagtccgccgccgagggagccgcattgggcatatggctc
taccaggagctgcgcaatccacagaacaggattccagtgccatcgctggatttgttcgcc
agacgaggtctgcgacctcgaaggatggcgcattggactgcaaaaggcagcctctcaaaa
tctgacacgacagctgcaggagatgccctctaacctgctcacacccacagcctttgcgca
gaatgtcgtcgaggtgctgtgcaagtcgggtgtaaatgtggaggtcaagtcgagggctgg
gccgagagccagtccatgcacgccttcctggctgtgggcaaggcctcgtgcgaaccgccc
atttcttagttactacggcacctgtgccgaggagcgccccatt-gtgctagtgggtcaag
gcgtgacttacgatgctggaggattgtgcctgaaagagaaacatgagctcttccatatgc
gtggcgacatgacaggggccgccgttgtggtcgcctgctgccgagctgtggctggtctgc
gtttgccggtaagtgctcaggacattgatagctccttcaataaatatgctcttcttaggt
aaacattcgcggcctgatacctctttgtgaaaacgttgtaggttgcaattcggttcgtcc
tggggacatggtcaagtctatgaacggcaagaccatcgagatccagtgcaccgatcacga
ggatgtactagtcctggcagatgcccttgtatgcg-caaaacttctgtcccaagtgcatc
attgacgtcggcacctgttcgggctacatgcgtcaggccctggatgagtcggcggggtct
ttaccaattcggagatcctctggcagcagatcaagcacgccagcatgcacaccggagatc
gcgtgtggcgcttcccattgtggaaatattacagcaaggccgtgcgtgccggcgcagcga
tgtgcagaactacggcattggccgaggtggacgtccctgcaaggccgctgccttcctccg
tgagtttgtgccctgtgggcagtggatgcacatt-gtgagt-attgatcttgctttagga
tgccacaaatgtgtgacaaatgggaatacgagtatctgcggggatggccggccgcccgac
acgcacattggtggagtttatcgctcagacgatttgcaaggatacggcccctgggga--
>dath_SLap_X4 1619 bp
------------------------------tgcctcccagacgataaaccagatgttgca
gctccagcaaatggatatgtgtgcggatccaccatcgcgtggactcgtgctcggtgtctt
cgccgacgaaatgatgctggtatcctgaccccggccggttggcggtacaatgtaagaccg
gccgattgctagaggttctccgcatgtccggac-ccatgcccaagcggggcgaggcccgt
ctgctcttcgcgatcgagccagagcgcatcccctattattcagtggtggctgttgtcggc
ctgggtaaggagtgtctcggctacaatccgtacgaggtgctcgatgaacagaaggaggcg
attcgtcgttccgtggccggtgcttgccgtatcctggctgagctggacactgacagaaaa
gtagaaaactgcggccacgccgagtccgccgccgagggagccgcattgggcatatggctc
taccaggagctgcgcaatccacagaacaggattccagtgccatcgctggatttgttcgcc
agacgaggtctgcgacctcgaaggatggcgcattggactgcaaaaggcagcctctcaaaa
tctgacacgacagctgcaggagatgccctctaacctgctcacacccacagcctttgcgca
gaatgtcgtcgaggtgctgtgcaagtcgggtgtaaatgtggaggtcaagtcgagggctgg
gccgagagccagtccatgcacgccttcctggctgtgggcaaggcctcgtgcgaaccgccc
atttcttagttactacggcacctgtgccgaggagcgccccatt-gtgctagtgggtcaag
gcgtgacttacgatgctggaggattgtgcctgaaagagaaacatgagctcttccatatgc
gtggcgacatgacaggggccgccgttgtggtcgcctgctgccgagctgtggctggtctgc
gtttgccggtaagtgctcaggacattgatagctccttcaataaatatgctcttcttaggt
aaacattcgcggcctgatacctctttgtgaaaacgttgtaggttgcaattcggttcgtcc
tggggacatggtcaagtctatgaacggcaagaccatcgagatccagtgcaccgatcacga
ggatgtactagtcctggcagatgcccttgtatgcg-cagaacttctgtcccaagtgcatc
attgacgtcggcacctgttcgggctacatgcgtcaggccctggatgagtcggcggggtct
ttaccaattcggagatcctctggcagcagatcaagcacgccagcatgcacaccggagatc
gcgtgtggcgcttcccattgtggaaatattacagcaaggccgtgcgtgccggcgcagcga
tgtgcagaactacggcattggccgaggtggacgtccctgcaaggccgctgccttcctccg
tgagtttgtgccctgtgggcagtggatgcacatt-gtgagt-attgatcttgctttagga
tgccacaaatgtgtgacaaatgggaatacgagtatctgcggggatggccggccgcccgac
acgcacattggtggagtttatcgctcagacgatttgcaaggatacggccccttggggaa
>dath_SLap_X5 1619 bp
------------------------------tgcctcccagacgataaaccagatgttgca
gctccagcaaatggatatgtgtgcggatccaccatcgcgtggactcgtgctcggtgtctt
cgccgacgaaatgatgctggtatcctgaccccggccggttggcggtacaatgtaagaccg
gccgattgctagaggttctccgcatgtccggac-ccatgcccaagcggggtgaggcccgt
ctgctcttcgcgatcgagccagagcgcatcccctattattcagtggtggctgttgtcggc
ctgggtaaggagtgtctcggctacaatccgtacgaggtgctcgatgaacagaaggaggcg
attcgtcgttccgtggccggtgcttgccgtatcctggctgagctggacactgacagaaaa
gtagaaaactgcggccacgccgagtccgccgccgagggagccgcattgggcatatggctc
taccaggagctgcgcaatccacagaaaaggattccagtgccatcgctggatttgttcgcc
agacgaggtctgcgacctcgaaggatggcgcattggactgcaaaaggcagcctctcaaaa
tctgacacgacagctgcaggagatgccctctaacctgctcacacccacagcctttgcgca
gaatgtcgtcgaggtgctgtgcaagtcgggtgtaaatgtggaggtcaagtcgagggctgg
gccgagagccagtccatgcacgccttcctggctgtgggcaaggcctcgtgcgaaccgccc
atttcttagttactacggcacctgtgccgaggagcgccccatt-gtgctagtgggtcaag
gcgtgacttacgatgctggaggattgtgcctgaaagagaaacaagagctcttccatatgc
gtggcgacatgacaggggccgccgttgtggtcgcctgctgccgagctgtggctggtctgc
gtttgccggtaagtgctcaggacattgatagctccttcaataaatatgctcttcttaggt
aaacattcgcggcctgatacctctttgtgaaaacgttgtaggttgcaattcagttcgtcc
tggggacatggtcaagtctatgaacggcaagaccatcgagatccagtgcaccgatcacga
ggatgtactagtcctggcagatgcccttgtatgcg-caaaacttctgtcccaagtgcatc
attgacgtcggcacctgctcgggctacatgcgtcaggccctggatgagtcggcggggtct
ttaccaactcggagatcctctggcagcagatcaagcacgccagcatgcacaccggagatc
gcgtgtggcgcttcccattgtggaaatattacagcaaggccgtgcgtgccggcgcagcga
tgtgcagaactacggcgttggccgaggtggacgtccctgcaaggccgctgccttcctccg
tgagtttgtgccctgtgggcagtggatgcacatt-gtgagt-attgatcttgctttagga
tgccacaaatgtgtgacaaatgggaatacgagtatctgcggggatggccggccgcccgac
acgcacattggtggagtttatcgctcagacgatttgcaaggatacggccccttggggaa
>dpse_Y_consensus 1619 bp
------------------------------cgcctcgcaggcggtaaaccagatgttgca
gctccagcagatggacatgtgtgcggatcctccatcccgcggacttgtggtcggcgtgtt
cgccgacgaaatgatgctggcgtcctcaccgcggccggttggcggtacaatgtaagaccg
gccgattgctagaggtcctccgcatgtccggac-ccatgcccaagcggggcgaggctcgc
cttttcttcgcgatcgagccagagcgcatcccctattactctgtggtggctgtggtcggc
ctcggcaaggagtgcctcggctacaatccctacgaggtgctcgacgaacagaaggaggcg
atccgtcgttccgtggccgccgcctgccgtatcctggccgagctggacaccgacagaaaa
gttaaaaactgcggccacgccgagtccgccgccgagggggccgtattgggcatctggctc
taccaggagctgcgcaacccacagaacaggattccagtgccgtcgctggacttatacgca
agacgaggtctgcgacctcgaaggatggcgtattggtctgcagaaggcagccgcccagaa
cctgacgagacagctgcaggagatgccctccaacctcctcacacccacagcttttgcgcg
gaatgtcgtcgaggtgctgtgcaaatccggtgtcaatgtggaggtcaagtcgagggctgg
gccgagagccagtcaatgcacgccttcctggctgtgggcaaggcctcgtgcgagccaccc
atctctgagttactacggcacctgtgccgaggagcgccccatt-gtgctggtgggccaag
gcgtgacttacgatgctggaggattgtgcctgaaagagaaacatgagctcttccatatgc
gtggcgacatgaccggggccgccgttgtggtggcctgttgtcgagctgtggctggcctgc
gtttacc--------------------------------------------------ggt
caacattcgcggcctgatacctctttgtgaaaacgtggtgggctgcaattcggtccgtac
tggggacatggtcaagtccatgaacggcaagaccatcgagatccagtgcaccgatcacga
cgatgtactggtcctggcagacgcccctgtatgcg-caaaacttctatcccaagtgcatc
attgacgtcggcacctgctcgggctacatgagccaggccctggatgagtcggcggggtct
ttaccaactcggagatcctgtggcagcagatcaagcacgccagcatgcataccggagatc
gtgtgtggcgcttcccattgtggaaatattacagcaaagccgtgcgtgccggcgcagcga
tgtacagaactatggcattgaccgaggtggacgtccctgcaaggccgctgcctttctccg
tgagtttgtgccctgtggccagtggatgcatatt------------------------ga
tgccacaaatgtgtgacaaaggggaatacgagtatctgcgggaatggccggccgcccgac
ccgaacactggtggagtttattgctcagacgatttgcaaggatacggccccttggccaa
